# Supplementary material for: Horizontal Transfer of a Retrotransposon from the Rice Planthopper to the Genome of an Insect DNA Virus
Source: J Virol. 2019 Mar 5;93(6):e01516-18. doi: 10.1128/JVI.01516-18 (PMC6401454; doi:10.1128/JVI.01516-18)
Supplement: Supplemental file 1 [file JVI.01516-18-sd001.xlsx]

## Sheet: L. striatellus
DATASET S1: Viral-like sequences (VLSs) identified by a Blastn search against NCBI virus RefSeqs using the genomes of L. striatellus with a cutoff E value of ≤10-5.
Sequence id: Contigs/Scaffold of the planthopper genome used as blast query; Reference virus accession number: NCBI accession number and names of the identified virus; Percentage: Percentage of identical matches; Length: Alignment length of VLSs; Mismatches: Number of mismatches in planthopper Contigs/Scaffold compare to viruse sequneces; Gaps: Number of gap openings in planthopper Contigs/Scaffo…
Sequence id	Reference virus accession number	Percentage	Length	Mismatches	Gaps	Query start	Query end	Subject start	Subject end	E-value	Bitscore
Contig215	gi|109255272|ref|NC_008168.1|_Choristoneura_occidentalis_granulovirus,_complete_genome	97.4	77	2	0	124117	124193	19947	20023	8e-27	132
Contig797	gi|109255272|ref|NC_008168.1|_Choristoneura_occidentalis_granulovirus,_complete_genome	97.4	77	2	0	32466	32542	20023	19947	2e-27	132
Contig14418	gi|109255272|ref|NC_008168.1|_Choristoneura_occidentalis_granulovirus,_complete_genome	92.63	95	2	1	1031	1125	25902	25991	2e-28	132
Contig23218	gi|109255272|ref|NC_008168.1|_Choristoneura_occidentalis_granulovirus,_complete_genome	91.58	95	3	2	153	247	25902	25991	1e-26	126
Contig21	gi|116326687|ref|NC_008518.1|_Trichoplusia_ni_ascovirus_2c,_complete_genome	91.67	96	4	4	3595276	3595371	126265	126356	3e-25	130
Contig31068	gi|116326687|ref|NC_008518.1|_Trichoplusia_ni_ascovirus_2c,_complete_genome	100	33	0	0	1	33	126298	126266	3e-08	62.1
Contig901	gi|119952179|ref|NC_008720.1|_Enterobacteria_phage_N4,_complete_genome	96.36	55	2	0	205238	205292	32457	32511	4e-14	91.6
Contig16804	gi|134287156|ref|NC_009233.1|_Heliothis_virescens_ascovirus_3e,_complete_genome	97.22	36	0	1	348	382	181263	181228	1e-06	60.2
Contig0	gi|15078713|ref|NC_003038.1|_Invertebrate_iridescent_virus_6,_complete_genome	86.09	266	29	8	469560	469822	157866	158126	8e-70	279
Contig0	gi|15078713|ref|NC_003038.1|_Invertebrate_iridescent_virus_6,_complete_genome	84.27	267	33	9	3552829	3553092	157865	158125	2e-61	252
Contig0	gi|15078713|ref|NC_003038.1|_Invertebrate_iridescent_virus_6,_complete_genome	84.5	258	32	8	4648738	4648991	157871	158124	2e-60	248
Contig0	gi|15078713|ref|NC_003038.1|_Invertebrate_iridescent_virus_6,_complete_genome	85.65	237	26	8	613496	613729	158096	157865	1e-58	243
Contig0	gi|15078713|ref|NC_003038.1|_Invertebrate_iridescent_virus_6,_complete_genome	84.38	256	30	8	5887549	5887800	157871	158120	1e-58	243
Contig0	gi|15078713|ref|NC_003038.1|_Invertebrate_iridescent_virus_6,_complete_genome	86.03	229	25	7	683942	684166	157871	158096	1e-57	239
Contig0	gi|15078713|ref|NC_003038.1|_Invertebrate_iridescent_virus_6,_complete_genome	86.82	220	21	8	1688014	1688230	157871	158085	1e-57	239
Contig0	gi|15078713|ref|NC_003038.1|_Invertebrate_iridescent_virus_6,_complete_genome	85.65	230	27	6	5575113	5575339	158120	157894	5e-57	237
Contig0	gi|15078713|ref|NC_003038.1|_Invertebrate_iridescent_virus_6,_complete_genome	83.53	255	33	9	5158773	5159024	157872	158120	9e-55	230
Contig0	gi|15078713|ref|NC_003038.1|_Invertebrate_iridescent_virus_6,_complete_genome	83.46	254	34	8	2625866	2626115	158124	157875	9e-55	230
Contig0	gi|15078713|ref|NC_003038.1|_Invertebrate_iridescent_virus_6,_complete_genome	91.5	153	9	4	9195990	9196138	158024	157872	4e-48	207
Contig0	gi|15078713|ref|NC_003038.1|_Invertebrate_iridescent_virus_6,_complete_genome	83.33	234	30	9	8578932	8579161	157881	158109	4e-48	207
Contig0	gi|15078713|ref|NC_003038.1|_Invertebrate_iridescent_virus_6,_complete_genome	89.63	164	13	4	2931777	2931937	157862	158024	1e-47	206
Contig0	gi|15078713|ref|NC_003038.1|_Invertebrate_iridescent_virus_6,_complete_genome	85.86	198	21	7	8905701	8905894	157873	158067	5e-47	204
Contig0	gi|15078713|ref|NC_003038.1|_Invertebrate_iridescent_virus_6,_complete_genome	91.39	151	10	3	7325481	7325628	157874	158024	5e-47	204
Contig0	gi|15078713|ref|NC_003038.1|_Invertebrate_iridescent_virus_6,_complete_genome	86.08	194	18	7	3334027	3334216	157870	158058	7e-46	200
Contig0	gi|15078713|ref|NC_003038.1|_Invertebrate_iridescent_virus_6,_complete_genome	89.87	158	11	5	7826751	7826906	157873	158027	2e-45	198
Contig0	gi|15078713|ref|NC_003038.1|_Invertebrate_iridescent_virus_6,_complete_genome	85.42	192	21	7	3071824	3072011	157871	158059	1e-43	193
Contig0	gi|15078713|ref|NC_003038.1|_Invertebrate_iridescent_virus_6,_complete_genome	84.21	209	20	8	4577335	4577533	158078	157873	4e-43	191
Contig0	gi|15078713|ref|NC_003038.1|_Invertebrate_iridescent_virus_6,_complete_genome	85.41	185	20	7	1104313	1104493	158058	157877	2e-41	185
Contig0	gi|15078713|ref|NC_003038.1|_Invertebrate_iridescent_virus_6,_complete_genome	89.63	135	11	3	1253197	1253329	157871	158004	2e-36	169
Contig0	gi|15078713|ref|NC_003038.1|_Invertebrate_iridescent_virus_6,_complete_genome	90.76	119	9	2	9720817	9720933	157995	157877	4e-33	158
Contig0	gi|15078713|ref|NC_003038.1|_Invertebrate_iridescent_virus_6,_complete_genome	90.6	117	9	2	5444499	5444613	157989	157873	5e-32	154
Contig0	gi|15078713|ref|NC_003038.1|_Invertebrate_iridescent_virus_6,_complete_genome	86.18	152	10	6	9725980	9726120	158025	157874	5e-32	154
Contig0	gi|15078713|ref|NC_003038.1|_Invertebrate_iridescent_virus_6,_complete_genome	87.83	115	11	3	4286844	4286957	157872	157984	2e-25	132
Contig0	gi|15078713|ref|NC_003038.1|_Invertebrate_iridescent_virus_6,_complete_genome	88.29	111	9	4	1566357	1566465	157872	157980	9e-25	130
Contig0	gi|15078713|ref|NC_003038.1|_Invertebrate_iridescent_virus_6,_complete_genome	87.38	103	11	2	2712066	2712166	157875	157977	7e-21	117
Contig0	gi|15078713|ref|NC_003038.1|_Invertebrate_iridescent_virus_6,_complete_genome	89.01	91	8	2	5346218	5346306	157966	157876	3e-19	111
Contig0	gi|15078713|ref|NC_003038.1|_Invertebrate_iridescent_virus_6,_complete_genome	86.27	102	10	4	9378118	9378215	157864	157965	4e-18	108
Contig0	gi|15078713|ref|NC_003038.1|_Invertebrate_iridescent_virus_6,_complete_genome	89.87	79	6	2	2398001	2398077	157953	157875	7e-16	100
Contig0	gi|15078713|ref|NC_003038.1|_Invertebrate_iridescent_virus_6,_complete_genome	89.87	79	5	3	9194498	9194575	157952	157876	3e-15	99
Contig0	gi|15078713|ref|NC_003038.1|_Invertebrate_iridescent_virus_6,_complete_genome	92.54	67	3	2	7188843	7188909	157876	157940	3e-14	95.3
Contig0	gi|15078713|ref|NC_003038.1|_Invertebrate_iridescent_virus_6,_complete_genome	90.62	64	4	2	9852688	9852751	157933	157872	7e-11	84.2
Contig1	gi|15078713|ref|NC_003038.1|_Invertebrate_iridescent_virus_6,_complete_genome	85.49	255	29	8	2178259	2178509	157865	158115	4e-64	259
Contig1	gi|15078713|ref|NC_003038.1|_Invertebrate_iridescent_virus_6,_complete_genome	84.92	252	30	8	506015	506262	158120	157873	8e-61	248
Contig1	gi|15078713|ref|NC_003038.1|_Invertebrate_iridescent_virus_6,_complete_genome	84.77	243	29	8	1486784	1487023	157883	158120	2e-57	237
Contig1	gi|15078713|ref|NC_003038.1|_Invertebrate_iridescent_virus_6,_complete_genome	85.59	229	26	7	1070368	1070592	158096	157871	2e-56	233
Contig1	gi|15078713|ref|NC_003038.1|_Invertebrate_iridescent_virus_6,_complete_genome	87.38	206	20	6	1707582	1707783	157872	158075	8e-56	231
Contig1	gi|15078713|ref|NC_003038.1|_Invertebrate_iridescent_virus_6,_complete_genome	89.33	178	13	6	1038028	1038201	158046	157871	6e-52	219
Contig1	gi|15078713|ref|NC_003038.1|_Invertebrate_iridescent_virus_6,_complete_genome	85.92	206	21	8	736936	737138	158072	157872	3e-50	213
Contig1	gi|15078713|ref|NC_003038.1|_Invertebrate_iridescent_virus_6,_complete_genome	90.57	159	11	4	405624	405779	158022	157865	1e-48	207
Contig1	gi|15078713|ref|NC_003038.1|_Invertebrate_iridescent_virus_6,_complete_genome	90.26	154	11	4	119859	120010	157871	158022	8e-46	198
Contig1	gi|15078713|ref|NC_003038.1|_Invertebrate_iridescent_virus_6,_complete_genome	88.55	166	13	6	1132022	1132184	158027	157865	3e-45	196
Contig1	gi|15078713|ref|NC_003038.1|_Invertebrate_iridescent_virus_6,_complete_genome	88.48	165	13	5	1768828	1768989	157866	158027	1e-44	195
Contig1	gi|15078713|ref|NC_003038.1|_Invertebrate_iridescent_virus_6,_complete_genome	90.07	151	12	3	3160544	3160692	157865	158014	4e-44	193
Contig1	gi|15078713|ref|NC_003038.1|_Invertebrate_iridescent_virus_6,_complete_genome	88.67	150	12	4	386141	386287	158021	157874	1e-39	178
Contig1	gi|15078713|ref|NC_003038.1|_Invertebrate_iridescent_virus_6,_complete_genome	85.29	170	19	6	3480497	3480661	157876	158044	2e-37	171
Contig1	gi|15078713|ref|NC_003038.1|_Invertebrate_iridescent_virus_6,_complete_genome	86.08	158	16	5	3477278	3477432	157873	158027	8e-36	165
Contig1	gi|15078713|ref|NC_003038.1|_Invertebrate_iridescent_virus_6,_complete_genome	89.83	118	9	3	469306	469421	157981	157865	9e-31	148
Contig1	gi|15078713|ref|NC_003038.1|_Invertebrate_iridescent_virus_6,_complete_genome	89.29	112	10	2	541701	541810	157872	157983	5e-28	139
Contig1	gi|15078713|ref|NC_003038.1|_Invertebrate_iridescent_virus_6,_complete_genome	89.9	99	8	2	1693755	1693851	157873	157971	4e-24	126
Contig1	gi|15078713|ref|NC_003038.1|_Invertebrate_iridescent_virus_6,_complete_genome	88.78	98	8	3	3243699	3243793	157970	157873	2e-21	117
Contig1	gi|15078713|ref|NC_003038.1|_Invertebrate_iridescent_virus_6,_complete_genome	91.94	62	4	1	96670	96730	157872	157933	7e-12	86.1
Contig1	gi|15078713|ref|NC_003038.1|_Invertebrate_iridescent_virus_6,_complete_genome	89.39	66	4	2	1490047	1490109	158035	157970	3e-10	80.5
Contig3	gi|15078713|ref|NC_003038.1|_Invertebrate_iridescent_virus_6,_complete_genome	85.21	257	31	6	548525	548777	157871	158124	4e-64	257
Contig3	gi|15078713|ref|NC_003038.1|_Invertebrate_iridescent_virus_6,_complete_genome	84.73	262	32	8	48621	48878	157863	158120	1e-63	255
Contig3	gi|15078713|ref|NC_003038.1|_Invertebrate_iridescent_virus_6,_complete_genome	91.04	134	10	2	620500	620631	158005	157872	8e-41	180
Contig3	gi|15078713|ref|NC_003038.1|_Invertebrate_iridescent_virus_6,_complete_genome	89.47	114	10	2	856132	856243	157866	157979	1e-29	143
Contig3	gi|15078713|ref|NC_003038.1|_Invertebrate_iridescent_virus_6,_complete_genome	84.06	138	8	6	789285	789409	157998	157862	5e-23	121
Contig3	gi|15078713|ref|NC_003038.1|_Invertebrate_iridescent_virus_6,_complete_genome	89.01	91	8	2	555431	555519	157876	157966	3e-20	111
Contig4	gi|15078713|ref|NC_003038.1|_Invertebrate_iridescent_virus_6,_complete_genome	85.77	253	27	9	135820	136067	157872	158120	5e-65	259
Contig4	gi|15078713|ref|NC_003038.1|_Invertebrate_iridescent_virus_6,_complete_genome	88.37	129	10	4	314870	314997	157995	157871	3e-32	150
Contig6	gi|15078713|ref|NC_003038.1|_Invertebrate_iridescent_virus_6,_complete_genome	83.27	257	35	8	43969	44221	157873	158125	1e-56	230
Contig8	gi|15078713|ref|NC_003038.1|_Invertebrate_iridescent_virus_6,_complete_genome	85.33	259	28	10	313883	314136	158124	157871	7e-64	259
Contig8	gi|15078713|ref|NC_003038.1|_Invertebrate_iridescent_virus_6,_complete_genome	84.96	246	29	8	5953231	5953472	158103	157862	7e-59	243
Contig8	gi|15078713|ref|NC_003038.1|_Invertebrate_iridescent_virus_6,_complete_genome	85.53	235	27	7	6400637	6400867	157872	158103	9e-58	239
Contig8	gi|15078713|ref|NC_003038.1|_Invertebrate_iridescent_virus_6,_complete_genome	83.94	249	32	8	2386236	2386480	158120	157876	2e-55	231
Contig8	gi|15078713|ref|NC_003038.1|_Invertebrate_iridescent_virus_6,_complete_genome	86.67	210	17	11	2101947	2102151	157875	158078	9e-53	222
Contig8	gi|15078713|ref|NC_003038.1|_Invertebrate_iridescent_virus_6,_complete_genome	86.87	198	17	9	4707396	4707589	158064	157872	6e-50	213
Contig8	gi|15078713|ref|NC_003038.1|_Invertebrate_iridescent_virus_6,_complete_genome	91.08	157	11	3	2921465	2921618	158022	157866	7e-49	209
Contig8	gi|15078713|ref|NC_003038.1|_Invertebrate_iridescent_virus_6,_complete_genome	91.08	157	11	3	2920166	2920319	158022	157866	7e-49	209
Contig8	gi|15078713|ref|NC_003038.1|_Invertebrate_iridescent_virus_6,_complete_genome	90.57	159	10	5	130401	130556	158027	157871	9e-48	206
Contig8	gi|15078713|ref|NC_003038.1|_Invertebrate_iridescent_virus_6,_complete_genome	90.57	159	10	5	3764438	3764594	157872	158027	9e-48	206
Contig8	gi|15078713|ref|NC_003038.1|_Invertebrate_iridescent_virus_6,_complete_genome	85.86	191	19	8	2050936	2051121	157871	158058	6e-45	196
Contig8	gi|15078713|ref|NC_003038.1|_Invertebrate_iridescent_virus_6,_complete_genome	81.67	251	29	9	2146735	2146971	157873	158120	7e-44	193
Contig8	gi|15078713|ref|NC_003038.1|_Invertebrate_iridescent_virus_6,_complete_genome	89.44	142	13	2	592229	592368	158012	157871	2e-39	178
Contig8	gi|15078713|ref|NC_003038.1|_Invertebrate_iridescent_virus_6,_complete_genome	82.14	224	20	11	6325195	6325400	158096	157875	3e-38	174
Contig8	gi|15078713|ref|NC_003038.1|_Invertebrate_iridescent_virus_6,_complete_genome	83.08	195	20	9	5637449	5637632	157872	158064	2e-35	165
Contig8	gi|15078713|ref|NC_003038.1|_Invertebrate_iridescent_virus_6,_complete_genome	90.35	114	8	3	3588920	3589032	157871	157982	6e-30	147
Contig8	gi|15078713|ref|NC_003038.1|_Invertebrate_iridescent_virus_6,_complete_genome	88.33	120	11	3	3292768	3292885	157872	157990	3e-28	141
Contig8	gi|15078713|ref|NC_003038.1|_Invertebrate_iridescent_virus_6,_complete_genome	88.14	118	11	3	6040812	6040927	157990	157874	4e-27	137
Contig8	gi|15078713|ref|NC_003038.1|_Invertebrate_iridescent_virus_6,_complete_genome	90.1	101	8	2	2083099	2083197	157871	157971	6e-25	130
Contig8	gi|15078713|ref|NC_003038.1|_Invertebrate_iridescent_virus_6,_complete_genome	91.55	71	3	3	6033310	6033378	157875	157944	2e-14	95.3
Contig8	gi|15078713|ref|NC_003038.1|_Invertebrate_iridescent_virus_6,_complete_genome	92.19	64	4	1	2259665	2259727	157874	157937	1e-12	89.8
Contig13	gi|15078713|ref|NC_003038.1|_Invertebrate_iridescent_virus_6,_complete_genome	84.88	258	30	9	1474965	1475218	158125	157873	2e-61	252
Contig13	gi|15078713|ref|NC_003038.1|_Invertebrate_iridescent_virus_6,_complete_genome	84.35	262	27	13	874472	874729	157873	158124	3e-59	244
Contig13	gi|15078713|ref|NC_003038.1|_Invertebrate_iridescent_virus_6,_complete_genome	90.62	160	9	6	5094107	5094264	158027	157872	4e-48	207
Contig13	gi|15078713|ref|NC_003038.1|_Invertebrate_iridescent_virus_6,_complete_genome	84.09	220	26	9	3996506	3996722	157865	158078	5e-47	204
Contig13	gi|15078713|ref|NC_003038.1|_Invertebrate_iridescent_virus_6,_complete_genome	91.39	151	10	3	8597142	8597289	157871	158021	5e-47	204
Contig13	gi|15078713|ref|NC_003038.1|_Invertebrate_iridescent_virus_6,_complete_genome	89.61	154	12	4	3253063	3253213	157873	158025	1e-43	193
Contig13	gi|15078713|ref|NC_003038.1|_Invertebrate_iridescent_virus_6,_complete_genome	82.59	224	31	8	4962871	4963089	158085	157865	4e-43	191
Contig13	gi|15078713|ref|NC_003038.1|_Invertebrate_iridescent_virus_6,_complete_genome	84.24	203	25	7	3022923	3023121	158065	157866	4e-43	191
Contig13	gi|15078713|ref|NC_003038.1|_Invertebrate_iridescent_virus_6,_complete_genome	81.82	242	31	10	1738960	1739192	158107	157870	4e-43	191
Contig13	gi|15078713|ref|NC_003038.1|_Invertebrate_iridescent_virus_6,_complete_genome	89.61	154	11	5	8363891	8364041	158022	157871	4e-43	191
Contig13	gi|15078713|ref|NC_003038.1|_Invertebrate_iridescent_virus_6,_complete_genome	89.47	152	12	4	291573	291721	158023	157873	1e-42	189
Contig13	gi|15078713|ref|NC_003038.1|_Invertebrate_iridescent_virus_6,_complete_genome	84.42	199	24	7	1665221	1665414	157876	158072	1e-42	189
Contig13	gi|15078713|ref|NC_003038.1|_Invertebrate_iridescent_virus_6,_complete_genome	88.89	153	13	4	837848	837997	158024	157873	2e-41	185
Contig13	gi|15078713|ref|NC_003038.1|_Invertebrate_iridescent_virus_6,_complete_genome	87.73	163	10	5	3921031	3921190	158027	157872	2e-40	182
Contig13	gi|15078713|ref|NC_003038.1|_Invertebrate_iridescent_virus_6,_complete_genome	88.74	151	12	5	6203750	6203896	157871	158020	8e-40	180
Contig13	gi|15078713|ref|NC_003038.1|_Invertebrate_iridescent_virus_6,_complete_genome	87.84	148	14	4	300544	300688	157873	158019	5e-37	171
Contig13	gi|15078713|ref|NC_003038.1|_Invertebrate_iridescent_virus_6,_complete_genome	89.84	128	10	3	3217390	3217514	157998	157871	3e-34	161
Contig13	gi|15078713|ref|NC_003038.1|_Invertebrate_iridescent_virus_6,_complete_genome	84.18	158	13	8	8698398	8698544	158027	157871	1e-28	143
Contig13	gi|15078713|ref|NC_003038.1|_Invertebrate_iridescent_virus_6,_complete_genome	91.67	96	6	2	2995347	2995440	157871	157966	2e-25	132
Contig13	gi|15078713|ref|NC_003038.1|_Invertebrate_iridescent_virus_6,_complete_genome	88.99	109	9	3	3364243	3364350	157978	157872	2e-25	132
Contig13	gi|15078713|ref|NC_003038.1|_Invertebrate_iridescent_virus_6,_complete_genome	87.72	114	12	2	8650761	8650872	157986	157873	2e-25	132
Contig13	gi|15078713|ref|NC_003038.1|_Invertebrate_iridescent_virus_6,_complete_genome	88.24	102	10	2	5846397	5846496	157981	157880	5e-22	121
Contig13	gi|15078713|ref|NC_003038.1|_Invertebrate_iridescent_virus_6,_complete_genome	88.12	101	9	3	3464434	3464532	157871	157970	6e-21	117
Contig13	gi|15078713|ref|NC_003038.1|_Invertebrate_iridescent_virus_6,_complete_genome	88.78	98	8	3	8854854	8854948	157873	157970	6e-21	117
Contig13	gi|15078713|ref|NC_003038.1|_Invertebrate_iridescent_virus_6,_complete_genome	84.82	112	12	4	7300519	7300629	157864	157971	4e-18	108
Contig13	gi|15078713|ref|NC_003038.1|_Invertebrate_iridescent_virus_6,_complete_genome	88.73	71	7	1	7098820	7098889	157932	157862	2e-11	86.1
Contig14	gi|15078713|ref|NC_003038.1|_Invertebrate_iridescent_virus_6,_complete_genome	85.09	228	25	9	236417	236640	158096	157874	2e-53	224
Contig14	gi|15078713|ref|NC_003038.1|_Invertebrate_iridescent_virus_6,_complete_genome	84.38	224	28	7	3178613	3178832	158095	157875	3e-50	213
Contig14	gi|15078713|ref|NC_003038.1|_Invertebrate_iridescent_virus_6,_complete_genome	91.61	155	9	4	2644732	2644884	158023	157871	1e-49	211
Contig14	gi|15078713|ref|NC_003038.1|_Invertebrate_iridescent_virus_6,_complete_genome	87.77	139	13	4	1272644	1272781	157873	158008	5e-34	159
Contig14	gi|15078713|ref|NC_003038.1|_Invertebrate_iridescent_virus_6,_complete_genome	89.34	122	10	3	3995583	3995702	157994	157874	3e-31	150
Contig14	gi|15078713|ref|NC_003038.1|_Invertebrate_iridescent_virus_6,_complete_genome	88.68	106	8	4	3164321	3164424	157980	157877	5e-24	126
Contig14	gi|15078713|ref|NC_003038.1|_Invertebrate_iridescent_virus_6,_complete_genome	88.66	97	9	2	1045076	1045170	157875	157971	3e-21	117
Contig14	gi|15078713|ref|NC_003038.1|_Invertebrate_iridescent_virus_6,_complete_genome	93.24	74	4	1	3384699	3384771	157942	157869	2e-18	108
Contig14	gi|15078713|ref|NC_003038.1|_Invertebrate_iridescent_virus_6,_complete_genome	92.11	76	4	2	647496	647570	157944	157870	6e-18	106
Contig14	gi|15078713|ref|NC_003038.1|_Invertebrate_iridescent_virus_6,_complete_genome	92	75	4	2	4046230	4046304	157944	157872	2e-17	104
Contig14	gi|15078713|ref|NC_003038.1|_Invertebrate_iridescent_virus_6,_complete_genome	89.16	83	7	2	4078049	4078129	157876	157958	8e-17	102
Contig14	gi|15078713|ref|NC_003038.1|_Invertebrate_iridescent_virus_6,_complete_genome	91.67	72	5	1	1754301	1754371	157872	157943	1e-15	99
Contig15	gi|15078713|ref|NC_003038.1|_Invertebrate_iridescent_virus_6,_complete_genome	90.71	140	10	3	1364164	1364301	158011	157873	1e-41	183
Contig15	gi|15078713|ref|NC_003038.1|_Invertebrate_iridescent_virus_6,_complete_genome	84.62	130	18	2	1368855	1368982	158004	157875	5e-25	128
Contig17	gi|15078713|ref|NC_003038.1|_Invertebrate_iridescent_virus_6,_complete_genome	85.96	228	25	7	4588457	4588680	158096	157872	3e-57	237
Contig17	gi|15078713|ref|NC_003038.1|_Invertebrate_iridescent_virus_6,_complete_genome	84.13	252	28	7	1569453	1569700	158114	157871	3e-56	233
Contig17	gi|15078713|ref|NC_003038.1|_Invertebrate_iridescent_virus_6,_complete_genome	83.33	258	35	8	2169560	2169813	157871	158124	1e-55	231
Contig17	gi|15078713|ref|NC_003038.1|_Invertebrate_iridescent_virus_6,_complete_genome	85.64	202	22	7	2178168	2178365	157874	158072	7e-48	206
Contig17	gi|15078713|ref|NC_003038.1|_Invertebrate_iridescent_virus_6,_complete_genome	89.94	159	11	5	2642092	2642247	158027	157871	3e-46	200
Contig17	gi|15078713|ref|NC_003038.1|_Invertebrate_iridescent_virus_6,_complete_genome	89.87	158	10	6	4441381	4441534	157872	158027	1e-45	198
Contig17	gi|15078713|ref|NC_003038.1|_Invertebrate_iridescent_virus_6,_complete_genome	90.6	149	9	5	1173478	1173624	158027	157882	6e-44	193
Contig17	gi|15078713|ref|NC_003038.1|_Invertebrate_iridescent_virus_6,_complete_genome	89.93	149	12	3	3510300	3510445	158019	157871	7e-43	189
Contig17	gi|15078713|ref|NC_003038.1|_Invertebrate_iridescent_virus_6,_complete_genome	89.1	156	12	5	2575204	2575356	158027	157874	7e-43	189
Contig17	gi|15078713|ref|NC_003038.1|_Invertebrate_iridescent_virus_6,_complete_genome	88.61	158	13	5	1619034	1619188	157872	158027	3e-42	187
Contig17	gi|15078713|ref|NC_003038.1|_Invertebrate_iridescent_virus_6,_complete_genome	90.07	141	10	4	2665800	2665939	157865	158002	4e-40	180
Contig17	gi|15078713|ref|NC_003038.1|_Invertebrate_iridescent_virus_6,_complete_genome	91.47	129	8	3	3612192	3612318	157876	158003	2e-38	174
Contig17	gi|15078713|ref|NC_003038.1|_Invertebrate_iridescent_virus_6,_complete_genome	87.1	155	14	6	111801	111951	157875	158027	3e-37	171
Contig17	gi|15078713|ref|NC_003038.1|_Invertebrate_iridescent_virus_6,_complete_genome	88.3	94	8	3	1543891	1543981	157962	157869	6e-19	110
Contig17	gi|15078713|ref|NC_003038.1|_Invertebrate_iridescent_virus_6,_complete_genome	89.66	87	7	2	3338457	3338541	157959	157873	6e-19	110
Contig17	gi|15078713|ref|NC_003038.1|_Invertebrate_iridescent_virus_6,_complete_genome	91.25	80	6	1	5078852	5078930	157865	157944	2e-18	108
Contig17	gi|15078713|ref|NC_003038.1|_Invertebrate_iridescent_virus_6,_complete_genome	91.03	78	4	3	879529	879605	157878	157953	1e-16	102
Contig17	gi|15078713|ref|NC_003038.1|_Invertebrate_iridescent_virus_6,_complete_genome	84.21	76	6	4	290012	290086	157973	158043	1e-06	69.4
Contig18	gi|15078713|ref|NC_003038.1|_Invertebrate_iridescent_virus_6,_complete_genome	85.77	267	29	9	3538325	3538588	157865	158125	2e-68	274
Contig18	gi|15078713|ref|NC_003038.1|_Invertebrate_iridescent_virus_6,_complete_genome	86.38	257	28	7	5365074	5365326	157872	158125	2e-68	274
Contig18	gi|15078713|ref|NC_003038.1|_Invertebrate_iridescent_virus_6,_complete_genome	85.77	253	28	8	3432693	3432941	158120	157872	2e-64	261
Contig18	gi|15078713|ref|NC_003038.1|_Invertebrate_iridescent_virus_6,_complete_genome	84.44	257	31	8	320115	320367	157875	158126	2e-59	244
Contig18	gi|15078713|ref|NC_003038.1|_Invertebrate_iridescent_virus_6,_complete_genome	91.08	157	10	4	4297837	4297990	157872	158027	6e-49	209
Contig18	gi|15078713|ref|NC_003038.1|_Invertebrate_iridescent_virus_6,_complete_genome	83.12	237	25	11	517645	517877	158100	157875	1e-46	202
Contig18	gi|15078713|ref|NC_003038.1|_Invertebrate_iridescent_virus_6,_complete_genome	89.68	155	12	4	4128387	4128538	158024	157871	2e-44	195
Contig18	gi|15078713|ref|NC_003038.1|_Invertebrate_iridescent_virus_6,_complete_genome	88.82	161	13	5	2909867	2910023	158034	157875	6e-44	193
Contig18	gi|15078713|ref|NC_003038.1|_Invertebrate_iridescent_virus_6,_complete_genome	88.46	156	12	6	2666720	2666873	158027	157876	4e-41	183
Contig18	gi|15078713|ref|NC_003038.1|_Invertebrate_iridescent_virus_6,_complete_genome	93.33	60	3	1	743989	744047	157894	157953	3e-12	87.9
Contig20	gi|15078713|ref|NC_003038.1|_Invertebrate_iridescent_virus_6,_complete_genome	84.71	255	32	7	3597080	3597330	157873	158124	1e-60	248
Contig20	gi|15078713|ref|NC_003038.1|_Invertebrate_iridescent_virus_6,_complete_genome	83.66	257	32	10	5421022	5421272	158124	157872	3e-56	233
Contig20	gi|15078713|ref|NC_003038.1|_Invertebrate_iridescent_virus_6,_complete_genome	85.99	207	22	7	2546314	2546516	157875	158078	1e-50	215
Contig20	gi|15078713|ref|NC_003038.1|_Invertebrate_iridescent_virus_6,_complete_genome	91.5	153	10	3	1546476	1546625	158024	157872	2e-48	207
Contig20	gi|15078713|ref|NC_003038.1|_Invertebrate_iridescent_virus_6,_complete_genome	85.02	207	22	8	668200	668402	157862	158063	1e-46	202
Contig20	gi|15078713|ref|NC_003038.1|_Invertebrate_iridescent_virus_6,_complete_genome	90.2	153	11	4	2327752	2327901	157873	158024	5e-45	196
Contig20	gi|15078713|ref|NC_003038.1|_Invertebrate_iridescent_virus_6,_complete_genome	89.24	158	12	5	3345399	3345554	157875	158029	6e-44	193
Contig20	gi|15078713|ref|NC_003038.1|_Invertebrate_iridescent_virus_6,_complete_genome	89.4	151	12	4	2099043	2099191	157872	158020	3e-42	187
Contig20	gi|15078713|ref|NC_003038.1|_Invertebrate_iridescent_virus_6,_complete_genome	88.6	114	10	3	975404	975515	157872	157984	1e-26	135
Contig20	gi|15078713|ref|NC_003038.1|_Invertebrate_iridescent_virus_6,_complete_genome	89.81	108	8	3	4687607	4687713	157980	157875	1e-26	135
Contig20	gi|15078713|ref|NC_003038.1|_Invertebrate_iridescent_virus_6,_complete_genome	87.83	115	11	3	2325917	2326029	157988	157875	1e-25	132
Contig20	gi|15078713|ref|NC_003038.1|_Invertebrate_iridescent_virus_6,_complete_genome	91.89	74	5	1	427283	427355	157871	157944	1e-16	102
Contig21	gi|15078713|ref|NC_003038.1|_Invertebrate_iridescent_virus_6,_complete_genome	83.59	256	32	10	256710	256961	157871	158120	9e-56	231
Contig21	gi|15078713|ref|NC_003038.1|_Invertebrate_iridescent_virus_6,_complete_genome	92.26	155	9	3	2374883	2375034	157874	158028	3e-51	217
Contig21	gi|15078713|ref|NC_003038.1|_Invertebrate_iridescent_virus_6,_complete_genome	87.77	188	14	8	1845853	1846035	157864	158047	1e-49	211
Contig21	gi|15078713|ref|NC_003038.1|_Invertebrate_iridescent_virus_6,_complete_genome	91.18	136	8	4	2971792	2971926	157871	158003	9e-41	182
Contig21	gi|15078713|ref|NC_003038.1|_Invertebrate_iridescent_virus_6,_complete_genome	80.75	239	39	7	3266407	3266641	158104	157869	3e-40	180
Contig21	gi|15078713|ref|NC_003038.1|_Invertebrate_iridescent_virus_6,_complete_genome	87.92	149	14	4	1999115	1999260	158021	157874	6e-38	172
Contig21	gi|15078713|ref|NC_003038.1|_Invertebrate_iridescent_virus_6,_complete_genome	91.13	124	8	3	2604383	2604504	157871	157993	9e-36	165
Contig21	gi|15078713|ref|NC_003038.1|_Invertebrate_iridescent_virus_6,_complete_genome	89.06	128	9	5	2414382	2414508	157875	157998	2e-32	154
Contig21	gi|15078713|ref|NC_003038.1|_Invertebrate_iridescent_virus_6,_complete_genome	85.71	140	10	2	3366572	3366701	157875	158014	6e-28	139
Contig21	gi|15078713|ref|NC_003038.1|_Invertebrate_iridescent_virus_6,_complete_genome	88.6	114	11	2	1292418	1292529	157873	157986	2e-27	137
Contig21	gi|15078713|ref|NC_003038.1|_Invertebrate_iridescent_virus_6,_complete_genome	89.58	96	8	2	1062659	1062752	157871	157966	2e-22	121
Contig21	gi|15078713|ref|NC_003038.1|_Invertebrate_iridescent_virus_6,_complete_genome	88.42	95	9	2	2723196	2723288	157877	157971	3e-20	113
Contig21	gi|15078713|ref|NC_003038.1|_Invertebrate_iridescent_virus_6,_complete_genome	88.3	94	9	2	20216	20307	157872	157965	1e-19	111
Contig25	gi|15078713|ref|NC_003038.1|_Invertebrate_iridescent_virus_6,_complete_genome	85.83	254	30	6	3224592	3224841	158124	157873	1e-65	265
Contig25	gi|15078713|ref|NC_003038.1|_Invertebrate_iridescent_virus_6,_complete_genome	86	250	28	7	769581	769826	158120	157874	1e-64	261
Contig25	gi|15078713|ref|NC_003038.1|_Invertebrate_iridescent_virus_6,_complete_genome	84.87	238	29	7	156376	156609	157875	158109	3e-56	233
Contig25	gi|15078713|ref|NC_003038.1|_Invertebrate_iridescent_virus_6,_complete_genome	86.67	210	19	9	2787301	2787507	157875	158078	2e-53	224
Contig25	gi|15078713|ref|NC_003038.1|_Invertebrate_iridescent_virus_6,_complete_genome	88.75	160	14	4	3135099	3135255	158027	157869	5e-44	193
Contig25	gi|15078713|ref|NC_003038.1|_Invertebrate_iridescent_virus_6,_complete_genome	88.75	160	11	7	2263853	2264009	157867	158022	6e-43	189
Contig25	gi|15078713|ref|NC_003038.1|_Invertebrate_iridescent_virus_6,_complete_genome	89.43	123	10	3	1092005	1092125	157992	157871	8e-32	152
Contig25	gi|15078713|ref|NC_003038.1|_Invertebrate_iridescent_virus_6,_complete_genome	89.09	110	9	3	1559078	1559185	157875	157983	3e-26	134
Contig25	gi|15078713|ref|NC_003038.1|_Invertebrate_iridescent_virus_6,_complete_genome	89.8	98	7	3	1772696	1772792	157871	157966	6e-23	122
Contig25	gi|15078713|ref|NC_003038.1|_Invertebrate_iridescent_virus_6,_complete_genome	89.58	96	8	2	58956	59049	157966	157871	2e-22	121
Contig25	gi|15078713|ref|NC_003038.1|_Invertebrate_iridescent_virus_6,_complete_genome	92.42	66	4	1	2574583	2574647	157872	157937	5e-14	93.5
Contig26	gi|15078713|ref|NC_003038.1|_Invertebrate_iridescent_virus_6,_complete_genome	85.89	241	24	9	993604	993841	158102	157869	9e-61	248
Contig26	gi|15078713|ref|NC_003038.1|_Invertebrate_iridescent_virus_6,_complete_genome	90.85	164	11	4	3542086	3542246	158027	157865	3e-51	217
Contig26	gi|15078713|ref|NC_003038.1|_Invertebrate_iridescent_virus_6,_complete_genome	87.03	185	16	8	646271	646452	158044	157865	7e-47	202
Contig26	gi|15078713|ref|NC_003038.1|_Invertebrate_iridescent_virus_6,_complete_genome	89.05	137	11	4	1745329	1745464	157872	158005	3e-36	167
Contig26	gi|15078713|ref|NC_003038.1|_Invertebrate_iridescent_virus_6,_complete_genome	87.85	107	10	3	3738860	3738963	157977	157871	6e-23	122
Contig26	gi|15078713|ref|NC_003038.1|_Invertebrate_iridescent_virus_6,_complete_genome	88.24	102	9	3	3200580	3200680	157882	157981	7e-22	119
Contig26	gi|15078713|ref|NC_003038.1|_Invertebrate_iridescent_virus_6,_complete_genome	92.59	81	4	2	3666875	3666953	157952	157872	9e-21	115
Contig26	gi|15078713|ref|NC_003038.1|_Invertebrate_iridescent_virus_6,_complete_genome	90.7	86	6	2	1976775	1976858	157872	157957	3e-20	113
Contig26	gi|15078713|ref|NC_003038.1|_Invertebrate_iridescent_virus_6,_complete_genome	93.06	72	4	1	916992	917062	157944	157873	2e-17	104
Contig26	gi|15078713|ref|NC_003038.1|_Invertebrate_iridescent_virus_6,_complete_genome	91.43	70	3	3	418712	418781	157939	157873	4e-14	93.5
Contig30	gi|15078713|ref|NC_003038.1|_Invertebrate_iridescent_virus_6,_complete_genome	86.15	260	27	9	3032587	3032842	158120	157866	9e-68	272
Contig30	gi|15078713|ref|NC_003038.1|_Invertebrate_iridescent_virus_6,_complete_genome	86.27	255	25	10	924756	925006	158120	157872	1e-66	268
Contig30	gi|15078713|ref|NC_003038.1|_Invertebrate_iridescent_virus_6,_complete_genome	84.56	259	32	8	3034654	3034908	157871	158125	4e-61	250
Contig30	gi|15078713|ref|NC_003038.1|_Invertebrate_iridescent_virus_6,_complete_genome	85.84	226	25	7	1945702	1945923	157873	158095	4e-56	233
Contig30	gi|15078713|ref|NC_003038.1|_Invertebrate_iridescent_virus_6,_complete_genome	86.38	213	21	8	2193835	2194044	157871	158078	7e-54	226
Contig30	gi|15078713|ref|NC_003038.1|_Invertebrate_iridescent_virus_6,_complete_genome	86.6	209	21	7	4896901	4897105	158078	157873	3e-53	224
Contig30	gi|15078713|ref|NC_003038.1|_Invertebrate_iridescent_virus_6,_complete_genome	85.15	202	23	7	213706	213903	158071	157873	4e-46	200
Contig30	gi|15078713|ref|NC_003038.1|_Invertebrate_iridescent_virus_6,_complete_genome	80.83	266	36	13	3151441	3151702	158129	157875	2e-44	195
Contig30	gi|15078713|ref|NC_003038.1|_Invertebrate_iridescent_virus_6,_complete_genome	83.5	200	23	9	6144624	6144819	157871	158064	2e-39	178
Contig30	gi|15078713|ref|NC_003038.1|_Invertebrate_iridescent_virus_6,_complete_genome	87.84	148	15	3	3457719	3457864	157866	158012	3e-37	171
Contig30	gi|15078713|ref|NC_003038.1|_Invertebrate_iridescent_virus_6,_complete_genome	89.29	112	10	2	988887	988996	157977	157866	9e-28	139
Contig30	gi|15078713|ref|NC_003038.1|_Invertebrate_iridescent_virus_6,_complete_genome	88.79	107	10	2	3432313	3432417	157871	157977	6e-25	130
Contig30	gi|15078713|ref|NC_003038.1|_Invertebrate_iridescent_virus_6,_complete_genome	86.55	119	13	3	3395709	3395824	157978	157860	2e-24	128
Contig30	gi|15078713|ref|NC_003038.1|_Invertebrate_iridescent_virus_6,_complete_genome	88.79	107	9	3	4418609	4418714	157974	157870	2e-24	128
Contig30	gi|15078713|ref|NC_003038.1|_Invertebrate_iridescent_virus_6,_complete_genome	92.86	84	4	2	3762310	3762393	157952	157871	3e-22	121
Contig30	gi|15078713|ref|NC_003038.1|_Invertebrate_iridescent_virus_6,_complete_genome	88.24	102	9	3	4746883	4746983	157971	157872	1e-21	119
Contig30	gi|15078713|ref|NC_003038.1|_Invertebrate_iridescent_virus_6,_complete_genome	89.13	92	8	2	1734161	1734250	157963	157872	6e-20	113
Contig30	gi|15078713|ref|NC_003038.1|_Invertebrate_iridescent_virus_6,_complete_genome	90.14	71	5	2	2206092	2206161	158024	157955	3e-13	91.6
Contig30	gi|15078713|ref|NC_003038.1|_Invertebrate_iridescent_virus_6,_complete_genome	91.53	59	2	2	3728059	3728114	157977	158035	2e-09	78.7
Contig31	gi|15078713|ref|NC_003038.1|_Invertebrate_iridescent_virus_6,_complete_genome	85.44	261	29	9	2457610	2457867	157871	158125	3e-65	263
Contig31	gi|15078713|ref|NC_003038.1|_Invertebrate_iridescent_virus_6,_complete_genome	85.11	262	32	7	2631197	2631454	157862	158120	1e-64	261
Contig31	gi|15078713|ref|NC_003038.1|_Invertebrate_iridescent_virus_6,_complete_genome	85.49	255	29	8	690543	690793	157875	158125	4e-64	259
Contig31	gi|15078713|ref|NC_003038.1|_Invertebrate_iridescent_virus_6,_complete_genome	84.94	259	30	9	452981	453234	157871	158125	2e-62	254
Contig31	gi|15078713|ref|NC_003038.1|_Invertebrate_iridescent_virus_6,_complete_genome	84.25	254	32	8	314432	314682	157872	158120	2e-58	241
Contig31	gi|15078713|ref|NC_003038.1|_Invertebrate_iridescent_virus_6,_complete_genome	91.03	156	9	5	3042121	3042274	158027	157875	6e-48	206
Contig31	gi|15078713|ref|NC_003038.1|_Invertebrate_iridescent_virus_6,_complete_genome	85.5	200	22	7	1528582	1528776	158068	157871	7e-47	202
Contig31	gi|15078713|ref|NC_003038.1|_Invertebrate_iridescent_virus_6,_complete_genome	85.79	197	21	7	1436055	1436247	157872	158065	7e-47	202
Contig31	gi|15078713|ref|NC_003038.1|_Invertebrate_iridescent_virus_6,_complete_genome	89.6	125	10	3	3217652	3217774	157871	157994	6e-33	156
Contig31	gi|15078713|ref|NC_003038.1|_Invertebrate_iridescent_virus_6,_complete_genome	91.57	83	5	2	287670	287750	157953	157871	4e-20	113
Contig31	gi|15078713|ref|NC_003038.1|_Invertebrate_iridescent_virus_6,_complete_genome	90.59	85	6	2	2979679	2979761	157961	157877	1e-19	111
Contig31	gi|15078713|ref|NC_003038.1|_Invertebrate_iridescent_virus_6,_complete_genome	90.36	83	4	4	602957	603038	157872	157951	6e-18	106
Contig31	gi|15078713|ref|NC_003038.1|_Invertebrate_iridescent_virus_6,_complete_genome	87.23	94	10	2	1610954	1611046	157966	157874	6e-18	106
Contig31	gi|15078713|ref|NC_003038.1|_Invertebrate_iridescent_virus_6,_complete_genome	93.1	58	3	1	353304	353360	157932	157875	3e-11	84.2
Contig32	gi|15078713|ref|NC_003038.1|_Invertebrate_iridescent_virus_6,_complete_genome	82.45	245	32	9	2566498	2566736	157872	158111	1e-47	204
Contig32	gi|15078713|ref|NC_003038.1|_Invertebrate_iridescent_virus_6,_complete_genome	87.16	148	15	4	1468075	1468219	158019	157873	6e-36	165
Contig32	gi|15078713|ref|NC_003038.1|_Invertebrate_iridescent_virus_6,_complete_genome	90.2	102	8	2	1156404	1156504	157998	157898	6e-26	132
Contig32	gi|15078713|ref|NC_003038.1|_Invertebrate_iridescent_virus_6,_complete_genome	90.8	87	6	2	1191191	1191275	157958	157872	6e-21	115
Contig36	gi|15078713|ref|NC_003038.1|_Invertebrate_iridescent_virus_6,_complete_genome	86.06	251	27	8	1795499	1795744	158114	157867	2e-65	263
Contig36	gi|15078713|ref|NC_003038.1|_Invertebrate_iridescent_virus_6,_complete_genome	85.14	249	30	7	208835	209079	158120	157875	6e-61	248
Contig36	gi|15078713|ref|NC_003038.1|_Invertebrate_iridescent_virus_6,_complete_genome	92	150	8	4	2339208	2339355	158019	157872	1e-48	207
Contig36	gi|15078713|ref|NC_003038.1|_Invertebrate_iridescent_virus_6,_complete_genome	84.29	191	20	8	1201246	1201432	157874	158058	8e-40	178
Contig36	gi|15078713|ref|NC_003038.1|_Invertebrate_iridescent_virus_6,_complete_genome	90.62	96	7	2	86943	87036	157966	157871	3e-24	126
Contig38	gi|15078713|ref|NC_003038.1|_Invertebrate_iridescent_virus_6,_complete_genome	84.53	265	30	11	893210	893470	157872	158129	2e-62	252
Contig38	gi|15078713|ref|NC_003038.1|_Invertebrate_iridescent_virus_6,_complete_genome	89.17	157	12	5	1071170	1071324	157868	158021	5e-44	191
Contig38	gi|15078713|ref|NC_003038.1|_Invertebrate_iridescent_virus_6,_complete_genome	88.97	136	11	4	1181178	1181312	158004	157872	3e-36	165
Contig38	gi|15078713|ref|NC_003038.1|_Invertebrate_iridescent_virus_6,_complete_genome	85.35	157	17	6	1199818	1199970	157873	158027	5e-34	158
Contig39	gi|15078713|ref|NC_003038.1|_Invertebrate_iridescent_virus_6,_complete_genome	85.38	253	30	7	515889	516137	157875	158124	3e-63	255
Contig39	gi|15078713|ref|NC_003038.1|_Invertebrate_iridescent_virus_6,_complete_genome	89.01	182	14	6	820349	820526	157867	158046	1e-52	220
Contig39	gi|15078713|ref|NC_003038.1|_Invertebrate_iridescent_virus_6,_complete_genome	91.78	73	4	2	878897	878968	157870	157941	1e-16	100
Contig40	gi|15078713|ref|NC_003038.1|_Invertebrate_iridescent_virus_6,_complete_genome	89.81	108	9	2	324232	324337	157979	157872	7e-28	137
Contig40	gi|15078713|ref|NC_003038.1|_Invertebrate_iridescent_virus_6,_complete_genome	89.62	106	9	2	812590	812693	157870	157975	9e-27	134
Contig40	gi|15078713|ref|NC_003038.1|_Invertebrate_iridescent_virus_6,_complete_genome	90.11	91	6	3	1119088	1119177	157960	157872	3e-21	115
Contig41	gi|15078713|ref|NC_003038.1|_Invertebrate_iridescent_virus_6,_complete_genome	86.54	208	21	7	1134560	1134763	157872	158076	2e-53	222
Contig41	gi|15078713|ref|NC_003038.1|_Invertebrate_iridescent_virus_6,_complete_genome	90.38	156	11	4	58102	58254	157873	158027	3e-47	202
Contig41	gi|15078713|ref|NC_003038.1|_Invertebrate_iridescent_virus_6,_complete_genome	88.67	150	13	4	1076813	1076959	157873	158021	1e-40	180
Contig41	gi|15078713|ref|NC_003038.1|_Invertebrate_iridescent_virus_6,_complete_genome	89.92	129	10	3	1258729	1258855	157866	157993	1e-35	163
Contig41	gi|15078713|ref|NC_003038.1|_Invertebrate_iridescent_virus_6,_complete_genome	89.09	110	10	2	1439042	1439149	157872	157981	3e-27	135
Contig42	gi|15078713|ref|NC_003038.1|_Invertebrate_iridescent_virus_6,_complete_genome	86.15	260	27	9	1274686	1274942	158124	157871	5e-68	272
Contig42	gi|15078713|ref|NC_003038.1|_Invertebrate_iridescent_virus_6,_complete_genome	84	250	29	10	294329	294574	158114	157872	3e-55	230
Contig42	gi|15078713|ref|NC_003038.1|_Invertebrate_iridescent_virus_6,_complete_genome	86.6	194	20	6	1164926	1165115	158063	157872	4e-49	209
Contig42	gi|15078713|ref|NC_003038.1|_Invertebrate_iridescent_virus_6,_complete_genome	88.89	162	10	8	1008785	1008943	158021	157865	4e-44	193
Contig42	gi|15078713|ref|NC_003038.1|_Invertebrate_iridescent_virus_6,_complete_genome	89.68	155	11	5	1622347	1622499	158017	157866	4e-44	193
Contig42	gi|15078713|ref|NC_003038.1|_Invertebrate_iridescent_virus_6,_complete_genome	87.73	163	15	5	960217	960376	158024	157864	7e-42	185
Contig42	gi|15078713|ref|NC_003038.1|_Invertebrate_iridescent_virus_6,_complete_genome	82.94	170	14	11	2081276	2081435	157863	158027	5e-28	139
Contig42	gi|15078713|ref|NC_003038.1|_Invertebrate_iridescent_virus_6,_complete_genome	88.79	116	8	4	2650987	2651101	157876	157987	2e-27	137
Contig42	gi|15078713|ref|NC_003038.1|_Invertebrate_iridescent_virus_6,_complete_genome	88.68	106	10	2	1082147	1082250	157871	157976	1e-24	128
Contig42	gi|15078713|ref|NC_003038.1|_Invertebrate_iridescent_virus_6,_complete_genome	91.8	61	3	2	2225698	2225757	157968	158027	3e-11	84.2
Contig44	gi|15078713|ref|NC_003038.1|_Invertebrate_iridescent_virus_6,_complete_genome	85.38	253	29	8	167581	167829	157872	158120	1e-63	255
Contig44	gi|15078713|ref|NC_003038.1|_Invertebrate_iridescent_virus_6,_complete_genome	84.82	257	31	8	628625	628877	157872	158124	2e-62	252
Contig44	gi|15078713|ref|NC_003038.1|_Invertebrate_iridescent_virus_6,_complete_genome	84.31	255	31	8	484247	484498	157872	158120	4e-59	241
Contig44	gi|15078713|ref|NC_003038.1|_Invertebrate_iridescent_virus_6,_complete_genome	86.96	161	14	7	629339	629497	157869	158024	4e-39	174
Contig44	gi|15078713|ref|NC_003038.1|_Invertebrate_iridescent_virus_6,_complete_genome	91.57	83	5	2	620133	620213	157953	157871	8e-21	113
Contig45	gi|15078713|ref|NC_003038.1|_Invertebrate_iridescent_virus_6,_complete_genome	84.64	267	32	9	1434678	1434941	157865	158125	2e-63	257
Contig45	gi|15078713|ref|NC_003038.1|_Invertebrate_iridescent_virus_6,_complete_genome	85.77	246	29	6	2297620	2297861	158114	157871	7e-63	255
Contig45	gi|15078713|ref|NC_003038.1|_Invertebrate_iridescent_virus_6,_complete_genome	88.15	211	18	7	3454763	3454969	158077	157870	1e-59	244
Contig45	gi|15078713|ref|NC_003038.1|_Invertebrate_iridescent_virus_6,_complete_genome	83.08	260	32	11	1698494	1698747	157871	158124	5e-54	226
Contig45	gi|15078713|ref|NC_003038.1|_Invertebrate_iridescent_virus_6,_complete_genome	86.12	209	23	5	1820040	1820244	157872	158078	2e-52	220
Contig45	gi|15078713|ref|NC_003038.1|_Invertebrate_iridescent_virus_6,_complete_genome	90.97	155	10	4	2563599	2563751	157872	158024	7e-48	206
Contig45	gi|15078713|ref|NC_003038.1|_Invertebrate_iridescent_virus_6,_complete_genome	90	150	12	3	268682	268828	157873	158022	2e-43	191
Contig45	gi|15078713|ref|NC_003038.1|_Invertebrate_iridescent_virus_6,_complete_genome	88.61	158	14	4	1654951	1655105	157871	158027	7e-43	189
Contig45	gi|15078713|ref|NC_003038.1|_Invertebrate_iridescent_virus_6,_complete_genome	84.49	187	23	6	3707577	3707759	157872	158056	4e-40	180
Contig45	gi|15078713|ref|NC_003038.1|_Invertebrate_iridescent_virus_6,_complete_genome	88.37	129	12	3	467932	468058	157871	157998	9e-32	152
Contig45	gi|15078713|ref|NC_003038.1|_Invertebrate_iridescent_virus_6,_complete_genome	88.89	117	9	4	2034189	2034304	157984	157871	2e-28	141
Contig45	gi|15078713|ref|NC_003038.1|_Invertebrate_iridescent_virus_6,_complete_genome	86.09	115	13	3	1090820	1090931	157862	157976	2e-22	121
Contig45	gi|15078713|ref|NC_003038.1|_Invertebrate_iridescent_virus_6,_complete_genome	93.83	81	3	2	4280480	4280559	157865	157944	2e-22	121
Contig45	gi|15078713|ref|NC_003038.1|_Invertebrate_iridescent_virus_6,_complete_genome	93.24	74	4	1	3492791	3492863	157871	157944	2e-18	108
Contig46	gi|15078713|ref|NC_003038.1|_Invertebrate_iridescent_virus_6,_complete_genome	86.05	258	28	8	1817642	1817895	158124	157871	2e-67	270
Contig46	gi|15078713|ref|NC_003038.1|_Invertebrate_iridescent_virus_6,_complete_genome	84.06	251	33	7	2385755	2386001	157873	158120	6e-57	235
Contig46	gi|15078713|ref|NC_003038.1|_Invertebrate_iridescent_virus_6,_complete_genome	84.55	233	24	7	3088160	3088388	158095	157871	2e-52	220
Contig46	gi|15078713|ref|NC_003038.1|_Invertebrate_iridescent_virus_6,_complete_genome	81.71	257	36	10	2042795	2043047	158120	157871	2e-47	204
Contig46	gi|15078713|ref|NC_003038.1|_Invertebrate_iridescent_virus_6,_complete_genome	90.97	155	9	5	570514	570666	157871	158022	2e-47	204
Contig46	gi|15078713|ref|NC_003038.1|_Invertebrate_iridescent_virus_6,_complete_genome	85.64	195	20	8	2455123	2455313	158061	157871	7e-46	198
Contig46	gi|15078713|ref|NC_003038.1|_Invertebrate_iridescent_virus_6,_complete_genome	88.54	157	13	5	2228185	2228338	157873	158027	6e-42	185
Contig46	gi|15078713|ref|NC_003038.1|_Invertebrate_iridescent_virus_6,_complete_genome	86.67	135	11	3	505946	506073	157870	158004	3e-29	143
Contig46	gi|15078713|ref|NC_003038.1|_Invertebrate_iridescent_virus_6,_complete_genome	89.42	104	8	3	1263981	1264083	157865	157966	1e-24	128
Contig46	gi|15078713|ref|NC_003038.1|_Invertebrate_iridescent_virus_6,_complete_genome	91.95	87	4	3	575319	575404	157960	157876	6e-22	119
Contig46	gi|15078713|ref|NC_003038.1|_Invertebrate_iridescent_virus_6,_complete_genome	92.68	82	4	2	1767359	1767438	157871	157952	2e-21	117
Contig46	gi|15078713|ref|NC_003038.1|_Invertebrate_iridescent_virus_6,_complete_genome	88	100	9	3	589341	589439	157873	157970	8e-21	115
Contig46	gi|15078713|ref|NC_003038.1|_Invertebrate_iridescent_virus_6,_complete_genome	93.24	74	4	1	764188	764260	157944	157871	1e-18	108
Contig47	gi|15078713|ref|NC_003038.1|_Invertebrate_iridescent_virus_6,_complete_genome	81.92	271	31	13	1471088	1471346	158124	157860	2e-50	213
Contig47	gi|15078713|ref|NC_003038.1|_Invertebrate_iridescent_virus_6,_complete_genome	89.81	157	11	5	976671	976824	157873	158027	2e-45	196
Contig47	gi|15078713|ref|NC_003038.1|_Invertebrate_iridescent_virus_6,_complete_genome	87.8	123	10	4	1554605	1554725	157994	157875	3e-28	139
Contig47	gi|15078713|ref|NC_003038.1|_Invertebrate_iridescent_virus_6,_complete_genome	90.53	95	7	2	456373	456465	157966	157872	8e-24	124
Contig47	gi|15078713|ref|NC_003038.1|_Invertebrate_iridescent_virus_6,_complete_genome	91.36	81	5	2	2042270	2042350	157944	157866	2e-19	110
Contig48	gi|15078713|ref|NC_003038.1|_Invertebrate_iridescent_virus_6,_complete_genome	88.39	155	13	5	2367018	2367169	157871	158023	6e-41	182
Contig48	gi|15078713|ref|NC_003038.1|_Invertebrate_iridescent_virus_6,_complete_genome	89.29	140	12	3	2240132	2240268	157872	158011	3e-38	172
Contig48	gi|15078713|ref|NC_003038.1|_Invertebrate_iridescent_virus_6,_complete_genome	88.19	144	13	3	273829	273970	157875	158016	4e-37	169
Contig48	gi|15078713|ref|NC_003038.1|_Invertebrate_iridescent_virus_6,_complete_genome	86.43	140	16	3	1564798	1564935	157870	158008	2e-31	150
Contig48	gi|15078713|ref|NC_003038.1|_Invertebrate_iridescent_virus_6,_complete_genome	89.34	122	10	3	67316	67435	157993	157873	2e-31	150
Contig48	gi|15078713|ref|NC_003038.1|_Invertebrate_iridescent_virus_6,_complete_genome	83.01	153	22	4	2353374	2353524	157946	158096	4e-27	135
Contig48	gi|15078713|ref|NC_003038.1|_Invertebrate_iridescent_virus_6,_complete_genome	88.99	109	10	2	1278737	1278843	157980	157872	2e-26	134
Contig48	gi|15078713|ref|NC_003038.1|_Invertebrate_iridescent_virus_6,_complete_genome	89.8	98	8	2	1300937	1301032	157875	157972	1e-23	124
Contig48	gi|15078713|ref|NC_003038.1|_Invertebrate_iridescent_virus_6,_complete_genome	90.53	95	6	3	1983141	1983234	157958	157866	3e-23	122
Contig48	gi|15078713|ref|NC_003038.1|_Invertebrate_iridescent_virus_6,_complete_genome	86.92	107	11	3	860167	860271	157973	157868	2e-21	117
Contig48	gi|15078713|ref|NC_003038.1|_Invertebrate_iridescent_virus_6,_complete_genome	90.22	92	6	3	1205350	1205440	157971	157882	2e-21	117
Contig48	gi|15078713|ref|NC_003038.1|_Invertebrate_iridescent_virus_6,_complete_genome	89.13	92	7	3	731873	731963	157871	157960	7e-20	111
Contig48	gi|15078713|ref|NC_003038.1|_Invertebrate_iridescent_virus_6,_complete_genome	92.21	77	5	1	1356646	1356721	157948	157872	1e-18	108
Contig48	gi|15078713|ref|NC_003038.1|_Invertebrate_iridescent_virus_6,_complete_genome	86.14	101	10	4	1613211	1613309	157968	157870	3e-18	106
Contig49	gi|15078713|ref|NC_003038.1|_Invertebrate_iridescent_virus_6,_complete_genome	86.52	230	23	8	26842	27068	158096	157872	9e-61	246
Contig49	gi|15078713|ref|NC_003038.1|_Invertebrate_iridescent_virus_6,_complete_genome	88.2	161	13	6	975647	975804	158022	157865	5e-43	187
Contig50	gi|15078713|ref|NC_003038.1|_Invertebrate_iridescent_virus_6,_complete_genome	82.95	258	28	12	603133	603378	158125	157872	5e-52	219
Contig50	gi|15078713|ref|NC_003038.1|_Invertebrate_iridescent_virus_6,_complete_genome	90.45	157	11	4	1090481	1090634	158027	157872	1e-47	204
Contig50	gi|15078713|ref|NC_003038.1|_Invertebrate_iridescent_virus_6,_complete_genome	86.46	192	18	8	253288	253475	157875	158062	1e-47	204
Contig50	gi|15078713|ref|NC_003038.1|_Invertebrate_iridescent_virus_6,_complete_genome	89.33	150	12	4	10117	10263	157874	158022	5e-42	185
Contig50	gi|15078713|ref|NC_003038.1|_Invertebrate_iridescent_virus_6,_complete_genome	81.4	242	28	7	616161	616388	158109	157871	6e-41	182
Contig50	gi|15078713|ref|NC_003038.1|_Invertebrate_iridescent_virus_6,_complete_genome	88.24	153	14	4	1990986	1991135	157866	158017	2e-40	180
Contig50	gi|15078713|ref|NC_003038.1|_Invertebrate_iridescent_virus_6,_complete_genome	88.41	138	13	3	523296	523431	158009	157873	2e-35	163
Contig50	gi|15078713|ref|NC_003038.1|_Invertebrate_iridescent_virus_6,_complete_genome	90.32	124	8	4	2409883	2410005	158002	157882	3e-34	159
Contig50	gi|15078713|ref|NC_003038.1|_Invertebrate_iridescent_virus_6,_complete_genome	93.15	73	4	1	1403574	1403645	157870	157942	4e-18	106
Contig50	gi|15078713|ref|NC_003038.1|_Invertebrate_iridescent_virus_6,_complete_genome	90.48	63	5	1	637630	637691	157933	157871	7e-11	82.4
Contig50	gi|15078713|ref|NC_003038.1|_Invertebrate_iridescent_virus_6,_complete_genome	88.89	63	4	2	637324	637383	157973	158035	1e-08	75
Contig50	gi|15078713|ref|NC_003038.1|_Invertebrate_iridescent_virus_6,_complete_genome	78.63	117	18	6	725986	726098	157969	158082	1e-07	71.3
Contig51	gi|15078713|ref|NC_003038.1|_Invertebrate_iridescent_virus_6,_complete_genome	85.49	255	30	7	109734	109984	157869	158120	1e-64	259
Contig51	gi|15078713|ref|NC_003038.1|_Invertebrate_iridescent_virus_6,_complete_genome	86.49	148	15	5	496586	496729	158020	157874	5e-34	158
Contig51	gi|15078713|ref|NC_003038.1|_Invertebrate_iridescent_virus_6,_complete_genome	88.99	109	10	2	928608	928714	157981	157873	8e-27	134
Contig51	gi|15078713|ref|NC_003038.1|_Invertebrate_iridescent_virus_6,_complete_genome	91.78	73	4	2	1089037	1089109	157944	157874	8e-17	100
Contig52	gi|15078713|ref|NC_003038.1|_Invertebrate_iridescent_virus_6,_complete_genome	86.51	252	27	7	421773	422020	157872	158120	1e-67	270
Contig52	gi|15078713|ref|NC_003038.1|_Invertebrate_iridescent_virus_6,_complete_genome	89.16	166	12	6	1058206	1058368	158034	157872	4e-47	202
Contig52	gi|15078713|ref|NC_003038.1|_Invertebrate_iridescent_virus_6,_complete_genome	90.2	153	11	4	1246154	1246303	158018	157867	2e-45	196
Contig52	gi|15078713|ref|NC_003038.1|_Invertebrate_iridescent_virus_6,_complete_genome	89.03	155	12	5	2043444	2043594	158027	157874	1e-42	187
Contig54	gi|15078713|ref|NC_003038.1|_Invertebrate_iridescent_virus_6,_complete_genome	90.07	151	10	5	1548966	1549113	158019	157871	6e-44	191
Contig54	gi|15078713|ref|NC_003038.1|_Invertebrate_iridescent_virus_6,_complete_genome	89.17	157	12	5	1539368	1539521	157873	158027	6e-44	191
Contig54	gi|15078713|ref|NC_003038.1|_Invertebrate_iridescent_virus_6,_complete_genome	87.6	129	13	3	573518	573645	158012	157886	1e-30	147
Contig54	gi|15078713|ref|NC_003038.1|_Invertebrate_iridescent_virus_6,_complete_genome	86.49	111	12	3	73440	73549	157983	157875	3e-22	119
Contig54	gi|15078713|ref|NC_003038.1|_Invertebrate_iridescent_virus_6,_complete_genome	90.22	92	6	3	1371326	1371416	157872	157961	1e-21	117
Contig54	gi|15078713|ref|NC_003038.1|_Invertebrate_iridescent_virus_6,_complete_genome	90.14	71	5	2	681552	681621	157872	157941	7e-14	91.6
Contig55	gi|15078713|ref|NC_003038.1|_Invertebrate_iridescent_virus_6,_complete_genome	85.37	205	23	7	358477	358677	158076	157875	2e-48	206
Contig57	gi|15078713|ref|NC_003038.1|_Invertebrate_iridescent_virus_6,_complete_genome	88.04	209	18	7	163716	163920	157873	158078	4e-59	241
Contig57	gi|15078713|ref|NC_003038.1|_Invertebrate_iridescent_virus_6,_complete_genome	89.74	156	12	4	43189	43342	158025	157872	8e-46	196
Contig57	gi|15078713|ref|NC_003038.1|_Invertebrate_iridescent_virus_6,_complete_genome	89.9	99	5	5	763302	763399	157868	157962	1e-23	122
Contig58	gi|15078713|ref|NC_003038.1|_Invertebrate_iridescent_virus_6,_complete_genome	84.98	253	30	8	2825606	2825854	157872	158120	2e-61	250
Contig58	gi|15078713|ref|NC_003038.1|_Invertebrate_iridescent_virus_6,_complete_genome	86.11	216	21	9	1715731	1715942	158070	157860	1e-53	224
Contig58	gi|15078713|ref|NC_003038.1|_Invertebrate_iridescent_virus_6,_complete_genome	91.28	149	10	3	2181400	2181545	158021	157873	2e-46	200
Contig58	gi|15078713|ref|NC_003038.1|_Invertebrate_iridescent_virus_6,_complete_genome	91.28	149	10	3	2832878	2833023	157876	158024	2e-46	200
Contig58	gi|15078713|ref|NC_003038.1|_Invertebrate_iridescent_virus_6,_complete_genome	86.86	175	17	6	2117543	2117714	158067	157896	1e-43	191
Contig58	gi|15078713|ref|NC_003038.1|_Invertebrate_iridescent_virus_6,_complete_genome	89.29	112	9	3	1761067	1761177	157980	157871	2e-27	137
Contig58	gi|15078713|ref|NC_003038.1|_Invertebrate_iridescent_virus_6,_complete_genome	88.89	108	8	4	2805100	2805206	157883	157987	3e-25	130
Contig58	gi|15078713|ref|NC_003038.1|_Invertebrate_iridescent_virus_6,_complete_genome	92.31	78	5	1	1284326	1284402	157871	157948	4e-19	110
Contig58	gi|15078713|ref|NC_003038.1|_Invertebrate_iridescent_virus_6,_complete_genome	89.29	84	5	4	473995	474077	157862	157942	6e-17	102
Contig61	gi|15078713|ref|NC_003038.1|_Invertebrate_iridescent_virus_6,_complete_genome	86.45	251	27	7	1593039	1593285	158120	157873	3e-67	268
Contig61	gi|15078713|ref|NC_003038.1|_Invertebrate_iridescent_virus_6,_complete_genome	91.3	161	9	5	519894	520052	158029	157872	4e-51	215
Contig61	gi|15078713|ref|NC_003038.1|_Invertebrate_iridescent_virus_6,_complete_genome	86.29	197	19	8	1862362	1862555	158063	157872	7e-49	207
Contig61	gi|15078713|ref|NC_003038.1|_Invertebrate_iridescent_virus_6,_complete_genome	88.46	156	14	4	201131	201283	158024	157870	4e-42	185
Contig61	gi|15078713|ref|NC_003038.1|_Invertebrate_iridescent_virus_6,_complete_genome	88.82	152	11	5	1637341	1637488	157875	158024	5e-41	182
Contig61	gi|15078713|ref|NC_003038.1|_Invertebrate_iridescent_virus_6,_complete_genome	91.26	103	7	2	1550809	1550909	157978	157876	3e-28	139
Contig61	gi|15078713|ref|NC_003038.1|_Invertebrate_iridescent_virus_6,_complete_genome	92.11	76	4	2	609520	609595	157944	157871	3e-18	106
Contig61	gi|15078713|ref|NC_003038.1|_Invertebrate_iridescent_virus_6,_complete_genome	95.65	46	1	1	235296	235340	158022	157977	3e-08	73.1
Contig61	gi|15078713|ref|NC_003038.1|_Invertebrate_iridescent_virus_6,_complete_genome	95.65	46	1	1	230234	230278	158022	157977	3e-08	73.1
Contig63	gi|15078713|ref|NC_003038.1|_Invertebrate_iridescent_virus_6,_complete_genome	84.02	219	28	7	44935	45150	158120	157906	2e-48	204
Contig63	gi|15078713|ref|NC_003038.1|_Invertebrate_iridescent_virus_6,_complete_genome	90.37	135	10	3	89206	89338	158004	157871	2e-39	174
Contig63	gi|15078713|ref|NC_003038.1|_Invertebrate_iridescent_virus_6,_complete_genome	93.85	65	2	2	251777	251841	157871	157933	3e-16	97.1
Contig64	gi|15078713|ref|NC_003038.1|_Invertebrate_iridescent_virus_6,_complete_genome	85.55	263	30	8	520028	520286	158124	157866	6e-67	268
Contig64	gi|15078713|ref|NC_003038.1|_Invertebrate_iridescent_virus_6,_complete_genome	85.99	257	29	7	2014905	2015157	158125	157872	6e-67	268
Contig64	gi|15078713|ref|NC_003038.1|_Invertebrate_iridescent_virus_6,_complete_genome	83.21	262	35	9	235765	236023	157871	158126	8e-56	231
Contig64	gi|15078713|ref|NC_003038.1|_Invertebrate_iridescent_virus_6,_complete_genome	86.8	197	19	7	1277098	1277290	158058	157865	3e-50	213
Contig64	gi|15078713|ref|NC_003038.1|_Invertebrate_iridescent_virus_6,_complete_genome	82.43	239	35	7	2390333	2390568	158120	157886	6e-47	202
Contig64	gi|15078713|ref|NC_003038.1|_Invertebrate_iridescent_virus_6,_complete_genome	88.82	161	13	5	2469782	2469938	157875	158034	4e-44	193
Contig64	gi|15078713|ref|NC_003038.1|_Invertebrate_iridescent_virus_6,_complete_genome	88.98	127	9	4	1242432	1242556	157996	157873	7e-32	152
Contig64	gi|15078713|ref|NC_003038.1|_Invertebrate_iridescent_virus_6,_complete_genome	87.5	112	11	3	937199	937308	157987	157877	4e-24	126
Contig64	gi|15078713|ref|NC_003038.1|_Invertebrate_iridescent_virus_6,_complete_genome	84.82	112	14	3	2463287	2463395	157873	157984	4e-19	110
Contig64	gi|15078713|ref|NC_003038.1|_Invertebrate_iridescent_virus_6,_complete_genome	89.53	86	7	2	2517934	2518017	157873	157958	1e-18	108
Contig64	gi|15078713|ref|NC_003038.1|_Invertebrate_iridescent_virus_6,_complete_genome	91.18	68	5	1	2725190	2725256	157877	157944	1e-13	91.6
Contig64	gi|15078713|ref|NC_003038.1|_Invertebrate_iridescent_virus_6,_complete_genome	89.86	69	7	0	3508520	3508588	157876	157944	5e-13	89.8
Contig65	gi|15078713|ref|NC_003038.1|_Invertebrate_iridescent_virus_6,_complete_genome	83.97	262	33	8	1844242	1844500	158125	157870	3e-59	243
Contig65	gi|15078713|ref|NC_003038.1|_Invertebrate_iridescent_virus_6,_complete_genome	87.25	204	19	7	1561984	1562183	157875	158075	3e-54	226
Contig65	gi|15078713|ref|NC_003038.1|_Invertebrate_iridescent_virus_6,_complete_genome	83.4	247	26	8	2603975	2604208	158114	157870	7e-51	215
Contig65	gi|15078713|ref|NC_003038.1|_Invertebrate_iridescent_virus_6,_complete_genome	89.38	160	12	5	2555513	2555669	158027	157870	3e-45	196
Contig65	gi|15078713|ref|NC_003038.1|_Invertebrate_iridescent_virus_6,_complete_genome	87.12	163	13	8	600744	600904	158027	157871	9e-40	178
Contig65	gi|15078713|ref|NC_003038.1|_Invertebrate_iridescent_virus_6,_complete_genome	88.44	147	12	5	358966	359111	157862	158004	4e-38	172
Contig65	gi|15078713|ref|NC_003038.1|_Invertebrate_iridescent_virus_6,_complete_genome	86.09	151	17	4	250283	250430	157875	158024	3e-34	159
Contig65	gi|15078713|ref|NC_003038.1|_Invertebrate_iridescent_virus_6,_complete_genome	86.57	134	14	4	600978	601108	157871	158003	1e-29	145
Contig65	gi|15078713|ref|NC_003038.1|_Invertebrate_iridescent_virus_6,_complete_genome	87.72	114	11	3	2656340	2656451	157876	157988	3e-25	130
Contig65	gi|15078713|ref|NC_003038.1|_Invertebrate_iridescent_virus_6,_complete_genome	90.48	84	5	3	2324392	2324473	157953	157871	1e-18	108
Contig65	gi|15078713|ref|NC_003038.1|_Invertebrate_iridescent_virus_6,_complete_genome	88.04	92	8	3	189240	189328	157874	157965	5e-18	106
Contig65	gi|15078713|ref|NC_003038.1|_Invertebrate_iridescent_virus_6,_complete_genome	93.85	65	2	2	1842262	1842326	157882	157944	3e-15	97.1
Contig66	gi|15078713|ref|NC_003038.1|_Invertebrate_iridescent_virus_6,_complete_genome	86.11	252	28	7	632996	633243	158120	157872	7e-66	265
Contig66	gi|15078713|ref|NC_003038.1|_Invertebrate_iridescent_virus_6,_complete_genome	86.29	248	27	6	604479	604723	158114	157871	3e-65	263
Contig66	gi|15078713|ref|NC_003038.1|_Invertebrate_iridescent_virus_6,_complete_genome	85.27	258	30	8	1107081	1107335	157868	158120	3e-64	259
Contig66	gi|15078713|ref|NC_003038.1|_Invertebrate_iridescent_virus_6,_complete_genome	86.31	241	26	7	1450073	1450309	157871	158108	4e-63	255
Contig66	gi|15078713|ref|NC_003038.1|_Invertebrate_iridescent_virus_6,_complete_genome	84.62	260	32	7	2947100	2947354	157870	158126	6e-62	252
Contig66	gi|15078713|ref|NC_003038.1|_Invertebrate_iridescent_virus_6,_complete_genome	85.27	224	27	6	1990743	1990963	158120	157900	3e-54	226
Contig66	gi|15078713|ref|NC_003038.1|_Invertebrate_iridescent_virus_6,_complete_genome	80.31	254	32	10	1132342	1132582	157872	158120	3e-39	176
Contig66	gi|15078713|ref|NC_003038.1|_Invertebrate_iridescent_virus_6,_complete_genome	91.41	128	9	2	2167005	2167130	158024	157897	1e-38	174
Contig66	gi|15078713|ref|NC_003038.1|_Invertebrate_iridescent_virus_6,_complete_genome	82.59	201	18	10	1551059	1551246	157882	158078	1e-34	161
Contig66	gi|15078713|ref|NC_003038.1|_Invertebrate_iridescent_virus_6,_complete_genome	88.3	94	9	2	2329924	2330015	157965	157872	1e-19	111
Contig67	gi|15078713|ref|NC_003038.1|_Invertebrate_iridescent_virus_6,_complete_genome	84.35	262	32	9	593846	594103	158127	157871	2e-61	248
Contig67	gi|15078713|ref|NC_003038.1|_Invertebrate_iridescent_virus_6,_complete_genome	84.79	217	24	9	893443	893654	157873	158085	1e-49	209
Contig67	gi|15078713|ref|NC_003038.1|_Invertebrate_iridescent_virus_6,_complete_genome	90.91	154	10	4	244297	244447	157872	158024	5e-48	204
Contig67	gi|15078713|ref|NC_003038.1|_Invertebrate_iridescent_virus_6,_complete_genome	89.66	87	7	2	125864	125948	157874	157960	1e-19	110
Contig68	gi|15078713|ref|NC_003038.1|_Invertebrate_iridescent_virus_6,_complete_genome	85.55	256	30	6	953884	954135	157862	158114	4e-65	261
Contig68	gi|15078713|ref|NC_003038.1|_Invertebrate_iridescent_virus_6,_complete_genome	85.91	220	20	8	793744	793957	157871	158085	5e-54	224
Contig68	gi|15078713|ref|NC_003038.1|_Invertebrate_iridescent_virus_6,_complete_genome	87.84	148	13	5	532986	533130	157875	158020	2e-37	169
Contig68	gi|15078713|ref|NC_003038.1|_Invertebrate_iridescent_virus_6,_complete_genome	88.28	128	11	4	1010873	1010998	157866	157991	8e-32	150
Contig68	gi|15078713|ref|NC_003038.1|_Invertebrate_iridescent_virus_6,_complete_genome	90.35	114	8	3	865920	866032	157876	157987	1e-30	147
Contig68	gi|15078713|ref|NC_003038.1|_Invertebrate_iridescent_virus_6,_complete_genome	92.96	71	4	1	1084648	1084717	157874	157944	2e-17	102
Contig69	gi|15078713|ref|NC_003038.1|_Invertebrate_iridescent_virus_6,_complete_genome	81.78	214	25	14	781245	781450	157871	158078	6e-37	167
Contig70	gi|15078713|ref|NC_003038.1|_Invertebrate_iridescent_virus_6,_complete_genome	86.17	188	19	7	19880	20063	158058	157874	3e-45	196
Contig70	gi|15078713|ref|NC_003038.1|_Invertebrate_iridescent_virus_6,_complete_genome	88.68	159	13	5	2912355	2912510	157871	158027	4e-43	189
Contig70	gi|15078713|ref|NC_003038.1|_Invertebrate_iridescent_virus_6,_complete_genome	89.36	94	8	2	3024640	3024731	157966	157873	2e-21	117
Contig70	gi|15078713|ref|NC_003038.1|_Invertebrate_iridescent_virus_6,_complete_genome	89.74	78	5	3	2154081	2154157	157957	157882	3e-15	97.1
Contig71	gi|15078713|ref|NC_003038.1|_Invertebrate_iridescent_virus_6,_complete_genome	90.97	155	10	4	1409908	1410060	158024	157872	3e-48	206
Contig71	gi|15078713|ref|NC_003038.1|_Invertebrate_iridescent_virus_6,_complete_genome	85.28	197	22	7	1113898	1114090	158064	157871	2e-45	196
Contig71	gi|15078713|ref|NC_003038.1|_Invertebrate_iridescent_virus_6,_complete_genome	88.96	154	13	4	367174	367324	158025	157873	1e-42	187
Contig71	gi|15078713|ref|NC_003038.1|_Invertebrate_iridescent_virus_6,_complete_genome	86.55	171	15	8	704975	705142	158027	157862	5e-41	182
Contig71	gi|15078713|ref|NC_003038.1|_Invertebrate_iridescent_virus_6,_complete_genome	90.65	139	10	3	428095	428231	157873	158010	5e-41	182
Contig71	gi|15078713|ref|NC_003038.1|_Invertebrate_iridescent_virus_6,_complete_genome	88.24	153	13	5	1960723	1960873	157871	158020	6e-40	178
Contig71	gi|15078713|ref|NC_003038.1|_Invertebrate_iridescent_virus_6,_complete_genome	92.86	70	4	1	1716434	1716502	157944	157875	1e-16	100
Contig72	gi|15078713|ref|NC_003038.1|_Invertebrate_iridescent_virus_6,_complete_genome	87.3	189	15	8	224777	224963	158024	157843	3e-49	207
Contig77	gi|15078713|ref|NC_003038.1|_Invertebrate_iridescent_virus_6,_complete_genome	85.06	261	31	8	855353	855609	157869	158125	9e-65	259
Contig77	gi|15078713|ref|NC_003038.1|_Invertebrate_iridescent_virus_6,_complete_genome	88.89	162	11	7	630252	630411	158027	157871	1e-44	193
Contig77	gi|15078713|ref|NC_003038.1|_Invertebrate_iridescent_virus_6,_complete_genome	91.24	137	10	2	225673	225807	157872	158008	2e-42	185
Contig77	gi|15078713|ref|NC_003038.1|_Invertebrate_iridescent_virus_6,_complete_genome	89.62	106	9	2	701583	701686	157872	157977	6e-27	134
Contig77	gi|15078713|ref|NC_003038.1|_Invertebrate_iridescent_virus_6,_complete_genome	85.95	121	10	5	202116	202234	157975	157860	1e-23	122
Contig78	gi|15078713|ref|NC_003038.1|_Invertebrate_iridescent_virus_6,_complete_genome	86.27	255	26	8	3940969	3941219	158120	157871	9e-67	268
Contig78	gi|15078713|ref|NC_003038.1|_Invertebrate_iridescent_virus_6,_complete_genome	85.17	263	31	8	3367816	3368074	158125	157867	4e-65	263
Contig78	gi|15078713|ref|NC_003038.1|_Invertebrate_iridescent_virus_6,_complete_genome	84.13	252	33	7	1598609	1598856	157872	158120	2e-57	237
Contig78	gi|15078713|ref|NC_003038.1|_Invertebrate_iridescent_virus_6,_complete_genome	83.46	254	34	8	667769	668018	157875	158124	4e-55	230
Contig78	gi|15078713|ref|NC_003038.1|_Invertebrate_iridescent_virus_6,_complete_genome	83.53	255	31	11	1410978	1411225	158125	157875	1e-54	228
Contig78	gi|15078713|ref|NC_003038.1|_Invertebrate_iridescent_virus_6,_complete_genome	86.96	184	19	5	3306985	3307164	158045	157863	9e-47	202
Contig78	gi|15078713|ref|NC_003038.1|_Invertebrate_iridescent_virus_6,_complete_genome	85.15	202	24	6	3134583	3134780	157872	158071	9e-47	202
Contig78	gi|15078713|ref|NC_003038.1|_Invertebrate_iridescent_virus_6,_complete_genome	87.12	163	17	4	58297	58456	158027	157866	1e-40	182
Contig78	gi|15078713|ref|NC_003038.1|_Invertebrate_iridescent_virus_6,_complete_genome	87.97	133	14	2	1296236	1296366	158004	157872	7e-33	156
Contig78	gi|15078713|ref|NC_003038.1|_Invertebrate_iridescent_virus_6,_complete_genome	85.71	147	10	6	3589788	3589925	157872	158016	2e-29	145
Contig78	gi|15078713|ref|NC_003038.1|_Invertebrate_iridescent_virus_6,_complete_genome	88.39	112	11	2	3680274	3680383	157982	157871	3e-26	134
Contig78	gi|15078713|ref|NC_003038.1|_Invertebrate_iridescent_virus_6,_complete_genome	90.91	99	6	3	3991852	3991949	157966	157870	4e-25	130
Contig78	gi|15078713|ref|NC_003038.1|_Invertebrate_iridescent_virus_6,_complete_genome	88.04	92	7	4	1325914	1326003	157965	157876	7e-18	106
Contig78	gi|15078713|ref|NC_003038.1|_Invertebrate_iridescent_virus_6,_complete_genome	91.43	70	3	3	2484561	2484629	157872	157939	6e-14	93.5
Contig79	gi|15078713|ref|NC_003038.1|_Invertebrate_iridescent_virus_6,_complete_genome	85.44	261	28	10	2094520	2094776	157870	158124	2e-65	263
Contig79	gi|15078713|ref|NC_003038.1|_Invertebrate_iridescent_virus_6,_complete_genome	85.77	239	27	7	1327764	1327998	158109	157874	2e-60	246
Contig79	gi|15078713|ref|NC_003038.1|_Invertebrate_iridescent_virus_6,_complete_genome	88.51	148	14	3	1001836	1001980	157875	158022	3e-39	176
Contig79	gi|15078713|ref|NC_003038.1|_Invertebrate_iridescent_virus_6,_complete_genome	87.66	154	13	6	954224	954373	158024	157873	1e-38	174
Contig79	gi|15078713|ref|NC_003038.1|_Invertebrate_iridescent_virus_6,_complete_genome	90.23	133	10	3	2319930	2320060	157871	158002	1e-37	171
Contig79	gi|15078713|ref|NC_003038.1|_Invertebrate_iridescent_virus_6,_complete_genome	86.49	111	12	3	873047	873155	157980	157871	5e-22	119
Contig79	gi|15078713|ref|NC_003038.1|_Invertebrate_iridescent_virus_6,_complete_genome	92.86	70	4	1	2315877	2315945	157941	157872	2e-16	100
Contig79	gi|15078713|ref|NC_003038.1|_Invertebrate_iridescent_virus_6,_complete_genome	89.55	67	5	2	478275	478340	157939	157874	2e-11	84.2
Contig84	gi|15078713|ref|NC_003038.1|_Invertebrate_iridescent_virus_6,_complete_genome	87.3	252	26	6	2878564	2878811	157865	158114	2e-71	283
Contig84	gi|15078713|ref|NC_003038.1|_Invertebrate_iridescent_virus_6,_complete_genome	85.66	258	30	7	2918364	2918617	158124	157870	7e-66	265
Contig84	gi|15078713|ref|NC_003038.1|_Invertebrate_iridescent_virus_6,_complete_genome	85.06	261	30	8	777214	777471	158126	157872	1e-63	257
Contig84	gi|15078713|ref|NC_003038.1|_Invertebrate_iridescent_virus_6,_complete_genome	84.71	255	28	10	925341	925591	158125	157878	9e-60	244
Contig84	gi|15078713|ref|NC_003038.1|_Invertebrate_iridescent_virus_6,_complete_genome	85.78	211	23	7	212549	212755	158078	157871	2e-51	217
Contig84	gi|15078713|ref|NC_003038.1|_Invertebrate_iridescent_virus_6,_complete_genome	83.68	239	26	11	1197933	1198161	157873	158108	3e-50	213
Contig84	gi|15078713|ref|NC_003038.1|_Invertebrate_iridescent_virus_6,_complete_genome	91.08	157	9	5	2256259	2256413	157872	158025	1e-48	207
Contig84	gi|15078713|ref|NC_003038.1|_Invertebrate_iridescent_virus_6,_complete_genome	82.21	253	28	14	2515622	2515860	158124	157875	6e-47	202
Contig84	gi|15078713|ref|NC_003038.1|_Invertebrate_iridescent_virus_6,_complete_genome	90.18	112	8	3	238531	238641	157871	157980	4e-29	143
Contig84	gi|15078713|ref|NC_003038.1|_Invertebrate_iridescent_virus_6,_complete_genome	87.93	116	11	3	2932024	2932137	157987	157873	2e-26	134
Contig84	gi|15078713|ref|NC_003038.1|_Invertebrate_iridescent_virus_6,_complete_genome	93.24	74	4	1	299391	299463	157944	157871	1e-18	108
Contig85	gi|15078713|ref|NC_003038.1|_Invertebrate_iridescent_virus_6,_complete_genome	83.85	260	33	9	606725	606980	157872	158126	1e-58	239
Contig85	gi|15078713|ref|NC_003038.1|_Invertebrate_iridescent_virus_6,_complete_genome	82.68	254	35	8	137693	137940	158125	157875	7e-52	217
Contig85	gi|15078713|ref|NC_003038.1|_Invertebrate_iridescent_virus_6,_complete_genome	87.56	193	15	9	155678	155867	158058	157872	2e-51	215
Contig85	gi|15078713|ref|NC_003038.1|_Invertebrate_iridescent_virus_6,_complete_genome	88.05	159	12	6	786868	787021	158027	157871	2e-41	182
Contig85	gi|15078713|ref|NC_003038.1|_Invertebrate_iridescent_virus_6,_complete_genome	86.92	107	12	2	494576	494680	157980	157874	2e-22	119
Contig85	gi|15078713|ref|NC_003038.1|_Invertebrate_iridescent_virus_6,_complete_genome	88.64	88	6	3	219149	219232	157871	157958	5e-18	104
Contig86	gi|15078713|ref|NC_003038.1|_Invertebrate_iridescent_virus_6,_complete_genome	85.71	252	29	7	2205479	2205726	157872	158120	3e-64	259
Contig86	gi|15078713|ref|NC_003038.1|_Invertebrate_iridescent_virus_6,_complete_genome	85.52	221	23	9	1667224	1667440	158085	157870	5e-53	222
Contig86	gi|15078713|ref|NC_003038.1|_Invertebrate_iridescent_virus_6,_complete_genome	82.47	251	36	7	126920	127164	158114	157866	3e-50	213
Contig86	gi|15078713|ref|NC_003038.1|_Invertebrate_iridescent_virus_6,_complete_genome	90.79	152	11	3	529255	529403	157866	158017	2e-46	200
Contig86	gi|15078713|ref|NC_003038.1|_Invertebrate_iridescent_virus_6,_complete_genome	90.13	152	12	3	2158816	2158964	157871	158022	1e-44	195
Contig86	gi|15078713|ref|NC_003038.1|_Invertebrate_iridescent_virus_6,_complete_genome	90.15	132	9	4	1485532	1485661	157898	158027	6e-37	169
Contig86	gi|15078713|ref|NC_003038.1|_Invertebrate_iridescent_virus_6,_complete_genome	90.79	76	4	3	473404	473476	157871	157946	8e-16	99
Contig88	gi|15078713|ref|NC_003038.1|_Invertebrate_iridescent_virus_6,_complete_genome	88.46	156	12	6	2360961	2361114	157872	158023	2e-41	183
Contig88	gi|15078713|ref|NC_003038.1|_Invertebrate_iridescent_virus_6,_complete_genome	91.47	129	8	3	2122761	2122887	157871	157998	1e-38	174
Contig88	gi|15078713|ref|NC_003038.1|_Invertebrate_iridescent_virus_6,_complete_genome	86.34	161	16	6	1577666	1577823	158027	157870	1e-37	171
Contig88	gi|15078713|ref|NC_003038.1|_Invertebrate_iridescent_virus_6,_complete_genome	85.35	157	10	6	1032379	1032523	157872	158027	2e-31	150
Contig88	gi|15078713|ref|NC_003038.1|_Invertebrate_iridescent_virus_6,_complete_genome	87.18	117	12	3	1556887	1557002	157986	157872	2e-25	130
Contig90	gi|15078713|ref|NC_003038.1|_Invertebrate_iridescent_virus_6,_complete_genome	85.88	262	29	8	1579141	1579399	157864	158120	3e-68	272
Contig90	gi|15078713|ref|NC_003038.1|_Invertebrate_iridescent_virus_6,_complete_genome	84.01	269	34	9	855500	855765	158128	157866	1e-61	250
Contig90	gi|15078713|ref|NC_003038.1|_Invertebrate_iridescent_virus_6,_complete_genome	84.65	241	28	9	1077535	1077770	158107	157871	5e-56	231
Contig90	gi|15078713|ref|NC_003038.1|_Invertebrate_iridescent_virus_6,_complete_genome	89.68	155	12	4	256149	256300	158024	157871	6e-45	195
Contig90	gi|15078713|ref|NC_003038.1|_Invertebrate_iridescent_virus_6,_complete_genome	89.19	111	8	4	1168515	1168624	157871	157978	4e-27	135
Contig90	gi|15078713|ref|NC_003038.1|_Invertebrate_iridescent_virus_6,_complete_genome	86.44	118	14	2	1499305	1499420	157989	157872	6e-25	128
Contig91	gi|15078713|ref|NC_003038.1|_Invertebrate_iridescent_virus_6,_complete_genome	84.58	253	29	10	343043	343290	158119	157872	9e-60	243
Contig91	gi|15078713|ref|NC_003038.1|_Invertebrate_iridescent_virus_6,_complete_genome	89.44	161	13	4	333209	333366	158025	157866	5e-47	200
Contig91	gi|15078713|ref|NC_003038.1|_Invertebrate_iridescent_virus_6,_complete_genome	89.17	157	13	4	319093	319246	158021	157866	9e-45	193
Contig91	gi|15078713|ref|NC_003038.1|_Invertebrate_iridescent_virus_6,_complete_genome	88.5	113	10	3	621763	621873	157873	157984	6e-27	134
Contig92	gi|15078713|ref|NC_003038.1|_Invertebrate_iridescent_virus_6,_complete_genome	84.92	252	31	7	1828913	1829160	158125	157877	7e-61	248
Contig92	gi|15078713|ref|NC_003038.1|_Invertebrate_iridescent_virus_6,_complete_genome	86.67	195	19	7	735615	735805	158063	157872	3e-49	209
Contig92	gi|15078713|ref|NC_003038.1|_Invertebrate_iridescent_virus_6,_complete_genome	89.38	160	11	6	2335069	2335226	157872	158027	3e-45	196
Contig92	gi|15078713|ref|NC_003038.1|_Invertebrate_iridescent_virus_6,_complete_genome	88.61	158	13	5	1296647	1296801	158027	157872	2e-42	187
Contig92	gi|15078713|ref|NC_003038.1|_Invertebrate_iridescent_virus_6,_complete_genome	88.54	157	12	6	1572187	1572340	158027	157874	6e-42	185
Contig92	gi|15078713|ref|NC_003038.1|_Invertebrate_iridescent_virus_6,_complete_genome	88.16	152	14	4	1392881	1393029	157873	158023	9e-40	178
Contig92	gi|15078713|ref|NC_003038.1|_Invertebrate_iridescent_virus_6,_complete_genome	89.39	132	10	4	1124236	1124366	157865	157993	3e-35	163
Contig92	gi|15078713|ref|NC_003038.1|_Invertebrate_iridescent_virus_6,_complete_genome	91.07	112	7	3	151507	151617	157980	157871	7e-31	148
Contig92	gi|15078713|ref|NC_003038.1|_Invertebrate_iridescent_virus_6,_complete_genome	92.63	95	5	2	278346	278438	157965	157871	6e-27	135
Contig92	gi|15078713|ref|NC_003038.1|_Invertebrate_iridescent_virus_6,_complete_genome	90	100	8	2	2264175	2264272	157971	157872	1e-24	128
Contig92	gi|15078713|ref|NC_003038.1|_Invertebrate_iridescent_virus_6,_complete_genome	89.09	55	3	2	1059227	1059278	158035	157981	8e-06	65.8
Contig94	gi|15078713|ref|NC_003038.1|_Invertebrate_iridescent_virus_6,_complete_genome	89.47	152	10	6	384412	384561	157880	158027	2e-43	187
Contig94	gi|15078713|ref|NC_003038.1|_Invertebrate_iridescent_virus_6,_complete_genome	89.55	134	10	4	386876	387005	158004	157871	3e-37	167
Contig97	gi|15078713|ref|NC_003038.1|_Invertebrate_iridescent_virus_6,_complete_genome	86.22	254	27	8	525705	525955	158120	157872	3e-67	268
Contig97	gi|15078713|ref|NC_003038.1|_Invertebrate_iridescent_virus_6,_complete_genome	86.19	239	26	7	511107	511342	158120	157886	3e-62	252
Contig97	gi|15078713|ref|NC_003038.1|_Invertebrate_iridescent_virus_6,_complete_genome	90.97	155	10	4	245485	245636	158024	157871	2e-48	206
Contig97	gi|15078713|ref|NC_003038.1|_Invertebrate_iridescent_virus_6,_complete_genome	89.03	155	12	5	735389	735540	158027	157875	7e-43	187
Contig97	gi|15078713|ref|NC_003038.1|_Invertebrate_iridescent_virus_6,_complete_genome	89.72	107	9	2	231474	231578	157979	157873	3e-27	135
Contig97	gi|15078713|ref|NC_003038.1|_Invertebrate_iridescent_virus_6,_complete_genome	89.62	106	9	2	1394184	1394287	157982	157877	1e-26	134
Contig97	gi|15078713|ref|NC_003038.1|_Invertebrate_iridescent_virus_6,_complete_genome	85.57	97	10	3	1390120	1390212	157967	157871	4e-16	99
Contig98	gi|15078713|ref|NC_003038.1|_Invertebrate_iridescent_virus_6,_complete_genome	85	260	30	9	1335051	1335307	158124	157871	3e-63	255
Contig98	gi|15078713|ref|NC_003038.1|_Invertebrate_iridescent_virus_6,_complete_genome	84.8	204	23	8	1596477	1596675	158065	157865	5e-46	198
Contig98	gi|15078713|ref|NC_003038.1|_Invertebrate_iridescent_virus_6,_complete_genome	88.54	157	13	5	1675321	1675474	157873	158027	4e-42	185
Contig98	gi|15078713|ref|NC_003038.1|_Invertebrate_iridescent_virus_6,_complete_genome	90.52	116	9	2	1757594	1757707	157987	157872	4e-32	152
Contig98	gi|15078713|ref|NC_003038.1|_Invertebrate_iridescent_virus_6,_complete_genome	89.91	109	9	2	111316	111422	157979	157871	3e-28	139
Contig98	gi|15078713|ref|NC_003038.1|_Invertebrate_iridescent_virus_6,_complete_genome	88.3	94	8	3	924813	924904	157966	157874	2e-19	110
Contig98	gi|15078713|ref|NC_003038.1|_Invertebrate_iridescent_virus_6,_complete_genome	93.24	74	4	1	638949	639021	157872	157945	8e-19	108
Contig98	gi|15078713|ref|NC_003038.1|_Invertebrate_iridescent_virus_6,_complete_genome	91.03	78	5	2	935660	935735	157876	157953	1e-17	104
Contig100	gi|15078713|ref|NC_003038.1|_Invertebrate_iridescent_virus_6,_complete_genome	84.52	252	32	6	3366829	3367076	157876	158124	5e-59	243
Contig100	gi|15078713|ref|NC_003038.1|_Invertebrate_iridescent_virus_6,_complete_genome	83.4	253	33	9	4427373	4427620	158120	157872	5e-54	226
Contig100	gi|15078713|ref|NC_003038.1|_Invertebrate_iridescent_virus_6,_complete_genome	85.17	209	25	5	18846	19050	157872	158078	5e-49	209
Contig100	gi|15078713|ref|NC_003038.1|_Invertebrate_iridescent_virus_6,_complete_genome	83.49	212	28	6	2036174	2036382	157871	158078	2e-43	191
Contig100	gi|15078713|ref|NC_003038.1|_Invertebrate_iridescent_virus_6,_complete_genome	91.84	98	6	2	2232374	2232469	157968	157871	8e-27	135
Contig100	gi|15078713|ref|NC_003038.1|_Invertebrate_iridescent_virus_6,_complete_genome	86.96	115	12	3	3168711	3168824	157978	157866	5e-24	126
Contig100	gi|15078713|ref|NC_003038.1|_Invertebrate_iridescent_virus_6,_complete_genome	89.8	98	7	3	3229827	3229922	157966	157870	7e-23	122
Contig100	gi|15078713|ref|NC_003038.1|_Invertebrate_iridescent_virus_6,_complete_genome	88.66	97	9	2	2544527	2544621	157875	157971	3e-21	117
Contig100	gi|15078713|ref|NC_003038.1|_Invertebrate_iridescent_virus_6,_complete_genome	91.89	74	5	1	543096	543168	157871	157944	8e-17	102
Contig100	gi|15078713|ref|NC_003038.1|_Invertebrate_iridescent_virus_6,_complete_genome	87.8	82	7	3	2612435	2612514	157951	157871	5e-14	93.5
Contig101	gi|15078713|ref|NC_003038.1|_Invertebrate_iridescent_virus_6,_complete_genome	85.37	246	28	7	1259753	1259994	157873	158114	5e-61	248
Contig101	gi|15078713|ref|NC_003038.1|_Invertebrate_iridescent_virus_6,_complete_genome	84.38	256	32	8	164774	165025	157874	158125	6e-60	244
Contig101	gi|15078713|ref|NC_003038.1|_Invertebrate_iridescent_virus_6,_complete_genome	84.13	252	32	8	940822	941069	157873	158120	1e-57	237
Contig101	gi|15078713|ref|NC_003038.1|_Invertebrate_iridescent_virus_6,_complete_genome	88.54	157	13	5	531042	531195	158027	157873	4e-42	185
Contig101	gi|15078713|ref|NC_003038.1|_Invertebrate_iridescent_virus_6,_complete_genome	88.08	151	15	3	671501	671648	157873	158023	2e-39	176
Contig101	gi|15078713|ref|NC_003038.1|_Invertebrate_iridescent_virus_6,_complete_genome	92.05	88	4	3	1427396	1427482	157960	157875	1e-22	121
Contig102	gi|15078713|ref|NC_003038.1|_Invertebrate_iridescent_virus_6,_complete_genome	86.38	213	20	8	1130940	1131149	157870	158076	5e-54	224
Contig102	gi|15078713|ref|NC_003038.1|_Invertebrate_iridescent_virus_6,_complete_genome	88.51	148	13	4	937878	938022	157875	158021	1e-39	176
Contig102	gi|15078713|ref|NC_003038.1|_Invertebrate_iridescent_virus_6,_complete_genome	90.32	124	10	2	1159180	1159301	157873	157996	4e-35	161
Contig102	gi|15078713|ref|NC_003038.1|_Invertebrate_iridescent_virus_6,_complete_genome	86.15	130	14	4	909711	909839	157871	157997	7e-28	137
Contig102	gi|15078713|ref|NC_003038.1|_Invertebrate_iridescent_virus_6,_complete_genome	89.52	105	9	2	927023	927125	157874	157978	3e-26	132
Contig102	gi|15078713|ref|NC_003038.1|_Invertebrate_iridescent_virus_6,_complete_genome	89.16	83	6	3	711365	711446	157871	157951	9e-17	100
Contig103	gi|15078713|ref|NC_003038.1|_Invertebrate_iridescent_virus_6,_complete_genome	86.61	127	12	5	549261	549385	157988	157865	1e-27	135
Contig104	gi|15078713|ref|NC_003038.1|_Invertebrate_iridescent_virus_6,_complete_genome	89.94	169	13	4	12203	12367	157871	158039	2e-51	215
Contig104	gi|15078713|ref|NC_003038.1|_Invertebrate_iridescent_virus_6,_complete_genome	90.07	151	11	4	592266	592413	158020	157871	1e-44	193
Contig104	gi|15078713|ref|NC_003038.1|_Invertebrate_iridescent_virus_6,_complete_genome	82.38	227	25	12	487468	487682	158096	157873	7e-42	183
Contig104	gi|15078713|ref|NC_003038.1|_Invertebrate_iridescent_virus_6,_complete_genome	91.18	136	10	2	166060	166194	158008	157874	7e-42	183
Contig104	gi|15078713|ref|NC_003038.1|_Invertebrate_iridescent_virus_6,_complete_genome	87.01	154	16	4	283127	283277	158024	157872	5e-38	171
Contig104	gi|15078713|ref|NC_003038.1|_Invertebrate_iridescent_virus_6,_complete_genome	89.83	118	9	3	146365	146480	157871	157987	3e-31	148
Contig104	gi|15078713|ref|NC_003038.1|_Invertebrate_iridescent_virus_6,_complete_genome	87.7	122	13	2	391247	391367	158012	157892	4e-29	141
Contig104	gi|15078713|ref|NC_003038.1|_Invertebrate_iridescent_virus_6,_complete_genome	89.62	106	9	2	164431	164534	157874	157979	7e-27	134
Contig104	gi|15078713|ref|NC_003038.1|_Invertebrate_iridescent_virus_6,_complete_genome	91.21	91	5	3	474948	475037	157865	157953	6e-23	121
Contig108	gi|15078713|ref|NC_003038.1|_Invertebrate_iridescent_virus_6,_complete_genome	86.73	226	22	8	955016	955237	158085	157864	4e-60	244
Contig108	gi|15078713|ref|NC_003038.1|_Invertebrate_iridescent_virus_6,_complete_genome	90.97	155	10	4	356650	356802	157872	158024	2e-48	206
Contig108	gi|15078713|ref|NC_003038.1|_Invertebrate_iridescent_virus_6,_complete_genome	89.31	159	12	5	1340426	1340581	158027	157871	4e-45	195
Contig108	gi|15078713|ref|NC_003038.1|_Invertebrate_iridescent_virus_6,_complete_genome	92.25	129	8	2	745449	745575	157999	157871	3e-41	182
Contig108	gi|15078713|ref|NC_003038.1|_Invertebrate_iridescent_virus_6,_complete_genome	86.88	160	16	5	117716	117871	157876	158034	5e-39	174
Contig108	gi|15078713|ref|NC_003038.1|_Invertebrate_iridescent_virus_6,_complete_genome	88.97	136	12	3	925965	926098	157870	158004	3e-36	165
Contig108	gi|15078713|ref|NC_003038.1|_Invertebrate_iridescent_virus_6,_complete_genome	88.89	117	11	2	1133080	1133194	157866	157982	2e-29	143
Contig108	gi|15078713|ref|NC_003038.1|_Invertebrate_iridescent_virus_6,_complete_genome	89.32	103	9	2	83073	83173	157975	157873	4e-25	128
Contig108	gi|15078713|ref|NC_003038.1|_Invertebrate_iridescent_virus_6,_complete_genome	88.46	104	9	3	1214261	1214361	157863	157966	2e-23	122
Contig108	gi|15078713|ref|NC_003038.1|_Invertebrate_iridescent_virus_6,_complete_genome	91.55	71	4	2	1319150	1319220	157933	157865	1e-15	97.1
Contig109	gi|15078713|ref|NC_003038.1|_Invertebrate_iridescent_virus_6,_complete_genome	85.66	258	30	7	290722	290975	157871	158125	6e-66	265
Contig109	gi|15078713|ref|NC_003038.1|_Invertebrate_iridescent_virus_6,_complete_genome	84.64	267	30	11	368245	368508	157868	158126	4e-63	255
Contig109	gi|15078713|ref|NC_003038.1|_Invertebrate_iridescent_virus_6,_complete_genome	88.46	104	10	2	495137	495238	157979	157876	1e-23	124
Contig109	gi|15078713|ref|NC_003038.1|_Invertebrate_iridescent_virus_6,_complete_genome	81.46	151	14	9	1199352	1199501	158004	157867	8e-20	111
Contig110	gi|15078713|ref|NC_003038.1|_Invertebrate_iridescent_virus_6,_complete_genome	89.61	154	10	5	862615	862766	157875	158024	5e-44	191
Contig110	gi|15078713|ref|NC_003038.1|_Invertebrate_iridescent_virus_6,_complete_genome	82.93	164	16	8	201180	201331	158029	157866	6e-28	137
Contig111	gi|15078713|ref|NC_003038.1|_Invertebrate_iridescent_virus_6,_complete_genome	91.39	151	9	4	235713	235860	158021	157872	6e-48	204
Contig111	gi|15078713|ref|NC_003038.1|_Invertebrate_iridescent_virus_6,_complete_genome	89.38	160	12	5	453654	453811	157871	158027	1e-45	196
Contig111	gi|15078713|ref|NC_003038.1|_Invertebrate_iridescent_virus_6,_complete_genome	88.02	167	14	6	273788	273951	158027	157864	1e-44	193
Contig111	gi|15078713|ref|NC_003038.1|_Invertebrate_iridescent_virus_6,_complete_genome	88.64	132	12	3	52036	52165	157874	158004	5e-34	158
Contig111	gi|15078713|ref|NC_003038.1|_Invertebrate_iridescent_virus_6,_complete_genome	81.34	134	14	4	571594	571716	158004	157871	3e-16	99
Contig111	gi|15078713|ref|NC_003038.1|_Invertebrate_iridescent_virus_6,_complete_genome	91.53	59	2	2	741314	741369	157977	158035	4e-10	78.7
Contig112	gi|15078713|ref|NC_003038.1|_Invertebrate_iridescent_virus_6,_complete_genome	86.18	246	27	7	242791	243032	158113	157871	3e-64	259
Contig112	gi|15078713|ref|NC_003038.1|_Invertebrate_iridescent_virus_6,_complete_genome	85.43	254	30	7	1875295	1875544	158120	157870	1e-63	257
Contig112	gi|15078713|ref|NC_003038.1|_Invertebrate_iridescent_virus_6,_complete_genome	84.5	258	32	8	429874	430128	157862	158114	6e-61	248
Contig112	gi|15078713|ref|NC_003038.1|_Invertebrate_iridescent_virus_6,_complete_genome	82.77	267	36	10	1648681	1648943	158125	157865	2e-55	230
Contig112	gi|15078713|ref|NC_003038.1|_Invertebrate_iridescent_virus_6,_complete_genome	84.08	245	28	8	2171452	2171692	158114	157877	3e-54	226
Contig112	gi|15078713|ref|NC_003038.1|_Invertebrate_iridescent_virus_6,_complete_genome	90.6	149	10	4	1177176	1177321	158020	157873	8e-45	195
Contig112	gi|15078713|ref|NC_003038.1|_Invertebrate_iridescent_virus_6,_complete_genome	84.94	166	20	5	1606697	1606859	157922	158085	2e-35	163
Contig112	gi|15078713|ref|NC_003038.1|_Invertebrate_iridescent_virus_6,_complete_genome	93.55	62	3	1	2537695	2537755	157872	157933	1e-13	91.6
Contig113	gi|15078713|ref|NC_003038.1|_Invertebrate_iridescent_virus_6,_complete_genome	86.61	254	26	8	221242	221492	157872	158120	1e-68	274
Contig113	gi|15078713|ref|NC_003038.1|_Invertebrate_iridescent_virus_6,_complete_genome	86.67	240	25	7	702156	702391	158113	157877	3e-64	259
Contig113	gi|15078713|ref|NC_003038.1|_Invertebrate_iridescent_virus_6,_complete_genome	84.65	254	32	7	320830	321079	158124	157874	2e-60	246
Contig113	gi|15078713|ref|NC_003038.1|_Invertebrate_iridescent_virus_6,_complete_genome	83.67	251	31	8	2573588	2573834	157876	158120	8e-55	228
Contig113	gi|15078713|ref|NC_003038.1|_Invertebrate_iridescent_virus_6,_complete_genome	86.32	190	18	8	1668452	1668636	158059	157873	2e-46	200
Contig113	gi|15078713|ref|NC_003038.1|_Invertebrate_iridescent_virus_6,_complete_genome	92.54	134	8	2	603653	603784	158004	157871	1e-43	191
Contig113	gi|15078713|ref|NC_003038.1|_Invertebrate_iridescent_virus_6,_complete_genome	80.38	265	36	11	354937	355199	158124	157874	1e-42	187
Contig113	gi|15078713|ref|NC_003038.1|_Invertebrate_iridescent_virus_6,_complete_genome	86.71	173	18	5	494489	494658	158064	157894	1e-42	187
Contig113	gi|15078713|ref|NC_003038.1|_Invertebrate_iridescent_virus_6,_complete_genome	85.98	164	17	6	312353	312512	157866	158027	1e-37	171
Contig113	gi|15078713|ref|NC_003038.1|_Invertebrate_iridescent_virus_6,_complete_genome	85.9	156	17	5	1226356	1226508	158027	157874	8e-35	161
Contig113	gi|15078713|ref|NC_003038.1|_Invertebrate_iridescent_virus_6,_complete_genome	89.11	101	9	2	359091	359189	157871	157971	1e-23	124
Contig115	gi|15078713|ref|NC_003038.1|_Invertebrate_iridescent_virus_6,_complete_genome	85.66	258	29	8	2022476	2022730	157875	158127	7e-66	265
Contig115	gi|15078713|ref|NC_003038.1|_Invertebrate_iridescent_virus_6,_complete_genome	85.25	244	29	7	1319001	1319240	157874	158114	9e-60	244
Contig115	gi|15078713|ref|NC_003038.1|_Invertebrate_iridescent_virus_6,_complete_genome	85.11	235	28	7	2150567	2150798	157878	158108	2e-56	233
Contig115	gi|15078713|ref|NC_003038.1|_Invertebrate_iridescent_virus_6,_complete_genome	84.68	222	24	10	479126	479343	157860	158075	3e-50	213
Contig115	gi|15078713|ref|NC_003038.1|_Invertebrate_iridescent_virus_6,_complete_genome	91.39	151	10	3	2039932	2040079	158024	157874	2e-47	204
Contig115	gi|15078713|ref|NC_003038.1|_Invertebrate_iridescent_virus_6,_complete_genome	84.54	207	25	7	964742	964945	157918	158120	7e-46	198
Contig115	gi|15078713|ref|NC_003038.1|_Invertebrate_iridescent_virus_6,_complete_genome	88.89	162	12	6	3038739	3038897	157869	158027	9e-45	195
Contig115	gi|15078713|ref|NC_003038.1|_Invertebrate_iridescent_virus_6,_complete_genome	87.97	158	14	5	1355018	1355172	157872	158027	7e-41	182
Contig115	gi|15078713|ref|NC_003038.1|_Invertebrate_iridescent_virus_6,_complete_genome	90.84	131	10	2	2645784	2645912	158002	157872	1e-38	174
Contig115	gi|15078713|ref|NC_003038.1|_Invertebrate_iridescent_virus_6,_complete_genome	89.68	126	11	2	1779910	1780033	157871	157996	3e-34	159
Contig115	gi|15078713|ref|NC_003038.1|_Invertebrate_iridescent_virus_6,_complete_genome	88.57	105	10	2	436188	436290	157875	157979	3e-24	126
Contig115	gi|15078713|ref|NC_003038.1|_Invertebrate_iridescent_virus_6,_complete_genome	89.47	76	4	4	2049361	2049434	157878	157951	3e-14	93.5
Contig116	gi|15078713|ref|NC_003038.1|_Invertebrate_iridescent_virus_6,_complete_genome	88.16	152	14	4	431922	432069	158024	157873	3e-40	178
Contig116	gi|15078713|ref|NC_003038.1|_Invertebrate_iridescent_virus_6,_complete_genome	87.6	121	9	6	954399	954517	157991	157875	2e-27	135
Contig116	gi|15078713|ref|NC_003038.1|_Invertebrate_iridescent_virus_6,_complete_genome	86.32	117	14	2	40888	41002	157864	157980	1e-24	126
Contig116	gi|15078713|ref|NC_003038.1|_Invertebrate_iridescent_virus_6,_complete_genome	93.18	44	2	1	354645	354687	158020	157977	1e-05	63.9
Contig117	gi|15078713|ref|NC_003038.1|_Invertebrate_iridescent_virus_6,_complete_genome	85.64	195	21	7	138803	138993	157872	158063	2e-46	198
Contig117	gi|15078713|ref|NC_003038.1|_Invertebrate_iridescent_virus_6,_complete_genome	88.89	99	8	3	491908	492005	157865	157961	1e-22	119
Contig118	gi|15078713|ref|NC_003038.1|_Invertebrate_iridescent_virus_6,_complete_genome	85.23	176	19	6	533671	533842	157862	158034	3e-39	174
Contig118	gi|15078713|ref|NC_003038.1|_Invertebrate_iridescent_virus_6,_complete_genome	89.9	99	6	4	181621	181718	157866	157961	3e-24	124
Contig119	gi|15078713|ref|NC_003038.1|_Invertebrate_iridescent_virus_6,_complete_genome	90.4	125	8	4	154671	154794	157993	157872	5e-36	161
Contig120	gi|15078713|ref|NC_003038.1|_Invertebrate_iridescent_virus_6,_complete_genome	93.15	73	4	1	191690	191761	157872	157944	4e-19	106
Contig122	gi|15078713|ref|NC_003038.1|_Invertebrate_iridescent_virus_6,_complete_genome	84.73	203	21	9	1346814	1347011	158070	157873	6e-45	195
Contig122	gi|15078713|ref|NC_003038.1|_Invertebrate_iridescent_virus_6,_complete_genome	87.74	155	14	5	1771253	1771404	157875	158027	2e-39	176
Contig122	gi|15078713|ref|NC_003038.1|_Invertebrate_iridescent_virus_6,_complete_genome	89.69	97	8	2	76115	76209	157970	157874	3e-23	122
Contig122	gi|15078713|ref|NC_003038.1|_Invertebrate_iridescent_virus_6,_complete_genome	91.46	82	5	2	1565362	1565441	157860	157941	7e-20	111
Contig122	gi|15078713|ref|NC_003038.1|_Invertebrate_iridescent_virus_6,_complete_genome	92.41	79	5	1	713087	713164	157866	157944	7e-20	111
Contig122	gi|15078713|ref|NC_003038.1|_Invertebrate_iridescent_virus_6,_complete_genome	90.24	82	6	2	1920965	1921044	157872	157953	3e-18	106
Contig122	gi|15078713|ref|NC_003038.1|_Invertebrate_iridescent_virus_6,_complete_genome	88.14	59	4	2	297170	297225	158035	157977	1e-06	67.6
Contig123	gi|15078713|ref|NC_003038.1|_Invertebrate_iridescent_virus_6,_complete_genome	83.21	268	37	8	2972471	2972734	157862	158125	5e-58	239
Contig123	gi|15078713|ref|NC_003038.1|_Invertebrate_iridescent_virus_6,_complete_genome	90.32	155	10	5	3022602	3022754	157871	158022	8e-46	198
Contig123	gi|15078713|ref|NC_003038.1|_Invertebrate_iridescent_virus_6,_complete_genome	89.86	138	9	5	1609573	1609709	158005	157872	5e-38	172
Contig123	gi|15078713|ref|NC_003038.1|_Invertebrate_iridescent_virus_6,_complete_genome	91.3	92	6	2	3068803	3068893	157871	157961	1e-23	124
Contig123	gi|15078713|ref|NC_003038.1|_Invertebrate_iridescent_virus_6,_complete_genome	88.12	101	10	2	2649778	2649876	157975	157875	6e-22	119
Contig123	gi|15078713|ref|NC_003038.1|_Invertebrate_iridescent_virus_6,_complete_genome	89.36	94	7	3	3179351	3179443	157966	157875	8e-21	115
Contig123	gi|15078713|ref|NC_003038.1|_Invertebrate_iridescent_virus_6,_complete_genome	84.62	104	12	4	141916	142017	158078	157977	2e-16	100
Contig123	gi|15078713|ref|NC_003038.1|_Invertebrate_iridescent_virus_6,_complete_genome	89.29	56	3	2	2469740	2469792	158035	157980	2e-06	67.6
Contig124	gi|15078713|ref|NC_003038.1|_Invertebrate_iridescent_virus_6,_complete_genome	85.15	229	27	7	438848	439072	157871	158096	2e-55	228
Contig124	gi|15078713|ref|NC_003038.1|_Invertebrate_iridescent_virus_6,_complete_genome	90.32	155	11	4	766768	766919	157871	158024	5e-47	200
Contig124	gi|15078713|ref|NC_003038.1|_Invertebrate_iridescent_virus_6,_complete_genome	89.19	111	10	2	274221	274329	157981	157871	4e-28	137
Contig124	gi|15078713|ref|NC_003038.1|_Invertebrate_iridescent_virus_6,_complete_genome	88.39	112	11	2	8926	9035	157976	157865	5e-27	134
Contig124	gi|15078713|ref|NC_003038.1|_Invertebrate_iridescent_virus_6,_complete_genome	90.1	101	8	2	465237	465335	157871	157971	7e-26	130
Contig124	gi|15078713|ref|NC_003038.1|_Invertebrate_iridescent_virus_6,_complete_genome	92.21	77	4	2	688200	688275	157945	157870	3e-19	108
Contig124	gi|15078713|ref|NC_003038.1|_Invertebrate_iridescent_virus_6,_complete_genome	92.21	77	4	2	686659	686734	157945	157870	3e-19	108
Contig124	gi|15078713|ref|NC_003038.1|_Invertebrate_iridescent_virus_6,_complete_genome	89.29	84	7	2	135708	135789	157865	157948	4e-18	104
Contig124	gi|15078713|ref|NC_003038.1|_Invertebrate_iridescent_virus_6,_complete_genome	93.06	72	4	1	683958	684028	157873	157944	4e-18	104
Contig126	gi|15078713|ref|NC_003038.1|_Invertebrate_iridescent_virus_6,_complete_genome	89.87	158	11	5	486619	486773	157872	158027	1e-46	198
Contig126	gi|15078713|ref|NC_003038.1|_Invertebrate_iridescent_virus_6,_complete_genome	90.35	114	9	2	115421	115532	157873	157986	1e-31	148
Contig126	gi|15078713|ref|NC_003038.1|_Invertebrate_iridescent_virus_6,_complete_genome	85.33	150	11	5	15451	15589	157870	158019	2e-30	145
Contig126	gi|15078713|ref|NC_003038.1|_Invertebrate_iridescent_virus_6,_complete_genome	86	100	12	2	186044	186141	157861	157960	8e-19	106
Contig127	gi|15078713|ref|NC_003038.1|_Invertebrate_iridescent_virus_6,_complete_genome	89.91	109	9	2	86201	86307	157981	157873	6e-29	139
Contig135	gi|15078713|ref|NC_003038.1|_Invertebrate_iridescent_virus_6,_complete_genome	82.68	127	6	5	300844	300963	157895	158012	2e-16	99
Contig136	gi|15078713|ref|NC_003038.1|_Invertebrate_iridescent_virus_6,_complete_genome	90.2	153	12	3	147548	147697	158024	157872	8e-46	196
Contig136	gi|15078713|ref|NC_003038.1|_Invertebrate_iridescent_virus_6,_complete_genome	89.47	152	12	4	165284	165432	158022	157872	1e-43	189
Contig136	gi|15078713|ref|NC_003038.1|_Invertebrate_iridescent_virus_6,_complete_genome	83.17	208	24	9	614709	614909	157874	158077	8e-41	180
Contig136	gi|15078713|ref|NC_003038.1|_Invertebrate_iridescent_virus_6,_complete_genome	91.67	108	7	2	549665	549770	157874	157981	2e-31	148
Contig136	gi|15078713|ref|NC_003038.1|_Invertebrate_iridescent_virus_6,_complete_genome	90.62	96	7	2	462685	462778	157866	157961	1e-24	126
Contig136	gi|15078713|ref|NC_003038.1|_Invertebrate_iridescent_virus_6,_complete_genome	94.59	74	3	1	518668	518740	157871	157944	9e-21	113
Contig136	gi|15078713|ref|NC_003038.1|_Invertebrate_iridescent_virus_6,_complete_genome	93.24	74	2	3	129475	129547	157882	157953	1e-18	106
Contig136	gi|15078713|ref|NC_003038.1|_Invertebrate_iridescent_virus_6,_complete_genome	90.12	81	5	3	248054	248133	157882	157960	2e-17	102
Contig137	gi|15078713|ref|NC_003038.1|_Invertebrate_iridescent_virus_6,_complete_genome	85.25	244	28	8	850063	850303	157863	158101	9e-60	244
Contig137	gi|15078713|ref|NC_003038.1|_Invertebrate_iridescent_virus_6,_complete_genome	88.89	153	13	4	1993108	1993257	157871	158022	6e-42	185
Contig137	gi|15078713|ref|NC_003038.1|_Invertebrate_iridescent_virus_6,_complete_genome	89.21	139	12	3	328755	328891	158012	157875	2e-37	171
Contig137	gi|15078713|ref|NC_003038.1|_Invertebrate_iridescent_virus_6,_complete_genome	88.49	139	12	4	1455188	1455324	157999	157863	8e-36	165
Contig137	gi|15078713|ref|NC_003038.1|_Invertebrate_iridescent_virus_6,_complete_genome	90	130	9	4	1230919	1231047	157871	157997	8e-36	165
Contig137	gi|15078713|ref|NC_003038.1|_Invertebrate_iridescent_virus_6,_complete_genome	89.15	129	11	3	777282	777408	157872	157999	1e-33	158
Contig137	gi|15078713|ref|NC_003038.1|_Invertebrate_iridescent_virus_6,_complete_genome	90.68	118	8	3	467333	467449	157987	157872	2e-32	154
Contig137	gi|15078713|ref|NC_003038.1|_Invertebrate_iridescent_virus_6,_complete_genome	89.47	114	8	4	1302612	1302724	157981	157871	1e-28	141
Contig137	gi|15078713|ref|NC_003038.1|_Invertebrate_iridescent_virus_6,_complete_genome	89.42	104	8	3	376403	376503	157871	157974	1e-24	128
Contig137	gi|15078713|ref|NC_003038.1|_Invertebrate_iridescent_virus_6,_complete_genome	89.13	92	8	2	2790493	2790582	157966	157875	3e-20	113
Contig137	gi|15078713|ref|NC_003038.1|_Invertebrate_iridescent_virus_6,_complete_genome	94.52	73	3	1	1370707	1370778	157872	157944	1e-19	111
Contig137	gi|15078713|ref|NC_003038.1|_Invertebrate_iridescent_virus_6,_complete_genome	93.55	62	3	1	312275	312335	157933	157872	1e-13	91.6
Contig138	gi|15078713|ref|NC_003038.1|_Invertebrate_iridescent_virus_6,_complete_genome	88.04	209	19	6	872692	872896	157872	158078	2e-59	243
Contig138	gi|15078713|ref|NC_003038.1|_Invertebrate_iridescent_virus_6,_complete_genome	88.16	152	13	5	498624	498773	158020	157872	2e-39	176
Contig138	gi|15078713|ref|NC_003038.1|_Invertebrate_iridescent_virus_6,_complete_genome	91.03	78	5	2	714759	714835	157938	157862	8e-18	104
Contig138	gi|15078713|ref|NC_003038.1|_Invertebrate_iridescent_virus_6,_complete_genome	91.89	74	5	1	720615	720687	157938	157865	3e-17	102
Contig139	gi|15078713|ref|NC_003038.1|_Invertebrate_iridescent_virus_6,_complete_genome	85.46	227	27	6	1079260	1079482	158095	157871	3e-56	231
Contig139	gi|15078713|ref|NC_003038.1|_Invertebrate_iridescent_virus_6,_complete_genome	89.04	146	12	4	128370	128512	157872	158016	4e-40	178
Contig139	gi|15078713|ref|NC_003038.1|_Invertebrate_iridescent_virus_6,_complete_genome	82.56	195	19	11	679572	679755	157864	158054	5e-34	158
Contig139	gi|15078713|ref|NC_003038.1|_Invertebrate_iridescent_virus_6,_complete_genome	85.9	156	11	11	297319	297470	158020	157872	2e-33	156
Contig140	gi|15078713|ref|NC_003038.1|_Invertebrate_iridescent_virus_6,_complete_genome	85.33	259	30	8	848563	848817	158126	157872	3e-65	261
Contig140	gi|15078713|ref|NC_003038.1|_Invertebrate_iridescent_virus_6,_complete_genome	91.11	135	10	2	166810	166942	158004	157870	2e-41	182
Contig140	gi|15078713|ref|NC_003038.1|_Invertebrate_iridescent_virus_6,_complete_genome	88.74	151	12	5	215417	215565	157872	158019	8e-41	180
Contig140	gi|15078713|ref|NC_003038.1|_Invertebrate_iridescent_virus_6,_complete_genome	86.54	104	9	5	767273	767374	157861	157961	1e-19	110
Contig141	gi|15078713|ref|NC_003038.1|_Invertebrate_iridescent_virus_6,_complete_genome	84.98	233	28	7	1018978	1019207	157872	158100	9e-56	230
Contig141	gi|15078713|ref|NC_003038.1|_Invertebrate_iridescent_virus_6,_complete_genome	89.83	118	8	4	345580	345696	157986	157872	3e-31	148
Contig141	gi|15078713|ref|NC_003038.1|_Invertebrate_iridescent_virus_6,_complete_genome	91.89	74	5	1	713313	713385	157869	157942	2e-17	102
Contig141	gi|15078713|ref|NC_003038.1|_Invertebrate_iridescent_virus_6,_complete_genome	92.75	69	4	1	225045	225112	157942	157874	3e-16	99
Contig141	gi|15078713|ref|NC_003038.1|_Invertebrate_iridescent_virus_6,_complete_genome	90.28	72	6	1	578477	578547	157944	157873	1e-14	93.5
Contig143	gi|15078713|ref|NC_003038.1|_Invertebrate_iridescent_virus_6,_complete_genome	86.61	239	25	7	1250824	1251058	157873	158108	6e-64	257
Contig143	gi|15078713|ref|NC_003038.1|_Invertebrate_iridescent_virus_6,_complete_genome	87.62	210	19	7	483630	483836	158085	157880	8e-58	237
Contig143	gi|15078713|ref|NC_003038.1|_Invertebrate_iridescent_virus_6,_complete_genome	86.67	210	22	6	481708	481915	157880	158085	5e-55	228
Contig143	gi|15078713|ref|NC_003038.1|_Invertebrate_iridescent_virus_6,_complete_genome	90.38	156	10	5	834313	834465	157874	158027	1e-46	200
Contig143	gi|15078713|ref|NC_003038.1|_Invertebrate_iridescent_virus_6,_complete_genome	88.64	132	12	3	880349	880478	158003	157873	6e-34	158
Contig143	gi|15078713|ref|NC_003038.1|_Invertebrate_iridescent_virus_6,_complete_genome	88.99	109	9	3	396247	396354	157875	157981	4e-26	132
Contig143	gi|15078713|ref|NC_003038.1|_Invertebrate_iridescent_virus_6,_complete_genome	91.3	69	5	1	746797	746864	157873	157941	2e-14	93.5
Contig144	gi|15078713|ref|NC_003038.1|_Invertebrate_iridescent_virus_6,_complete_genome	88.89	117	10	3	762209	762323	157986	157871	3e-29	141
Contig144	gi|15078713|ref|NC_003038.1|_Invertebrate_iridescent_virus_6,_complete_genome	90.38	104	8	2	67874	67975	157870	157973	2e-27	135
Contig152	gi|15078713|ref|NC_003038.1|_Invertebrate_iridescent_virus_6,_complete_genome	86.1	259	28	8	1033366	1033621	157872	158125	2e-68	272
Contig152	gi|15078713|ref|NC_003038.1|_Invertebrate_iridescent_virus_6,_complete_genome	85.71	245	28	7	905051	905291	158114	157873	2e-62	252
Contig152	gi|15078713|ref|NC_003038.1|_Invertebrate_iridescent_virus_6,_complete_genome	90.45	157	10	5	245542	245695	157873	158027	2e-47	202
Contig152	gi|15078713|ref|NC_003038.1|_Invertebrate_iridescent_virus_6,_complete_genome	89.19	111	9	3	307095	307203	157982	157873	2e-27	135
Contig155	gi|15078713|ref|NC_003038.1|_Invertebrate_iridescent_virus_6,_complete_genome	90.57	159	11	4	196544	196699	157871	158028	1e-49	207
Contig155	gi|15078713|ref|NC_003038.1|_Invertebrate_iridescent_virus_6,_complete_genome	87.96	108	11	2	105692	105797	157981	157874	3e-25	126
Contig156	gi|15078713|ref|NC_003038.1|_Invertebrate_iridescent_virus_6,_complete_genome	89.24	158	13	4	137744	137898	158027	157871	2e-45	195
Contig156	gi|15078713|ref|NC_003038.1|_Invertebrate_iridescent_virus_6,_complete_genome	90.7	129	9	3	408933	409059	157877	158004	1e-37	169
Contig157	gi|15078713|ref|NC_003038.1|_Invertebrate_iridescent_virus_6,_complete_genome	85.54	242	27	8	1653029	1653265	158109	157871	2e-60	246
Contig157	gi|15078713|ref|NC_003038.1|_Invertebrate_iridescent_virus_6,_complete_genome	84.52	252	32	7	1557410	1557657	157872	158120	3e-59	243
Contig157	gi|15078713|ref|NC_003038.1|_Invertebrate_iridescent_virus_6,_complete_genome	83.92	255	33	8	2350581	2350831	158125	157875	1e-57	237
Contig157	gi|15078713|ref|NC_003038.1|_Invertebrate_iridescent_virus_6,_complete_genome	90.97	155	10	4	636190	636342	158024	157872	4e-48	206
Contig157	gi|15078713|ref|NC_003038.1|_Invertebrate_iridescent_virus_6,_complete_genome	89.09	165	13	5	1957503	1957664	157865	158027	2e-46	200
Contig157	gi|15078713|ref|NC_003038.1|_Invertebrate_iridescent_virus_6,_complete_genome	89.17	157	13	4	2189056	2189209	157871	158026	3e-44	193
Contig157	gi|15078713|ref|NC_003038.1|_Invertebrate_iridescent_virus_6,_complete_genome	90	150	12	3	1654611	1654757	158020	157871	1e-43	191
Contig157	gi|15078713|ref|NC_003038.1|_Invertebrate_iridescent_virus_6,_complete_genome	88.68	159	13	5	1254970	1255125	157871	158027	4e-43	189
Contig157	gi|15078713|ref|NC_003038.1|_Invertebrate_iridescent_virus_6,_complete_genome	88.12	160	13	6	418095	418251	158027	157871	5e-42	185
Contig157	gi|15078713|ref|NC_003038.1|_Invertebrate_iridescent_virus_6,_complete_genome	88.97	136	12	3	1258339	1258472	158011	157877	6e-36	165
Contig157	gi|15078713|ref|NC_003038.1|_Invertebrate_iridescent_virus_6,_complete_genome	86.78	121	12	4	2129904	2130022	157868	157986	6e-26	132
Contig157	gi|15078713|ref|NC_003038.1|_Invertebrate_iridescent_virus_6,_complete_genome	92.31	91	5	2	870611	870699	157871	157961	8e-25	128
Contig157	gi|15078713|ref|NC_003038.1|_Invertebrate_iridescent_virus_6,_complete_genome	94.03	67	3	1	1756194	1756259	157866	157932	2e-16	100
Contig157	gi|15078713|ref|NC_003038.1|_Invertebrate_iridescent_virus_6,_complete_genome	93.75	64	2	2	1927824	1927887	157933	157872	8e-15	95.3
Contig157	gi|15078713|ref|NC_003038.1|_Invertebrate_iridescent_virus_6,_complete_genome	90	60	3	2	2320568	2320624	158036	157977	1e-08	75
Contig158	gi|15078713|ref|NC_003038.1|_Invertebrate_iridescent_virus_6,_complete_genome	86	200	19	7	55774	55966	158070	157873	2e-48	206
Contig158	gi|15078713|ref|NC_003038.1|_Invertebrate_iridescent_virus_6,_complete_genome	89.31	159	13	4	674634	674789	158028	157871	1e-45	196
Contig158	gi|15078713|ref|NC_003038.1|_Invertebrate_iridescent_virus_6,_complete_genome	89.17	157	12	5	698638	698791	158027	157873	4e-44	191
Contig158	gi|15078713|ref|NC_003038.1|_Invertebrate_iridescent_virus_6,_complete_genome	88.8	125	10	4	543668	543791	157865	157986	8e-32	150
Contig158	gi|15078713|ref|NC_003038.1|_Invertebrate_iridescent_virus_6,_complete_genome	86.86	137	8	3	532473	532599	158012	157876	4e-30	145
Contig158	gi|15078713|ref|NC_003038.1|_Invertebrate_iridescent_virus_6,_complete_genome	88.79	116	10	3	1110961	1111073	158016	157901	2e-28	139
Contig158	gi|15078713|ref|NC_003038.1|_Invertebrate_iridescent_virus_6,_complete_genome	93.51	77	4	1	890609	890684	157947	157871	1e-20	113
Contig159	gi|15078713|ref|NC_003038.1|_Invertebrate_iridescent_virus_6,_complete_genome	89.44	161	12	5	310618	310776	158027	157870	1e-46	198
Contig159	gi|15078713|ref|NC_003038.1|_Invertebrate_iridescent_virus_6,_complete_genome	89.1	156	12	5	454496	454649	158023	157871	8e-44	189
Contig159	gi|15078713|ref|NC_003038.1|_Invertebrate_iridescent_virus_6,_complete_genome	86.52	141	14	4	469561	469697	157871	158010	4e-32	150
Contig161	gi|15078713|ref|NC_003038.1|_Invertebrate_iridescent_virus_6,_complete_genome	83.53	255	34	8	303830	304080	157875	158125	4e-56	231
Contig161	gi|15078713|ref|NC_003038.1|_Invertebrate_iridescent_virus_6,_complete_genome	90.38	156	11	4	1784210	1784362	157873	158027	3e-47	202
Contig161	gi|15078713|ref|NC_003038.1|_Invertebrate_iridescent_virus_6,_complete_genome	86.16	159	16	6	657641	657795	157871	158027	1e-36	167
Contig161	gi|15078713|ref|NC_003038.1|_Invertebrate_iridescent_virus_6,_complete_genome	88.89	135	12	3	1559830	1559962	157871	158004	2e-35	163
Contig161	gi|15078713|ref|NC_003038.1|_Invertebrate_iridescent_virus_6,_complete_genome	87.86	140	13	4	848870	849007	158000	157863	6e-35	161
Contig161	gi|15078713|ref|NC_003038.1|_Invertebrate_iridescent_virus_6,_complete_genome	87.86	140	13	4	198154	198290	157882	158020	6e-35	161
Contig161	gi|15078713|ref|NC_003038.1|_Invertebrate_iridescent_virus_6,_complete_genome	90.53	95	6	3	1614495	1614588	157964	157872	3e-23	122
Contig161	gi|15078713|ref|NC_003038.1|_Invertebrate_iridescent_virus_6,_complete_genome	80.79	151	13	10	160463	160597	158022	157872	9e-18	104
Contig165	gi|15078713|ref|NC_003038.1|_Invertebrate_iridescent_virus_6,_complete_genome	85.44	261	28	9	294955	295212	158125	157872	2e-65	263
Contig165	gi|15078713|ref|NC_003038.1|_Invertebrate_iridescent_virus_6,_complete_genome	85.36	239	29	6	842263	842497	158104	157868	2e-59	243
Contig165	gi|15078713|ref|NC_003038.1|_Invertebrate_iridescent_virus_6,_complete_genome	87.76	147	14	4	1555972	1556116	157876	158020	4e-37	169
Contig165	gi|15078713|ref|NC_003038.1|_Invertebrate_iridescent_virus_6,_complete_genome	87.84	148	13	5	979860	980003	157878	158024	4e-37	169
Contig165	gi|15078713|ref|NC_003038.1|_Invertebrate_iridescent_virus_6,_complete_genome	87.16	148	15	4	1037237	1037381	158019	157873	5e-36	165
Contig165	gi|15078713|ref|NC_003038.1|_Invertebrate_iridescent_virus_6,_complete_genome	90.27	113	9	2	555084	555194	157874	157986	2e-30	147
Contig165	gi|15078713|ref|NC_003038.1|_Invertebrate_iridescent_virus_6,_complete_genome	90.43	94	7	2	407386	407477	157873	157966	3e-23	122
Contig165	gi|15078713|ref|NC_003038.1|_Invertebrate_iridescent_virus_6,_complete_genome	91.43	70	5	1	1109763	1109831	157961	157892	7e-15	95.3
Contig165	gi|15078713|ref|NC_003038.1|_Invertebrate_iridescent_virus_6,_complete_genome	91.53	59	2	2	2101898	2101953	158035	157977	7e-10	78.7
Contig167	gi|15078713|ref|NC_003038.1|_Invertebrate_iridescent_virus_6,_complete_genome	85.26	251	29	8	802784	803030	157874	158120	2e-62	252
Contig167	gi|15078713|ref|NC_003038.1|_Invertebrate_iridescent_virus_6,_complete_genome	89.63	164	12	5	208097	208257	158027	157866	6e-48	204
Contig167	gi|15078713|ref|NC_003038.1|_Invertebrate_iridescent_virus_6,_complete_genome	88.89	126	11	3	241459	241582	157995	157871	2e-32	152
Contig167	gi|15078713|ref|NC_003038.1|_Invertebrate_iridescent_virus_6,_complete_genome	85.71	119	11	4	41618	41732	158002	157886	6e-23	121
Contig167	gi|15078713|ref|NC_003038.1|_Invertebrate_iridescent_virus_6,_complete_genome	89	100	6	5	330138	330233	157970	157872	2e-22	119
Contig167	gi|15078713|ref|NC_003038.1|_Invertebrate_iridescent_virus_6,_complete_genome	90.22	92	6	3	911650	911738	157870	157961	8e-22	117
Contig167	gi|15078713|ref|NC_003038.1|_Invertebrate_iridescent_virus_6,_complete_genome	93.15	73	4	1	171621	171692	157872	157944	2e-18	106
Contig167	gi|15078713|ref|NC_003038.1|_Invertebrate_iridescent_virus_6,_complete_genome	89.02	82	6	3	557241	557321	157941	157862	3e-16	99
Contig167	gi|15078713|ref|NC_003038.1|_Invertebrate_iridescent_virus_6,_complete_genome	92.75	69	4	1	202220	202287	157944	157876	3e-16	99
Contig168	gi|15078713|ref|NC_003038.1|_Invertebrate_iridescent_virus_6,_complete_genome	85.5	269	29	10	123016	123280	157862	158124	4e-68	272
Contig168	gi|15078713|ref|NC_003038.1|_Invertebrate_iridescent_virus_6,_complete_genome	84.38	256	30	8	2523502	2523753	157871	158120	3e-59	243
Contig168	gi|15078713|ref|NC_003038.1|_Invertebrate_iridescent_virus_6,_complete_genome	86.07	201	21	7	2399079	2399275	157874	158071	3e-49	209
Contig168	gi|15078713|ref|NC_003038.1|_Invertebrate_iridescent_virus_6,_complete_genome	90.51	158	11	4	1406173	1406327	158027	157871	4e-48	206
Contig168	gi|15078713|ref|NC_003038.1|_Invertebrate_iridescent_virus_6,_complete_genome	89.81	157	11	5	1673974	1674127	157870	158024	2e-45	196
Contig168	gi|15078713|ref|NC_003038.1|_Invertebrate_iridescent_virus_6,_complete_genome	91.24	137	8	4	1219886	1220020	158005	157871	2e-41	183
Contig168	gi|15078713|ref|NC_003038.1|_Invertebrate_iridescent_virus_6,_complete_genome	90.98	133	10	2	1715404	1715534	157873	158005	9e-40	178
Contig168	gi|15078713|ref|NC_003038.1|_Invertebrate_iridescent_virus_6,_complete_genome	89.52	124	10	3	773246	773367	157875	157997	1e-32	154
Contig168	gi|15078713|ref|NC_003038.1|_Invertebrate_iridescent_virus_6,_complete_genome	82.84	169	13	9	1089975	1090141	157873	158027	1e-27	137
Contig169	gi|15078713|ref|NC_003038.1|_Invertebrate_iridescent_virus_6,_complete_genome	87.72	171	15	5	48054	48219	157873	158042	2e-45	195
Contig170	gi|15078713|ref|NC_003038.1|_Invertebrate_iridescent_virus_6,_complete_genome	84.71	255	30	9	1717035	1717285	158120	157871	1e-60	246
Contig170	gi|15078713|ref|NC_003038.1|_Invertebrate_iridescent_virus_6,_complete_genome	87.04	216	21	7	658863	659074	158085	157873	9e-58	237
Contig170	gi|15078713|ref|NC_003038.1|_Invertebrate_iridescent_virus_6,_complete_genome	89.24	158	12	5	510371	510526	158027	157873	2e-44	193
Contig170	gi|15078713|ref|NC_003038.1|_Invertebrate_iridescent_virus_6,_complete_genome	87.57	169	14	7	172126	172292	157864	158027	2e-43	189
Contig172	gi|15078713|ref|NC_003038.1|_Invertebrate_iridescent_virus_6,_complete_genome	83.78	259	34	8	2100108	2100363	157867	158120	3e-58	239
Contig172	gi|15078713|ref|NC_003038.1|_Invertebrate_iridescent_virus_6,_complete_genome	87.61	113	9	4	1497751	1497860	157865	157975	2e-24	126
Contig173	gi|15078713|ref|NC_003038.1|_Invertebrate_iridescent_virus_6,_complete_genome	86.49	259	27	8	311441	311695	157871	158125	2e-70	278
Contig173	gi|15078713|ref|NC_003038.1|_Invertebrate_iridescent_virus_6,_complete_genome	86.82	129	13	4	133122	133248	157867	157993	2e-29	141
Contig174	gi|15078713|ref|NC_003038.1|_Invertebrate_iridescent_virus_6,_complete_genome	87.44	199	18	7	36596	36791	158064	157870	6e-54	222
Contig174	gi|15078713|ref|NC_003038.1|_Invertebrate_iridescent_virus_6,_complete_genome	82.94	252	32	11	354505	354752	158120	157876	3e-52	217
Contig175	gi|15078713|ref|NC_003038.1|_Invertebrate_iridescent_virus_6,_complete_genome	85.08	248	29	8	2484423	2484667	157872	158114	2e-60	246
Contig175	gi|15078713|ref|NC_003038.1|_Invertebrate_iridescent_virus_6,_complete_genome	87.9	157	14	5	775568	775721	158027	157873	2e-40	180
Contig175	gi|15078713|ref|NC_003038.1|_Invertebrate_iridescent_virus_6,_complete_genome	88.41	138	14	2	2664123	2664258	158009	157872	6e-36	165
Contig175	gi|15078713|ref|NC_003038.1|_Invertebrate_iridescent_virus_6,_complete_genome	88.8	125	12	2	1757557	1757679	157995	157871	5e-32	152
Contig175	gi|15078713|ref|NC_003038.1|_Invertebrate_iridescent_virus_6,_complete_genome	88.43	121	9	4	1821964	1822082	157993	157876	1e-28	141
Contig175	gi|15078713|ref|NC_003038.1|_Invertebrate_iridescent_virus_6,_complete_genome	89.22	102	7	4	1307641	1307740	158027	157928	1e-23	124
Contig175	gi|15078713|ref|NC_003038.1|_Invertebrate_iridescent_virus_6,_complete_genome	89.36	94	8	2	2082492	2082583	157864	157957	2e-21	117
Contig176	gi|15078713|ref|NC_003038.1|_Invertebrate_iridescent_virus_6,_complete_genome	89.66	145	11	4	177105	177248	158012	157871	4e-42	182
Contig177	gi|15078713|ref|NC_003038.1|_Invertebrate_iridescent_virus_6,_complete_genome	83.86	254	33	8	92182	92430	158125	157875	2e-58	235
Contig177	gi|15078713|ref|NC_003038.1|_Invertebrate_iridescent_virus_6,_complete_genome	90.24	82	7	1	58642	58722	157898	157979	2e-19	106
Contig182	gi|15078713|ref|NC_003038.1|_Invertebrate_iridescent_virus_6,_complete_genome	83.92	255	33	8	78766	79016	157876	158126	2e-58	237
Contig183	gi|15078713|ref|NC_003038.1|_Invertebrate_iridescent_virus_6,_complete_genome	88.08	151	14	4	129696	129843	158024	157875	4e-40	176
Contig183	gi|15078713|ref|NC_003038.1|_Invertebrate_iridescent_virus_6,_complete_genome	87.27	110	11	3	171333	171441	157993	157886	5e-24	122
Contig190	gi|15078713|ref|NC_003038.1|_Invertebrate_iridescent_virus_6,_complete_genome	88.44	173	14	6	594555	594724	158034	157865	3e-48	204
Contig191	gi|15078713|ref|NC_003038.1|_Invertebrate_iridescent_virus_6,_complete_genome	89.4	151	12	4	966303	966450	157875	158024	5e-43	187
Contig191	gi|15078713|ref|NC_003038.1|_Invertebrate_iridescent_virus_6,_complete_genome	90.3	134	9	4	684141	684272	157896	158027	2e-38	172
Contig192	gi|15078713|ref|NC_003038.1|_Invertebrate_iridescent_virus_6,_complete_genome	84.62	260	31	8	176570	176825	157871	158125	1e-61	250
Contig193	gi|15078713|ref|NC_003038.1|_Invertebrate_iridescent_virus_6,_complete_genome	86.36	198	20	7	128691	128884	157871	158065	4e-50	209
Contig194	gi|15078713|ref|NC_003038.1|_Invertebrate_iridescent_virus_6,_complete_genome	86.85	251	26	7	464512	464758	157873	158120	3e-69	274
Contig194	gi|15078713|ref|NC_003038.1|_Invertebrate_iridescent_virus_6,_complete_genome	85.95	185	19	7	456829	457009	157895	158076	3e-44	191
Contig194	gi|15078713|ref|NC_003038.1|_Invertebrate_iridescent_virus_6,_complete_genome	92.17	115	8	1	492284	492397	157889	158003	2e-35	161
Contig194	gi|15078713|ref|NC_003038.1|_Invertebrate_iridescent_virus_6,_complete_genome	88.46	130	13	2	475525	475652	158000	157871	9e-34	156
Contig194	gi|15078713|ref|NC_003038.1|_Invertebrate_iridescent_virus_6,_complete_genome	87.97	133	14	2	365029	365159	158004	157872	9e-34	156
Contig194	gi|15078713|ref|NC_003038.1|_Invertebrate_iridescent_virus_6,_complete_genome	91.23	57	3	2	518823	518878	157969	158024	8e-10	76.8
Contig195	gi|15078713|ref|NC_003038.1|_Invertebrate_iridescent_virus_6,_complete_genome	85.88	255	28	8	209709	209959	158120	157870	1e-66	265
Contig195	gi|15078713|ref|NC_003038.1|_Invertebrate_iridescent_virus_6,_complete_genome	83.96	268	33	10	317808	318070	157862	158124	1e-61	248
Contig195	gi|15078713|ref|NC_003038.1|_Invertebrate_iridescent_virus_6,_complete_genome	83.64	269	32	12	320703	320965	157862	158124	5e-60	243
Contig195	gi|15078713|ref|NC_003038.1|_Invertebrate_iridescent_virus_6,_complete_genome	89.4	151	13	3	143527	143674	158024	157874	2e-43	187
Contig195	gi|15078713|ref|NC_003038.1|_Invertebrate_iridescent_virus_6,_complete_genome	89.42	104	9	2	283284	283385	157872	157975	4e-26	130
Contig196	gi|15078713|ref|NC_003038.1|_Invertebrate_iridescent_virus_6,_complete_genome	86.67	255	27	7	170274	170524	158124	157873	6e-70	276
Contig196	gi|15078713|ref|NC_003038.1|_Invertebrate_iridescent_virus_6,_complete_genome	88.61	158	13	5	423457	423611	157872	158027	3e-43	187
Contig196	gi|15078713|ref|NC_003038.1|_Invertebrate_iridescent_virus_6,_complete_genome	82.35	153	16	7	126096	126239	158023	157873	9e-24	122
Contig196	gi|15078713|ref|NC_003038.1|_Invertebrate_iridescent_virus_6,_complete_genome	88.89	90	8	2	235927	236014	157960	157871	7e-20	110
Contig197	gi|15078713|ref|NC_003038.1|_Invertebrate_iridescent_virus_6,_complete_genome	91.13	124	9	2	186723	186844	157872	157995	4e-37	167
Contig197	gi|15078713|ref|NC_003038.1|_Invertebrate_iridescent_virus_6,_complete_genome	87.27	110	11	3	300744	300851	157871	157979	9e-24	122
Contig197	gi|15078713|ref|NC_003038.1|_Invertebrate_iridescent_virus_6,_complete_genome	88.89	72	7	1	130675	130745	157944	157873	3e-13	87.9
Contig197	gi|15078713|ref|NC_003038.1|_Invertebrate_iridescent_virus_6,_complete_genome	91.84	49	3	1	249078	249126	157886	157933	4e-07	67.6
Contig199	gi|15078713|ref|NC_003038.1|_Invertebrate_iridescent_virus_6,_complete_genome	89.84	128	10	3	345828	345953	157999	157873	2e-35	161
Contig200	gi|15078713|ref|NC_003038.1|_Invertebrate_iridescent_virus_6,_complete_genome	84.46	251	31	8	352431	352677	158120	157874	1e-59	241
Contig200	gi|15078713|ref|NC_003038.1|_Invertebrate_iridescent_virus_6,_complete_genome	83.61	238	32	7	71284	71517	158106	157872	3e-52	217
Contig201	gi|15078713|ref|NC_003038.1|_Invertebrate_iridescent_virus_6,_complete_genome	82.26	248	36	8	802253	802497	158114	157872	4e-49	207
Contig201	gi|15078713|ref|NC_003038.1|_Invertebrate_iridescent_virus_6,_complete_genome	87.41	143	15	3	916620	916760	157873	158014	3e-35	161
Contig201	gi|15078713|ref|NC_003038.1|_Invertebrate_iridescent_virus_6,_complete_genome	90.6	117	8	3	991341	991455	157912	158027	2e-32	152
Contig201	gi|15078713|ref|NC_003038.1|_Invertebrate_iridescent_virus_6,_complete_genome	88.07	109	11	2	15909	16015	157980	157872	3e-25	128
Contig201	gi|15078713|ref|NC_003038.1|_Invertebrate_iridescent_virus_6,_complete_genome	87.65	81	8	2	700082	700160	157873	157953	1e-14	93.5
Contig202	gi|15078713|ref|NC_003038.1|_Invertebrate_iridescent_virus_6,_complete_genome	89.47	152	12	4	277408	277556	157874	158024	2e-43	189
Contig202	gi|15078713|ref|NC_003038.1|_Invertebrate_iridescent_virus_6,_complete_genome	87.82	156	14	5	1211174	1211326	158027	157874	5e-40	178
Contig202	gi|15078713|ref|NC_003038.1|_Invertebrate_iridescent_virus_6,_complete_genome	87.69	130	12	4	373884	374012	157871	157997	4e-31	148
Contig202	gi|15078713|ref|NC_003038.1|_Invertebrate_iridescent_virus_6,_complete_genome	87.39	111	12	2	1489759	1489867	157983	157873	2e-24	126
Contig202	gi|15078713|ref|NC_003038.1|_Invertebrate_iridescent_virus_6,_complete_genome	87.27	110	12	2	793970	794077	157872	157981	7e-24	124
Contig202	gi|15078713|ref|NC_003038.1|_Invertebrate_iridescent_virus_6,_complete_genome	90.8	87	6	2	693527	693611	157948	157862	4e-21	115
Contig203	gi|15078713|ref|NC_003038.1|_Invertebrate_iridescent_virus_6,_complete_genome	89.31	131	10	3	182688	182816	158000	157872	2e-35	161
Contig203	gi|15078713|ref|NC_003038.1|_Invertebrate_iridescent_virus_6,_complete_genome	90.76	119	9	2	17775	17891	157870	157988	3e-34	158
Contig204	gi|15078713|ref|NC_003038.1|_Invertebrate_iridescent_virus_6,_complete_genome	89.13	138	12	3	156578	156713	158009	157873	1e-37	169
Contig206	gi|15078713|ref|NC_003038.1|_Invertebrate_iridescent_virus_6,_complete_genome	82.8	250	35	8	120533	120778	157875	158120	9e-53	217
Contig207	gi|15078713|ref|NC_003038.1|_Invertebrate_iridescent_virus_6,_complete_genome	85.66	251	29	7	7173	7419	157873	158120	3e-65	257
Contig213	gi|15078713|ref|NC_003038.1|_Invertebrate_iridescent_virus_6,_complete_genome	89.53	86	7	2	557040	557123	157876	157961	4e-19	108
Contig214	gi|15078713|ref|NC_003038.1|_Invertebrate_iridescent_virus_6,_complete_genome	92.55	94	5	2	40658	40749	157966	157873	1e-27	134
Contig215	gi|15078713|ref|NC_003038.1|_Invertebrate_iridescent_virus_6,_complete_genome	87.58	161	12	7	329582	329736	158027	157869	3e-41	180
Contig215	gi|15078713|ref|NC_003038.1|_Invertebrate_iridescent_virus_6,_complete_genome	89.16	83	7	2	125219	125299	157958	157876	7e-18	102
Contig215	gi|15078713|ref|NC_003038.1|_Invertebrate_iridescent_virus_6,_complete_genome	93.65	63	3	1	181771	181832	157871	157933	4e-15	93.5
Contig216	gi|15078713|ref|NC_003038.1|_Invertebrate_iridescent_virus_6,_complete_genome	89.4	151	12	4	920665	920814	158009	157862	7e-43	187
Contig216	gi|15078713|ref|NC_003038.1|_Invertebrate_iridescent_virus_6,_complete_genome	89.33	150	12	4	400300	400446	157873	158021	3e-42	185
Contig216	gi|15078713|ref|NC_003038.1|_Invertebrate_iridescent_virus_6,_complete_genome	86.45	155	17	4	1001268	1001419	157871	158024	9e-37	167
Contig216	gi|15078713|ref|NC_003038.1|_Invertebrate_iridescent_virus_6,_complete_genome	88.46	130	11	4	482523	482651	157871	157997	7e-33	154
Contig216	gi|15078713|ref|NC_003038.1|_Invertebrate_iridescent_virus_6,_complete_genome	91.11	90	6	2	475743	475830	157961	157872	7e-23	121
Contig216	gi|15078713|ref|NC_003038.1|_Invertebrate_iridescent_virus_6,_complete_genome	88.89	54	5	1	605902	605954	157973	158026	4e-06	65.8
Contig219	gi|15078713|ref|NC_003038.1|_Invertebrate_iridescent_virus_6,_complete_genome	91.25	160	9	5	652545	652702	157868	158024	2e-50	213
Contig219	gi|15078713|ref|NC_003038.1|_Invertebrate_iridescent_virus_6,_complete_genome	90.24	82	6	2	879730	879809	157871	157952	3e-18	106
Contig219	gi|15078713|ref|NC_003038.1|_Invertebrate_iridescent_virus_6,_complete_genome	89.47	57	3	2	719960	720013	157979	158035	4e-07	69.4
Contig222	gi|15078713|ref|NC_003038.1|_Invertebrate_iridescent_virus_6,_complete_genome	85.16	256	30	8	735266	735517	158126	157875	2e-63	255
Contig223	gi|15078713|ref|NC_003038.1|_Invertebrate_iridescent_virus_6,_complete_genome	85.99	257	29	7	1316514	1316766	158126	157873	3e-67	268
Contig223	gi|15078713|ref|NC_003038.1|_Invertebrate_iridescent_virus_6,_complete_genome	90.07	151	12	3	1219415	1219562	157872	158022	2e-44	193
Contig223	gi|15078713|ref|NC_003038.1|_Invertebrate_iridescent_virus_6,_complete_genome	89.11	101	8	3	873237	873336	157970	157872	2e-23	122
Contig224	gi|15078713|ref|NC_003038.1|_Invertebrate_iridescent_virus_6,_complete_genome	85.02	247	30	7	876079	876322	157872	158114	1e-59	244
Contig224	gi|15078713|ref|NC_003038.1|_Invertebrate_iridescent_virus_6,_complete_genome	84.13	252	33	7	3329272	3329519	158120	157872	2e-57	237
Contig224	gi|15078713|ref|NC_003038.1|_Invertebrate_iridescent_virus_6,_complete_genome	85.58	215	24	7	1202520	1202730	157874	158085	6e-52	219
Contig224	gi|15078713|ref|NC_003038.1|_Invertebrate_iridescent_virus_6,_complete_genome	89.8	147	11	4	2556028	2556171	158020	157875	6e-42	185
Contig224	gi|15078713|ref|NC_003038.1|_Invertebrate_iridescent_virus_6,_complete_genome	91.54	130	9	2	2946370	2946497	157999	157870	1e-39	178
Contig224	gi|15078713|ref|NC_003038.1|_Invertebrate_iridescent_virus_6,_complete_genome	84.02	169	15	6	2161894	2162060	157869	158027	6e-32	152
Contig225	gi|15078713|ref|NC_003038.1|_Invertebrate_iridescent_virus_6,_complete_genome	89.81	157	11	5	206296	206449	157873	158027	3e-46	196
Contig226	gi|15078713|ref|NC_003038.1|_Invertebrate_iridescent_virus_6,_complete_genome	90.12	162	10	5	629579	629738	157866	158023	2e-48	206
Contig226	gi|15078713|ref|NC_003038.1|_Invertebrate_iridescent_virus_6,_complete_genome	86.92	130	13	3	416947	417074	157873	158000	1e-29	143
Contig227	gi|15078713|ref|NC_003038.1|_Invertebrate_iridescent_virus_6,_complete_genome	90	100	8	2	173420	173517	157871	157970	4e-25	128
Contig227	gi|15078713|ref|NC_003038.1|_Invertebrate_iridescent_virus_6,_complete_genome	89.01	91	7	3	1264066	1264153	157871	157961	1e-19	110
Contig227	gi|15078713|ref|NC_003038.1|_Invertebrate_iridescent_virus_6,_complete_genome	89.29	84	6	3	1257112	1257193	157944	157862	2e-17	102
Contig229	gi|15078713|ref|NC_003038.1|_Invertebrate_iridescent_virus_6,_complete_genome	83.92	255	33	8	73829	74079	157874	158124	5e-58	237
Contig229	gi|15078713|ref|NC_003038.1|_Invertebrate_iridescent_virus_6,_complete_genome	91.5	153	10	3	1020132	1020281	157872	158024	4e-49	207
Contig229	gi|15078713|ref|NC_003038.1|_Invertebrate_iridescent_virus_6,_complete_genome	88.24	85	6	3	136409	136489	157875	157959	3e-16	99
Contig230	gi|15078713|ref|NC_003038.1|_Invertebrate_iridescent_virus_6,_complete_genome	88.46	78	6	3	81922	81998	157878	157953	4e-15	91.6
Contig235	gi|15078713|ref|NC_003038.1|_Invertebrate_iridescent_virus_6,_complete_genome	87.34	158	12	7	150404	150558	158024	157872	2e-39	174
Contig235	gi|15078713|ref|NC_003038.1|_Invertebrate_iridescent_virus_6,_complete_genome	87.26	157	12	5	145065	145219	158022	157872	8e-39	172
Contig235	gi|15078713|ref|NC_003038.1|_Invertebrate_iridescent_virus_6,_complete_genome	90.53	95	7	2	60285	60377	157966	157872	2e-24	124
Contig236	gi|15078713|ref|NC_003038.1|_Invertebrate_iridescent_virus_6,_complete_genome	90.44	136	10	3	609137	609270	158010	157876	8e-40	176
Contig236	gi|15078713|ref|NC_003038.1|_Invertebrate_iridescent_virus_6,_complete_genome	92.54	67	4	1	688649	688714	157874	157940	2e-15	95.3
Contig237	gi|15078713|ref|NC_003038.1|_Invertebrate_iridescent_virus_6,_complete_genome	87.01	254	25	8	86253	86502	158120	157871	2e-71	279
Contig238	gi|15078713|ref|NC_003038.1|_Invertebrate_iridescent_virus_6,_complete_genome	90.91	88	5	3	418871	418957	157961	157876	2e-21	115
Contig241	gi|15078713|ref|NC_003038.1|_Invertebrate_iridescent_virus_6,_complete_genome	84.73	262	32	8	850453	850710	158120	157863	1e-63	255
Contig241	gi|15078713|ref|NC_003038.1|_Invertebrate_iridescent_virus_6,_complete_genome	85.2	196	22	7	850965	851156	158065	157873	3e-45	195
Contig241	gi|15078713|ref|NC_003038.1|_Invertebrate_iridescent_virus_6,_complete_genome	86.67	150	7	10	316494	316634	157882	158027	5e-33	154
Contig241	gi|15078713|ref|NC_003038.1|_Invertebrate_iridescent_virus_6,_complete_genome	88.35	103	10	2	318774	318874	157874	157976	1e-23	122
Contig242	gi|15078713|ref|NC_003038.1|_Invertebrate_iridescent_virus_6,_complete_genome	86.75	151	16	4	256271	256419	157872	158020	1e-36	165
Contig248	gi|15078713|ref|NC_003038.1|_Invertebrate_iridescent_virus_6,_complete_genome	87.5	136	14	3	1131196	1131329	158003	157869	9e-33	154
Contig248	gi|15078713|ref|NC_003038.1|_Invertebrate_iridescent_virus_6,_complete_genome	88.24	102	8	4	1710016	1710115	157874	157973	3e-22	119
Contig248	gi|15078713|ref|NC_003038.1|_Invertebrate_iridescent_virus_6,_complete_genome	90.62	64	5	1	1508597	1508659	157898	157961	1e-11	84.2
Contig250	gi|15078713|ref|NC_003038.1|_Invertebrate_iridescent_virus_6,_complete_genome	85.55	256	29	8	146115	146366	158124	157873	3e-65	261
Contig250	gi|15078713|ref|NC_003038.1|_Invertebrate_iridescent_virus_6,_complete_genome	92.31	130	7	3	775082	775209	157999	157871	2e-41	182
Contig250	gi|15078713|ref|NC_003038.1|_Invertebrate_iridescent_virus_6,_complete_genome	88.05	159	12	5	121640	121795	158027	157873	2e-41	182
Contig250	gi|15078713|ref|NC_003038.1|_Invertebrate_iridescent_virus_6,_complete_genome	91.67	108	7	2	167223	167328	158024	157917	2e-31	148
Contig250	gi|15078713|ref|NC_003038.1|_Invertebrate_iridescent_virus_6,_complete_genome	90.38	104	8	2	209131	209232	157970	157867	2e-27	135
Contig250	gi|15078713|ref|NC_003038.1|_Invertebrate_iridescent_virus_6,_complete_genome	89.89	89	7	2	67573	67659	157873	157961	8e-21	113
Contig250	gi|15078713|ref|NC_003038.1|_Invertebrate_iridescent_virus_6,_complete_genome	90.24	82	6	2	141490	141569	157953	157872	1e-18	106
Contig250	gi|15078713|ref|NC_003038.1|_Invertebrate_iridescent_virus_6,_complete_genome	93.18	44	2	1	255993	256035	158020	157977	8e-06	63.9
Contig251	gi|15078713|ref|NC_003038.1|_Invertebrate_iridescent_virus_6,_complete_genome	90.32	155	11	4	63236	63387	158024	157871	5e-47	200
Contig251	gi|15078713|ref|NC_003038.1|_Invertebrate_iridescent_virus_6,_complete_genome	86.16	159	8	8	81079	81225	158027	157871	8e-35	159
Contig251	gi|15078713|ref|NC_003038.1|_Invertebrate_iridescent_virus_6,_complete_genome	92.13	89	4	3	15602	15689	157958	157872	1e-23	122
Contig252	gi|15078713|ref|NC_003038.1|_Invertebrate_iridescent_virus_6,_complete_genome	93.42	76	3	2	295581	295656	157945	157872	2e-20	111
Contig253	gi|15078713|ref|NC_003038.1|_Invertebrate_iridescent_virus_6,_complete_genome	86.48	244	26	7	906398	906636	157865	158106	6e-65	261
Contig253	gi|15078713|ref|NC_003038.1|_Invertebrate_iridescent_virus_6,_complete_genome	85.38	253	29	7	1543024	1543272	158120	157872	3e-63	255
Contig253	gi|15078713|ref|NC_003038.1|_Invertebrate_iridescent_virus_6,_complete_genome	85.35	198	22	7	65377	65570	157876	158070	5e-46	198
Contig253	gi|15078713|ref|NC_003038.1|_Invertebrate_iridescent_virus_6,_complete_genome	91.49	141	8	4	1389354	1389492	158027	157889	8e-44	191
Contig253	gi|15078713|ref|NC_003038.1|_Invertebrate_iridescent_virus_6,_complete_genome	87.16	109	12	2	985999	986105	157872	157980	3e-23	122
Contig253	gi|15078713|ref|NC_003038.1|_Invertebrate_iridescent_virus_6,_complete_genome	86	100	7	4	293393	293490	157872	157966	1e-16	100
Contig255	gi|15078713|ref|NC_003038.1|_Invertebrate_iridescent_virus_6,_complete_genome	85.44	261	29	9	439651	439907	158125	157870	8e-66	263
Contig255	gi|15078713|ref|NC_003038.1|_Invertebrate_iridescent_virus_6,_complete_genome	85.77	246	28	7	1001006	1001247	158114	157872	5e-63	254
Contig255	gi|15078713|ref|NC_003038.1|_Invertebrate_iridescent_virus_6,_complete_genome	86.6	209	20	8	514689	514894	158085	157882	4e-54	224
Contig255	gi|15078713|ref|NC_003038.1|_Invertebrate_iridescent_virus_6,_complete_genome	90.13	152	10	5	241870	242019	158020	157872	1e-44	193
Contig255	gi|15078713|ref|NC_003038.1|_Invertebrate_iridescent_virus_6,_complete_genome	88.79	107	10	2	769108	769212	157982	157876	9e-26	130
Contig256	gi|15078713|ref|NC_003038.1|_Invertebrate_iridescent_virus_6,_complete_genome	91.13	124	8	3	581412	581533	157993	157871	2e-36	165
Contig256	gi|15078713|ref|NC_003038.1|_Invertebrate_iridescent_virus_6,_complete_genome	83.91	174	13	8	734574	734746	158027	157868	1e-32	152
Contig257	gi|15078713|ref|NC_003038.1|_Invertebrate_iridescent_virus_6,_complete_genome	86.84	114	7	6	218984	219092	157881	157991	4e-23	121
Contig257	gi|15078713|ref|NC_003038.1|_Invertebrate_iridescent_virus_6,_complete_genome	93.24	74	4	1	694914	694986	157944	157871	3e-19	108
Contig257	gi|15078713|ref|NC_003038.1|_Invertebrate_iridescent_virus_6,_complete_genome	92.11	76	4	2	418961	419034	157944	157869	1e-18	106
Contig257	gi|15078713|ref|NC_003038.1|_Invertebrate_iridescent_virus_6,_complete_genome	93.75	48	1	2	639811	639857	157980	158026	4e-08	71.3
Contig258	gi|15078713|ref|NC_003038.1|_Invertebrate_iridescent_virus_6,_complete_genome	86.54	208	21	7	128936	129139	157872	158076	4e-54	222
Contig258	gi|15078713|ref|NC_003038.1|_Invertebrate_iridescent_virus_6,_complete_genome	87.77	139	13	4	21685	21822	158011	157876	4e-35	159
Contig259	gi|15078713|ref|NC_003038.1|_Invertebrate_iridescent_virus_6,_complete_genome	85.66	258	29	8	881026	881279	158124	157871	2e-66	265
Contig259	gi|15078713|ref|NC_003038.1|_Invertebrate_iridescent_virus_6,_complete_genome	91.27	126	9	2	166250	166373	157873	157998	4e-38	171
Contig261	gi|15078713|ref|NC_003038.1|_Invertebrate_iridescent_virus_6,_complete_genome	81.16	207	29	5	1060573	1060771	157906	158110	5e-34	158
Contig261	gi|15078713|ref|NC_003038.1|_Invertebrate_iridescent_virus_6,_complete_genome	90.08	121	8	4	61129	61248	157989	157872	6e-33	154
Contig261	gi|15078713|ref|NC_003038.1|_Invertebrate_iridescent_virus_6,_complete_genome	90.62	96	7	2	1182208	1182301	157871	157966	1e-24	126
Contig261	gi|15078713|ref|NC_003038.1|_Invertebrate_iridescent_virus_6,_complete_genome	90.22	92	7	2	926173	926262	157871	157962	2e-22	119
Contig262	gi|15078713|ref|NC_003038.1|_Invertebrate_iridescent_virus_6,_complete_genome	86.12	209	23	6	581037	581241	158078	157872	7e-53	220
Contig262	gi|15078713|ref|NC_003038.1|_Invertebrate_iridescent_virus_6,_complete_genome	89.74	156	12	4	501589	501741	158024	157870	1e-45	196
Contig263	gi|15078713|ref|NC_003038.1|_Invertebrate_iridescent_virus_6,_complete_genome	85.89	248	27	8	273994	274238	158114	157872	2e-64	257
Contig263	gi|15078713|ref|NC_003038.1|_Invertebrate_iridescent_virus_6,_complete_genome	86.79	212	21	7	78072	78279	158078	157870	5e-56	230
Contig263	gi|15078713|ref|NC_003038.1|_Invertebrate_iridescent_virus_6,_complete_genome	85.6	125	14	4	176660	176783	157981	157860	2e-25	128
Contig263	gi|15078713|ref|NC_003038.1|_Invertebrate_iridescent_virus_6,_complete_genome	90.41	73	5	2	453415	453485	157941	157869	2e-15	95.3
Contig264	gi|15078713|ref|NC_003038.1|_Invertebrate_iridescent_virus_6,_complete_genome	86.5	237	26	6	360621	360853	158100	157866	1e-63	255
Contig264	gi|15078713|ref|NC_003038.1|_Invertebrate_iridescent_virus_6,_complete_genome	90.55	127	10	2	574865	574989	157997	157871	7e-37	167
Contig264	gi|15078713|ref|NC_003038.1|_Invertebrate_iridescent_virus_6,_complete_genome	88.15	135	13	3	740873	741005	158009	157876	4e-34	158
Contig264	gi|15078713|ref|NC_003038.1|_Invertebrate_iridescent_virus_6,_complete_genome	88.03	117	11	3	705757	705871	157871	157986	2e-27	135
Contig264	gi|15078713|ref|NC_003038.1|_Invertebrate_iridescent_virus_6,_complete_genome	91.76	85	5	2	628635	628717	157961	157877	7e-22	117
Contig265	gi|15078713|ref|NC_003038.1|_Invertebrate_iridescent_virus_6,_complete_genome	85.99	257	28	8	617516	617768	158124	157872	2e-67	268
Contig265	gi|15078713|ref|NC_003038.1|_Invertebrate_iridescent_virus_6,_complete_genome	84.65	254	31	7	60127	60376	157875	158124	8e-61	246
Contig265	gi|15078713|ref|NC_003038.1|_Invertebrate_iridescent_virus_6,_complete_genome	90.45	157	10	5	373395	373549	157871	158024	2e-47	202
Contig266	gi|15078713|ref|NC_003038.1|_Invertebrate_iridescent_virus_6,_complete_genome	86.38	257	27	8	371732	371984	158124	157872	4e-69	274
Contig266	gi|15078713|ref|NC_003038.1|_Invertebrate_iridescent_virus_6,_complete_genome	89.25	93	5	5	434824	434915	157953	157865	3e-20	111
Contig267	gi|15078713|ref|NC_003038.1|_Invertebrate_iridescent_virus_6,_complete_genome	85.21	257	30	8	127729	127981	158124	157872	2e-64	257
Contig267	gi|15078713|ref|NC_003038.1|_Invertebrate_iridescent_virus_6,_complete_genome	86.49	111	12	3	169702	169809	157980	157870	8e-23	119
Contig270	gi|15078713|ref|NC_003038.1|_Invertebrate_iridescent_virus_6,_complete_genome	86.05	258	28	8	138563	138816	158125	157872	8e-69	270
Contig270	gi|15078713|ref|NC_003038.1|_Invertebrate_iridescent_virus_6,_complete_genome	86.17	253	27	8	82896	83144	158124	157876	1e-67	267
Contig272	gi|15078713|ref|NC_003038.1|_Invertebrate_iridescent_virus_6,_complete_genome	89.93	149	11	4	253522	253667	158020	157873	1e-43	189
Contig272	gi|15078713|ref|NC_003038.1|_Invertebrate_iridescent_virus_6,_complete_genome	88.61	158	12	5	326376	326528	158027	157871	3e-43	187
Contig272	gi|15078713|ref|NC_003038.1|_Invertebrate_iridescent_virus_6,_complete_genome	88.98	118	10	3	465858	465974	157872	157987	8e-30	143
Contig273	gi|15078713|ref|NC_003038.1|_Invertebrate_iridescent_virus_6,_complete_genome	83.14	255	34	9	704698	704948	157876	158125	3e-54	224
Contig273	gi|15078713|ref|NC_003038.1|_Invertebrate_iridescent_virus_6,_complete_genome	87.93	116	12	2	500580	500693	157866	157981	1e-27	135
Contig276	gi|15078713|ref|NC_003038.1|_Invertebrate_iridescent_virus_6,_complete_genome	83.2	256	32	10	2012911	2013161	158114	157865	1e-53	224
Contig276	gi|15078713|ref|NC_003038.1|_Invertebrate_iridescent_virus_6,_complete_genome	90.3	165	11	5	2244685	2244846	158027	157865	8e-50	211
Contig276	gi|15078713|ref|NC_003038.1|_Invertebrate_iridescent_virus_6,_complete_genome	90.73	151	10	4	2450151	2450298	158020	157871	6e-46	198
Contig276	gi|15078713|ref|NC_003038.1|_Invertebrate_iridescent_virus_6,_complete_genome	90.08	131	10	3	1717721	1717850	157870	157998	2e-36	167
Contig276	gi|15078713|ref|NC_003038.1|_Invertebrate_iridescent_virus_6,_complete_genome	87.77	139	12	4	787948	788084	158012	157877	1e-33	158
Contig276	gi|15078713|ref|NC_003038.1|_Invertebrate_iridescent_virus_6,_complete_genome	88.79	107	10	2	734666	734770	157871	157977	2e-25	130
Contig276	gi|15078713|ref|NC_003038.1|_Invertebrate_iridescent_virus_6,_complete_genome	90.62	96	7	2	647549	647642	157965	157870	3e-24	126
Contig276	gi|15078713|ref|NC_003038.1|_Invertebrate_iridescent_virus_6,_complete_genome	91.11	90	6	2	2179375	2179462	157961	157872	1e-22	121
Contig276	gi|15078713|ref|NC_003038.1|_Invertebrate_iridescent_virus_6,_complete_genome	92.75	69	4	1	1041788	1041855	157870	157938	6e-16	99
Contig276	gi|15078713|ref|NC_003038.1|_Invertebrate_iridescent_virus_6,_complete_genome	89.61	77	5	3	1594294	1594369	157951	157877	8e-15	95.3
Contig276	gi|15078713|ref|NC_003038.1|_Invertebrate_iridescent_virus_6,_complete_genome	85	80	7	4	83435	83511	157951	157874	3e-09	76.8
Contig278	gi|15078713|ref|NC_003038.1|_Invertebrate_iridescent_virus_6,_complete_genome	82.8	250	30	9	502808	503054	158105	157866	2e-50	211
Contig281	gi|15078713|ref|NC_003038.1|_Invertebrate_iridescent_virus_6,_complete_genome	85.77	246	29	6	325947	326188	157871	158114	5e-64	255
Contig281	gi|15078713|ref|NC_003038.1|_Invertebrate_iridescent_virus_6,_complete_genome	91.82	159	10	3	311820	311975	157865	158023	7e-53	219
Contig281	gi|15078713|ref|NC_003038.1|_Invertebrate_iridescent_virus_6,_complete_genome	88.73	142	13	3	237349	237489	158010	157871	2e-38	171
Contig282	gi|15078713|ref|NC_003038.1|_Invertebrate_iridescent_virus_6,_complete_genome	88.62	167	13	6	322912	323075	157867	158030	1e-46	198
Contig282	gi|15078713|ref|NC_003038.1|_Invertebrate_iridescent_virus_6,_complete_genome	92.68	82	5	1	232973	233053	157864	157945	4e-22	117
Contig283	gi|15078713|ref|NC_003038.1|_Invertebrate_iridescent_virus_6,_complete_genome	85.32	252	27	10	469737	469985	158126	157882	2e-62	252
Contig283	gi|15078713|ref|NC_003038.1|_Invertebrate_iridescent_virus_6,_complete_genome	90.45	157	11	4	933568	933721	157872	158027	6e-48	204
Contig283	gi|15078713|ref|NC_003038.1|_Invertebrate_iridescent_virus_6,_complete_genome	85.35	198	20	9	488921	489113	157872	158065	9e-46	196
Contig283	gi|15078713|ref|NC_003038.1|_Invertebrate_iridescent_virus_6,_complete_genome	88.68	159	13	5	979793	979948	157871	158027	2e-43	189
Contig283	gi|15078713|ref|NC_003038.1|_Invertebrate_iridescent_virus_6,_complete_genome	87.59	137	13	4	1069088	1069223	158004	157871	2e-33	156
Contig283	gi|15078713|ref|NC_003038.1|_Invertebrate_iridescent_virus_6,_complete_genome	84.35	147	12	6	224923	225059	158020	157875	7e-27	134
Contig283	gi|15078713|ref|NC_003038.1|_Invertebrate_iridescent_virus_6,_complete_genome	90	100	8	2	609932	610029	157866	157965	3e-25	128
Contig283	gi|15078713|ref|NC_003038.1|_Invertebrate_iridescent_virus_6,_complete_genome	89.58	96	8	2	734400	734493	157966	157871	6e-23	121
Contig284	gi|15078713|ref|NC_003038.1|_Invertebrate_iridescent_virus_6,_complete_genome	86.33	139	13	5	339310	339446	157875	158009	3e-31	147
Contig285	gi|15078713|ref|NC_003038.1|_Invertebrate_iridescent_virus_6,_complete_genome	91.14	158	8	6	79926	80081	157874	158027	9e-50	209
Contig285	gi|15078713|ref|NC_003038.1|_Invertebrate_iridescent_virus_6,_complete_genome	87.13	101	11	2	163378	163476	157871	157971	8e-21	113
Contig287	gi|15078713|ref|NC_003038.1|_Invertebrate_iridescent_virus_6,_complete_genome	83.83	266	33	10	262613	262875	157866	158124	1e-60	244
Contig288	gi|15078713|ref|NC_003038.1|_Invertebrate_iridescent_virus_6,_complete_genome	89.77	88	7	2	104385	104470	157871	157958	4e-21	111
Contig288	gi|15078713|ref|NC_003038.1|_Invertebrate_iridescent_virus_6,_complete_genome	88.76	89	8	2	104941	105027	157871	157959	5e-20	108
Contig290	gi|15078713|ref|NC_003038.1|_Invertebrate_iridescent_virus_6,_complete_genome	83.78	259	35	7	30746	31001	158120	157866	9e-59	239
Contig290	gi|15078713|ref|NC_003038.1|_Invertebrate_iridescent_virus_6,_complete_genome	93.1	58	3	1	147560	147616	157876	157933	4e-12	84.2
Contig292	gi|15078713|ref|NC_003038.1|_Invertebrate_iridescent_virus_6,_complete_genome	85.64	195	19	6	265015	265202	157871	158063	8e-46	196
Contig292	gi|15078713|ref|NC_003038.1|_Invertebrate_iridescent_virus_6,_complete_genome	89.68	155	11	5	868326	868478	157872	158023	1e-44	193
Contig292	gi|15078713|ref|NC_003038.1|_Invertebrate_iridescent_virus_6,_complete_genome	88.46	156	15	3	271103	271255	158029	157874	2e-42	185
Contig292	gi|15078713|ref|NC_003038.1|_Invertebrate_iridescent_virus_6,_complete_genome	90.14	142	11	3	682403	682542	158011	157871	2e-41	182
Contig292	gi|15078713|ref|NC_003038.1|_Invertebrate_iridescent_virus_6,_complete_genome	91.6	131	8	3	178686	178814	157876	158005	3e-40	178
Contig292	gi|15078713|ref|NC_003038.1|_Invertebrate_iridescent_virus_6,_complete_genome	89.29	140	12	3	709306	709443	157871	158009	1e-38	172
Contig292	gi|15078713|ref|NC_003038.1|_Invertebrate_iridescent_virus_6,_complete_genome	92.75	69	4	1	859765	859832	157876	157944	2e-16	99
Contig292	gi|15078713|ref|NC_003038.1|_Invertebrate_iridescent_virus_6,_complete_genome	90.41	73	5	2	727882	727952	157944	157872	3e-15	95.3
Contig293	gi|15078713|ref|NC_003038.1|_Invertebrate_iridescent_virus_6,_complete_genome	81.17	239	30	11	631541	631767	158109	157874	2e-40	178
Contig293	gi|15078713|ref|NC_003038.1|_Invertebrate_iridescent_virus_6,_complete_genome	89.69	97	8	2	123629	123723	157966	157870	1e-23	122
Contig294	gi|15078713|ref|NC_003038.1|_Invertebrate_iridescent_virus_6,_complete_genome	89.74	156	12	4	282228	282380	157873	158027	1e-45	196
Contig294	gi|15078713|ref|NC_003038.1|_Invertebrate_iridescent_virus_6,_complete_genome	90.57	106	8	2	1211550	1211653	157866	157971	2e-28	139
Contig294	gi|15078713|ref|NC_003038.1|_Invertebrate_iridescent_virus_6,_complete_genome	81.82	165	16	9	1212663	1212825	157973	158125	1e-24	126
Contig294	gi|15078713|ref|NC_003038.1|_Invertebrate_iridescent_virus_6,_complete_genome	86.46	96	10	3	285199	285291	157874	157969	2e-17	102
Contig294	gi|15078713|ref|NC_003038.1|_Invertebrate_iridescent_virus_6,_complete_genome	88.89	63	4	2	412358	412417	157973	158035	5e-09	75
Contig305	gi|15078713|ref|NC_003038.1|_Invertebrate_iridescent_virus_6,_complete_genome	89.31	159	10	5	167160	167315	158027	157873	6e-45	193
Contig305	gi|15078713|ref|NC_003038.1|_Invertebrate_iridescent_virus_6,_complete_genome	90	90	6	3	373303	373391	157959	157872	5e-21	113
Contig305	gi|15078713|ref|NC_003038.1|_Invertebrate_iridescent_virus_6,_complete_genome	89.01	91	8	2	230696	230784	157870	157960	2e-20	111
Contig307	gi|15078713|ref|NC_003038.1|_Invertebrate_iridescent_virus_6,_complete_genome	86.19	239	26	7	931082	931316	157871	158106	4e-62	252
Contig307	gi|15078713|ref|NC_003038.1|_Invertebrate_iridescent_virus_6,_complete_genome	90.06	161	10	6	1321638	1321796	158027	157871	1e-47	204
Contig307	gi|15078713|ref|NC_003038.1|_Invertebrate_iridescent_virus_6,_complete_genome	91.24	137	8	4	1173372	1173507	157872	158005	1e-41	183
Contig307	gi|15078713|ref|NC_003038.1|_Invertebrate_iridescent_virus_6,_complete_genome	87.27	165	15	6	1726253	1726414	158034	157873	1e-41	183
Contig307	gi|15078713|ref|NC_003038.1|_Invertebrate_iridescent_virus_6,_complete_genome	88.81	143	11	5	1355796	1355935	157872	158012	1e-37	171
Contig307	gi|15078713|ref|NC_003038.1|_Invertebrate_iridescent_virus_6,_complete_genome	90	110	9	2	266044	266151	157870	157979	9e-29	141
Contig307	gi|15078713|ref|NC_003038.1|_Invertebrate_iridescent_virus_6,_complete_genome	88.7	115	9	4	360579	360691	157986	157874	1e-27	137
Contig307	gi|15078713|ref|NC_003038.1|_Invertebrate_iridescent_virus_6,_complete_genome	88.18	110	9	4	1156352	1156460	157978	157872	7e-25	128
Contig307	gi|15078713|ref|NC_003038.1|_Invertebrate_iridescent_virus_6,_complete_genome	86.73	98	10	3	1733693	1733789	157961	157866	3e-18	106
Contig307	gi|15078713|ref|NC_003038.1|_Invertebrate_iridescent_virus_6,_complete_genome	93.06	72	4	1	570213	570283	157944	157873	1e-17	104
Contig308	gi|15078713|ref|NC_003038.1|_Invertebrate_iridescent_virus_6,_complete_genome	83.82	204	23	10	94916	95116	158065	157869	1e-42	185
Contig308	gi|15078713|ref|NC_003038.1|_Invertebrate_iridescent_virus_6,_complete_genome	88.67	150	12	5	358240	358387	157875	158021	2e-40	178
Contig308	gi|15078713|ref|NC_003038.1|_Invertebrate_iridescent_virus_6,_complete_genome	87.2	125	12	4	38593	38716	157864	157985	8e-29	139
Contig310	gi|15078713|ref|NC_003038.1|_Invertebrate_iridescent_virus_6,_complete_genome	85.71	168	16	7	400943	401105	157894	158058	3e-38	171
Contig310	gi|15078713|ref|NC_003038.1|_Invertebrate_iridescent_virus_6,_complete_genome	92.86	70	4	1	450847	450915	157875	157944	4e-17	100
Contig312	gi|15078713|ref|NC_003038.1|_Invertebrate_iridescent_virus_6,_complete_genome	90.54	148	10	4	42339	42483	158018	157872	4e-45	193
Contig312	gi|15078713|ref|NC_003038.1|_Invertebrate_iridescent_virus_6,_complete_genome	87.5	88	8	3	187171	187256	157959	157873	9e-17	99
Contig313	gi|15078713|ref|NC_003038.1|_Invertebrate_iridescent_virus_6,_complete_genome	89.84	128	10	3	240281	240406	157997	157871	1e-35	161
Contig313	gi|15078713|ref|NC_003038.1|_Invertebrate_iridescent_virus_6,_complete_genome	91.67	72	5	1	382081	382151	157894	157965	1e-16	99
Contig317	gi|15078713|ref|NC_003038.1|_Invertebrate_iridescent_virus_6,_complete_genome	85.71	210	22	7	534498	534703	158076	157871	2e-51	215
Contig317	gi|15078713|ref|NC_003038.1|_Invertebrate_iridescent_virus_6,_complete_genome	87.74	155	15	4	665644	665794	157870	158024	3e-40	178
Contig317	gi|15078713|ref|NC_003038.1|_Invertebrate_iridescent_virus_6,_complete_genome	88.14	118	11	3	213161	213276	157987	157871	5e-28	137
Contig317	gi|15078713|ref|NC_003038.1|_Invertebrate_iridescent_virus_6,_complete_genome	90.91	88	5	3	851297	851383	157869	157954	2e-21	115
Contig318	gi|15078713|ref|NC_003038.1|_Invertebrate_iridescent_virus_6,_complete_genome	90	70	6	1	134401	134469	157944	157875	7e-14	89.8
Contig318	gi|15078713|ref|NC_003038.1|_Invertebrate_iridescent_virus_6,_complete_genome	89.71	68	6	1	377607	377673	157872	157939	9e-13	86.1
Contig320	gi|15078713|ref|NC_003038.1|_Invertebrate_iridescent_virus_6,_complete_genome	85.53	235	28	6	354109	354340	157889	158120	3e-59	241
Contig320	gi|15078713|ref|NC_003038.1|_Invertebrate_iridescent_virus_6,_complete_genome	84.76	210	24	8	470077	470282	157872	158077	4e-48	204
Contig320	gi|15078713|ref|NC_003038.1|_Invertebrate_iridescent_virus_6,_complete_genome	85.71	196	20	8	203555	203745	157870	158062	5e-47	200
Contig320	gi|15078713|ref|NC_003038.1|_Invertebrate_iridescent_virus_6,_complete_genome	90.97	144	11	2	72494	72635	158015	157872	8e-45	193
Contig320	gi|15078713|ref|NC_003038.1|_Invertebrate_iridescent_virus_6,_complete_genome	86.08	158	18	4	395290	395444	157871	158027	5e-37	167
Contig320	gi|15078713|ref|NC_003038.1|_Invertebrate_iridescent_virus_6,_complete_genome	91.67	84	4	3	199777	199859	157872	157953	6e-21	113
Contig320	gi|15078713|ref|NC_003038.1|_Invertebrate_iridescent_virus_6,_complete_genome	92.16	51	2	2	689235	689284	158022	157973	4e-08	71.3
Contig322	gi|15078713|ref|NC_003038.1|_Invertebrate_iridescent_virus_6,_complete_genome	84.74	249	30	8	21428	21673	158114	157871	9e-60	243
Contig322	gi|15078713|ref|NC_003038.1|_Invertebrate_iridescent_virus_6,_complete_genome	93.55	62	2	2	4501	4562	157873	157932	3e-14	91.6
Contig323	gi|15078713|ref|NC_003038.1|_Invertebrate_iridescent_virus_6,_complete_genome	84.02	244	31	8	828841	829079	157873	158113	3e-55	228
Contig323	gi|15078713|ref|NC_003038.1|_Invertebrate_iridescent_virus_6,_complete_genome	88.54	157	12	6	850398	850552	158027	157875	2e-42	185
Contig323	gi|15078713|ref|NC_003038.1|_Invertebrate_iridescent_virus_6,_complete_genome	90.38	104	8	2	776722	776823	157877	157980	2e-27	135
Contig323	gi|15078713|ref|NC_003038.1|_Invertebrate_iridescent_virus_6,_complete_genome	88.42	95	9	2	89995	90087	157966	157872	9e-21	113
Contig323	gi|15078713|ref|NC_003038.1|_Invertebrate_iridescent_virus_6,_complete_genome	91.78	73	5	1	508170	508241	157944	157872	7e-17	100
Contig324	gi|15078713|ref|NC_003038.1|_Invertebrate_iridescent_virus_6,_complete_genome	84.01	269	33	10	41915	42179	157864	158126	3e-62	250
Contig324	gi|15078713|ref|NC_003038.1|_Invertebrate_iridescent_virus_6,_complete_genome	86.6	209	21	7	84133	84337	157873	158078	2e-54	224
Contig324	gi|15078713|ref|NC_003038.1|_Invertebrate_iridescent_virus_6,_complete_genome	88	100	9	3	278003	278099	157970	157871	1e-21	115
Contig325	gi|15078713|ref|NC_003038.1|_Invertebrate_iridescent_virus_6,_complete_genome	86.88	160	11	5	125972	126123	158028	157871	4e-38	171
Contig325	gi|15078713|ref|NC_003038.1|_Invertebrate_iridescent_virus_6,_complete_genome	87.94	141	15	2	284726	284864	158011	157871	2e-36	165
Contig325	gi|15078713|ref|NC_003038.1|_Invertebrate_iridescent_virus_6,_complete_genome	87.32	142	15	3	281473	281612	157871	158011	9e-35	159
Contig326	gi|15078713|ref|NC_003038.1|_Invertebrate_iridescent_virus_6,_complete_genome	85.71	252	29	7	295495	295742	157872	158120	4e-65	259
Contig326	gi|15078713|ref|NC_003038.1|_Invertebrate_iridescent_virus_6,_complete_genome	83.19	238	29	10	210875	211104	157874	158108	1e-49	207
Contig326	gi|15078713|ref|NC_003038.1|_Invertebrate_iridescent_virus_6,_complete_genome	88.75	160	12	6	302052	302209	157872	158027	1e-44	191
Contig327	gi|15078713|ref|NC_003038.1|_Invertebrate_iridescent_virus_6,_complete_genome	86.61	239	26	6	189327	189561	157872	158108	4e-65	259
Contig327	gi|15078713|ref|NC_003038.1|_Invertebrate_iridescent_virus_6,_complete_genome	88.89	108	10	2	190029	190134	157873	157980	9e-27	132
Contig327	gi|15078713|ref|NC_003038.1|_Invertebrate_iridescent_virus_6,_complete_genome	91.3	92	5	3	184153	184243	157961	157872	6e-24	122
Contig329	gi|15078713|ref|NC_003038.1|_Invertebrate_iridescent_virus_6,_complete_genome	84.88	258	30	9	154966	155219	158124	157872	8e-63	252
Contig329	gi|15078713|ref|NC_003038.1|_Invertebrate_iridescent_virus_6,_complete_genome	91.39	151	10	3	170926	171073	158024	157874	2e-48	204
Contig329	gi|15078713|ref|NC_003038.1|_Invertebrate_iridescent_virus_6,_complete_genome	90.85	153	11	3	52326	52475	158024	157872	8e-48	202
Contig330	gi|15078713|ref|NC_003038.1|_Invertebrate_iridescent_virus_6,_complete_genome	84.91	265	32	8	108574	108834	158125	157865	5e-66	261
Contig339	gi|15078713|ref|NC_003038.1|_Invertebrate_iridescent_virus_6,_complete_genome	86.73	113	11	4	367798	367908	157982	157872	6e-24	122
Contig342	gi|15078713|ref|NC_003038.1|_Invertebrate_iridescent_virus_6,_complete_genome	90.24	164	11	5	390980	391139	158034	157872	4e-50	209
Contig342	gi|15078713|ref|NC_003038.1|_Invertebrate_iridescent_virus_6,_complete_genome	90.26	154	10	5	99522	99671	158020	157868	3e-46	196
Contig343	gi|15078713|ref|NC_003038.1|_Invertebrate_iridescent_virus_6,_complete_genome	86.21	203	20	8	122168	122366	157860	158058	1e-51	213
Contig343	gi|15078713|ref|NC_003038.1|_Invertebrate_iridescent_virus_6,_complete_genome	87.1	93	9	3	6223	6314	157896	157986	3e-18	102
Contig345	gi|15078713|ref|NC_003038.1|_Invertebrate_iridescent_virus_6,_complete_genome	86.59	164	16	4	106877	107038	158023	157864	7e-40	176
Contig345	gi|15078713|ref|NC_003038.1|_Invertebrate_iridescent_virus_6,_complete_genome	87.2	125	12	4	443957	444079	157905	158027	9e-29	139
Contig345	gi|15078713|ref|NC_003038.1|_Invertebrate_iridescent_virus_6,_complete_genome	91.01	89	6	2	565980	566066	157960	157872	1e-22	119
Contig345	gi|15078713|ref|NC_003038.1|_Invertebrate_iridescent_virus_6,_complete_genome	90	80	6	2	169852	169929	157865	157944	1e-17	102
Contig345	gi|15078713|ref|NC_003038.1|_Invertebrate_iridescent_virus_6,_complete_genome	86.02	93	11	2	326829	326919	157874	157966	2e-16	99
Contig346	gi|15078713|ref|NC_003038.1|_Invertebrate_iridescent_virus_6,_complete_genome	83.01	259	34	9	78082	78336	157868	158120	1e-54	226
Contig346	gi|15078713|ref|NC_003038.1|_Invertebrate_iridescent_virus_6,_complete_genome	82.81	256	36	8	118142	118393	157873	158124	2e-53	222
Contig346	gi|15078713|ref|NC_003038.1|_Invertebrate_iridescent_virus_6,_complete_genome	90.57	159	10	5	1132346	1132502	158027	157872	2e-48	206
Contig346	gi|15078713|ref|NC_003038.1|_Invertebrate_iridescent_virus_6,_complete_genome	89.05	137	8	5	325274	325404	157889	158024	1e-35	163
Contig347	gi|15078713|ref|NC_003038.1|_Invertebrate_iridescent_virus_6,_complete_genome	90.62	96	7	2	301042	301135	157966	157871	4e-25	126
Contig347	gi|15078713|ref|NC_003038.1|_Invertebrate_iridescent_virus_6,_complete_genome	81.51	146	15	6	296306	296443	158016	157875	4e-20	110
Contig347	gi|15078713|ref|NC_003038.1|_Invertebrate_iridescent_virus_6,_complete_genome	89.86	69	6	1	296214	296281	157944	157876	2e-13	87.9
Contig348	gi|15078713|ref|NC_003038.1|_Invertebrate_iridescent_virus_6,_complete_genome	85.27	258	31	7	379377	379630	158125	157871	2e-64	259
Contig348	gi|15078713|ref|NC_003038.1|_Invertebrate_iridescent_virus_6,_complete_genome	87.63	186	16	7	752128	752309	157872	158054	2e-49	209
Contig348	gi|15078713|ref|NC_003038.1|_Invertebrate_iridescent_virus_6,_complete_genome	90.18	112	9	2	1086298	1086407	157982	157871	7e-30	145
Contig348	gi|15078713|ref|NC_003038.1|_Invertebrate_iridescent_virus_6,_complete_genome	92.39	92	5	2	719827	719916	157966	157875	2e-25	130
Contig348	gi|15078713|ref|NC_003038.1|_Invertebrate_iridescent_virus_6,_complete_genome	95.92	49	2	0	970822	970870	157940	157892	2e-10	80.5
Contig350	gi|15078713|ref|NC_003038.1|_Invertebrate_iridescent_virus_6,_complete_genome	84.92	252	29	9	1166546	1166793	158120	157874	1e-60	246
Contig350	gi|15078713|ref|NC_003038.1|_Invertebrate_iridescent_virus_6,_complete_genome	90.85	153	10	4	1558986	1559135	157873	158024	3e-47	202
Contig350	gi|15078713|ref|NC_003038.1|_Invertebrate_iridescent_virus_6,_complete_genome	90.28	144	10	4	118230	118372	157872	158012	3e-42	185
Contig350	gi|15078713|ref|NC_003038.1|_Invertebrate_iridescent_virus_6,_complete_genome	88.46	156	13	5	615704	615857	158020	157868	1e-41	183
Contig351	gi|15078713|ref|NC_003038.1|_Invertebrate_iridescent_virus_6,_complete_genome	89.4	151	13	3	378121	378268	158022	157872	2e-43	187
Contig351	gi|15078713|ref|NC_003038.1|_Invertebrate_iridescent_virus_6,_complete_genome	88.24	136	11	4	198239	198372	157870	158002	2e-34	158
Contig353	gi|15078713|ref|NC_003038.1|_Invertebrate_iridescent_virus_6,_complete_genome	91.77	158	9	4	1197528	1197682	157871	158027	8e-52	217
Contig353	gi|15078713|ref|NC_003038.1|_Invertebrate_iridescent_virus_6,_complete_genome	89.54	153	11	5	539475	539625	157874	158023	2e-43	189
Contig353	gi|15078713|ref|NC_003038.1|_Invertebrate_iridescent_virus_6,_complete_genome	88.46	104	8	4	85244	85344	157974	157872	2e-23	122
Contig353	gi|15078713|ref|NC_003038.1|_Invertebrate_iridescent_virus_6,_complete_genome	90.91	88	6	2	149724	149809	157960	157873	8e-22	117
Contig354	gi|15078713|ref|NC_003038.1|_Invertebrate_iridescent_virus_6,_complete_genome	84.98	253	30	8	363621	363870	158120	157873	2e-62	250
Contig354	gi|15078713|ref|NC_003038.1|_Invertebrate_iridescent_virus_6,_complete_genome	85.09	228	27	7	362151	362375	158106	157883	4e-55	226
Contig355	gi|15078713|ref|NC_003038.1|_Invertebrate_iridescent_virus_6,_complete_genome	91.24	137	7	4	464943	465076	158009	157875	2e-41	182
Contig355	gi|15078713|ref|NC_003038.1|_Invertebrate_iridescent_virus_6,_complete_genome	90.43	115	8	3	302118	302231	157865	157977	2e-31	148
Contig356	gi|15078713|ref|NC_003038.1|_Invertebrate_iridescent_virus_6,_complete_genome	88.37	86	8	2	284600	284683	157960	157875	9e-18	102
Contig357	gi|15078713|ref|NC_003038.1|_Invertebrate_iridescent_virus_6,_complete_genome	89.43	123	11	2	68625	68745	157994	157872	1e-33	154
Contig357	gi|15078713|ref|NC_003038.1|_Invertebrate_iridescent_virus_6,_complete_genome	92.41	79	4	2	60601	60677	157874	157952	9e-21	111
Contig358	gi|15078713|ref|NC_003038.1|_Invertebrate_iridescent_virus_6,_complete_genome	85.21	257	29	9	160747	160998	158124	157872	7e-64	255
Contig370	gi|15078713|ref|NC_003038.1|_Invertebrate_iridescent_virus_6,_complete_genome	85.17	263	25	11	769132	769390	158124	157872	3e-64	257
Contig370	gi|15078713|ref|NC_003038.1|_Invertebrate_iridescent_virus_6,_complete_genome	84.38	224	27	7	624611	624830	157866	158085	7e-51	213
Contig370	gi|15078713|ref|NC_003038.1|_Invertebrate_iridescent_virus_6,_complete_genome	91.46	82	5	2	552119	552198	157953	157872	3e-20	111
Contig371	gi|15078713|ref|NC_003038.1|_Invertebrate_iridescent_virus_6,_complete_genome	91.47	129	9	2	133712	133838	157871	157999	7e-40	176
Contig372	gi|15078713|ref|NC_003038.1|_Invertebrate_iridescent_virus_6,_complete_genome	86.53	193	19	7	939931	940119	158061	157872	1e-48	206
Contig372	gi|15078713|ref|NC_003038.1|_Invertebrate_iridescent_virus_6,_complete_genome	90.4	125	9	3	144503	144625	157998	157875	3e-35	161
Contig372	gi|15078713|ref|NC_003038.1|_Invertebrate_iridescent_virus_6,_complete_genome	88.07	109	11	2	579823	579929	157866	157974	3e-25	128
Contig372	gi|15078713|ref|NC_003038.1|_Invertebrate_iridescent_virus_6,_complete_genome	90.59	85	6	2	464297	464379	157957	157873	3e-20	111
Contig372	gi|15078713|ref|NC_003038.1|_Invertebrate_iridescent_virus_6,_complete_genome	88.75	80	7	2	609229	609306	157872	157951	9e-16	97.1
Contig373	gi|15078713|ref|NC_003038.1|_Invertebrate_iridescent_virus_6,_complete_genome	86.44	236	25	7	78949	79180	157871	158103	8e-63	252
Contig373	gi|15078713|ref|NC_003038.1|_Invertebrate_iridescent_virus_6,_complete_genome	91.3	69	5	1	221981	222048	157944	157876	5e-15	93.5
Contig374	gi|15078713|ref|NC_003038.1|_Invertebrate_iridescent_virus_6,_complete_genome	85.54	249	28	8	770507	770752	158114	157871	5e-63	254
Contig374	gi|15078713|ref|NC_003038.1|_Invertebrate_iridescent_virus_6,_complete_genome	86.36	154	9	5	641386	641530	158024	157874	4e-34	158
Contig374	gi|15078713|ref|NC_003038.1|_Invertebrate_iridescent_virus_6,_complete_genome	88.78	98	7	4	352339	352435	157877	157971	7e-22	117
Contig375	gi|15078713|ref|NC_003038.1|_Invertebrate_iridescent_virus_6,_complete_genome	90.2	153	11	4	132515	132664	157873	158024	2e-46	196
Contig375	gi|15078713|ref|NC_003038.1|_Invertebrate_iridescent_virus_6,_complete_genome	89.17	157	12	5	49848	50001	158027	157873	1e-44	191
Contig375	gi|15078713|ref|NC_003038.1|_Invertebrate_iridescent_virus_6,_complete_genome	90.27	113	10	1	28270	28381	157900	158012	2e-31	147
Contig377	gi|15078713|ref|NC_003038.1|_Invertebrate_iridescent_virus_6,_complete_genome	88.89	153	13	4	466542	466691	157866	158017	3e-42	185
Contig377	gi|15078713|ref|NC_003038.1|_Invertebrate_iridescent_virus_6,_complete_genome	88.79	116	10	3	856951	857065	157978	157865	2e-28	139
Contig377	gi|15078713|ref|NC_003038.1|_Invertebrate_iridescent_virus_6,_complete_genome	89.69	97	7	3	1379462	1379557	157966	157872	8e-23	121
Contig377	gi|15078713|ref|NC_003038.1|_Invertebrate_iridescent_virus_6,_complete_genome	91.57	83	5	2	544389	544469	157871	157953	1e-20	113
Contig377	gi|15078713|ref|NC_003038.1|_Invertebrate_iridescent_virus_6,_complete_genome	93.33	75	3	2	1046603	1046677	157944	157872	2e-19	110
Contig377	gi|15078713|ref|NC_003038.1|_Invertebrate_iridescent_virus_6,_complete_genome	93.85	65	2	2	1011983	1012047	157882	157944	1e-15	97.1
Contig377	gi|15078713|ref|NC_003038.1|_Invertebrate_iridescent_virus_6,_complete_genome	94.92	59	2	1	513554	513611	157874	157932	6e-14	91.6
Contig382	gi|15078713|ref|NC_003038.1|_Invertebrate_iridescent_virus_6,_complete_genome	89.68	155	11	5	333345	333496	158027	157875	7e-45	193
Contig382	gi|15078713|ref|NC_003038.1|_Invertebrate_iridescent_virus_6,_complete_genome	89.19	148	12	4	199839	199983	158019	157873	2e-41	182
Contig382	gi|15078713|ref|NC_003038.1|_Invertebrate_iridescent_virus_6,_complete_genome	89.19	148	12	4	194822	194966	158019	157873	2e-41	182
Contig382	gi|15078713|ref|NC_003038.1|_Invertebrate_iridescent_virus_6,_complete_genome	90.53	95	6	3	538089	538182	157865	157957	1e-23	122
Contig382	gi|15078713|ref|NC_003038.1|_Invertebrate_iridescent_virus_6,_complete_genome	87	100	11	2	80173	80270	157970	157871	2e-20	111
Contig384	gi|15078713|ref|NC_003038.1|_Invertebrate_iridescent_virus_6,_complete_genome	85.43	254	29	8	196615	196865	158120	157872	2e-64	257
Contig384	gi|15078713|ref|NC_003038.1|_Invertebrate_iridescent_virus_6,_complete_genome	86.63	202	20	7	459974	460171	157870	158068	3e-52	217
Contig384	gi|15078713|ref|NC_003038.1|_Invertebrate_iridescent_virus_6,_complete_genome	86.63	202	20	7	468425	468622	157870	158068	3e-52	217
Contig385	gi|15078713|ref|NC_003038.1|_Invertebrate_iridescent_virus_6,_complete_genome	85.32	252	27	10	243859	244106	157875	158120	3e-62	252
Contig385	gi|15078713|ref|NC_003038.1|_Invertebrate_iridescent_virus_6,_complete_genome	89.39	132	11	3	1275451	1275581	157993	157864	1e-35	163
Contig385	gi|15078713|ref|NC_003038.1|_Invertebrate_iridescent_virus_6,_complete_genome	86.29	124	10	3	53849	53965	157874	157997	5e-25	128
Contig386	gi|15078713|ref|NC_003038.1|_Invertebrate_iridescent_virus_6,_complete_genome	89.54	153	12	4	171917	172066	158022	157871	2e-44	191
Contig386	gi|15078713|ref|NC_003038.1|_Invertebrate_iridescent_virus_6,_complete_genome	80.82	245	27	14	233928	234156	157873	158113	2e-39	174
Contig386	gi|15078713|ref|NC_003038.1|_Invertebrate_iridescent_virus_6,_complete_genome	88.19	127	12	3	105817	105941	157873	157998	1e-31	148
Contig386	gi|15078713|ref|NC_003038.1|_Invertebrate_iridescent_virus_6,_complete_genome	91	100	6	3	277735	277831	157871	157970	1e-26	132
Contig386	gi|15078713|ref|NC_003038.1|_Invertebrate_iridescent_virus_6,_complete_genome	90.43	94	7	2	379506	379597	157873	157966	7e-24	122
Contig386	gi|15078713|ref|NC_003038.1|_Invertebrate_iridescent_virus_6,_complete_genome	90.91	77	4	3	131905	131978	157868	157944	3e-17	100
Contig386	gi|15078713|ref|NC_003038.1|_Invertebrate_iridescent_virus_6,_complete_genome	89.33	75	6	2	107415	107487	157877	157951	5e-15	93.5
Contig387	gi|15078713|ref|NC_003038.1|_Invertebrate_iridescent_virus_6,_complete_genome	89.23	130	12	2	142327	142454	157875	158004	6e-36	161
Contig392	gi|15078713|ref|NC_003038.1|_Invertebrate_iridescent_virus_6,_complete_genome	88.68	159	13	5	44882	45037	158027	157871	5e-44	189
Contig392	gi|15078713|ref|NC_003038.1|_Invertebrate_iridescent_virus_6,_complete_genome	88.05	159	14	5	54355	54510	158027	157871	2e-42	183
Contig393	gi|15078713|ref|NC_003038.1|_Invertebrate_iridescent_virus_6,_complete_genome	84.95	206	20	11	65059	65261	157872	158069	6e-47	198
Contig394	gi|15078713|ref|NC_003038.1|_Invertebrate_iridescent_virus_6,_complete_genome	86	200	20	8	102327	102521	157872	158068	8e-50	207
Contig395	gi|15078713|ref|NC_003038.1|_Invertebrate_iridescent_virus_6,_complete_genome	83.81	210	25	9	365066	365272	157865	158068	2e-44	191
Contig398	gi|15078713|ref|NC_003038.1|_Invertebrate_iridescent_virus_6,_complete_genome	93.59	78	4	1	5751	5827	157865	157942	3e-22	115
Contig399	gi|15078713|ref|NC_003038.1|_Invertebrate_iridescent_virus_6,_complete_genome	88.46	104	6	6	213716	213817	157871	157970	3e-23	121
Contig400	gi|15078713|ref|NC_003038.1|_Invertebrate_iridescent_virus_6,_complete_genome	88.67	150	12	5	114194	114341	158017	157871	1e-40	178
Contig401	gi|15078713|ref|NC_003038.1|_Invertebrate_iridescent_virus_6,_complete_genome	88.78	98	7	4	211734	211829	157878	157973	4e-22	117
Contig406	gi|15078713|ref|NC_003038.1|_Invertebrate_iridescent_virus_6,_complete_genome	89.15	129	11	3	10953	11080	157883	158009	6e-35	158
Contig407	gi|15078713|ref|NC_003038.1|_Invertebrate_iridescent_virus_6,_complete_genome	86.57	201	20	7	343761	343957	158072	157875	8e-52	215
Contig407	gi|15078713|ref|NC_003038.1|_Invertebrate_iridescent_virus_6,_complete_genome	85.89	163	17	6	288216	288375	157899	158058	6e-38	169
Contig407	gi|15078713|ref|NC_003038.1|_Invertebrate_iridescent_virus_6,_complete_genome	85.61	132	14	3	212871	213000	158004	157876	2e-27	134
Contig409	gi|15078713|ref|NC_003038.1|_Invertebrate_iridescent_virus_6,_complete_genome	83.33	252	35	7	345424	345671	157876	158124	9e-55	226
Contig409	gi|15078713|ref|NC_003038.1|_Invertebrate_iridescent_virus_6,_complete_genome	87.25	102	11	2	798207	798306	157975	157874	2e-21	115
Contig409	gi|15078713|ref|NC_003038.1|_Invertebrate_iridescent_virus_6,_complete_genome	90.28	72	6	1	646070	646140	157969	157898	1e-14	93.5
Contig410	gi|15078713|ref|NC_003038.1|_Invertebrate_iridescent_virus_6,_complete_genome	91.01	89	6	2	134722	134808	157873	157961	3e-23	119
Contig412	gi|15078713|ref|NC_003038.1|_Invertebrate_iridescent_virus_6,_complete_genome	86.29	197	20	7	138555	138747	157873	158066	9e-50	207
Contig412	gi|15078713|ref|NC_003038.1|_Invertebrate_iridescent_virus_6,_complete_genome	88.68	159	12	6	43983	44138	157865	158020	3e-44	189
Contig412	gi|15078713|ref|NC_003038.1|_Invertebrate_iridescent_virus_6,_complete_genome	87.88	99	8	4	3176	3270	157862	157960	2e-21	113
Contig413	gi|15078713|ref|NC_003038.1|_Invertebrate_iridescent_virus_6,_complete_genome	88.39	112	10	3	467668	467778	157872	157981	1e-26	132
Contig413	gi|15078713|ref|NC_003038.1|_Invertebrate_iridescent_virus_6,_complete_genome	87.74	106	10	3	182781	182885	157863	157966	3e-23	121
Contig413	gi|15078713|ref|NC_003038.1|_Invertebrate_iridescent_virus_6,_complete_genome	87.13	101	11	2	7954	8052	157871	157971	5e-21	113
Contig413	gi|15078713|ref|NC_003038.1|_Invertebrate_iridescent_virus_6,_complete_genome	89.13	92	8	2	89622	89711	157965	157874	5e-21	113
Contig413	gi|15078713|ref|NC_003038.1|_Invertebrate_iridescent_virus_6,_complete_genome	89.13	92	7	3	576797	576886	157867	157957	2e-20	111
Contig414	gi|15078713|ref|NC_003038.1|_Invertebrate_iridescent_virus_6,_complete_genome	90.32	155	11	4	203819	203971	158024	157872	4e-47	200
Contig420	gi|15078713|ref|NC_003038.1|_Invertebrate_iridescent_virus_6,_complete_genome	88.55	131	10	4	229385	229514	157872	157998	3e-33	154
Contig420	gi|15078713|ref|NC_003038.1|_Invertebrate_iridescent_virus_6,_complete_genome	89.66	87	7	2	84715	84799	157961	157875	6e-20	110
Contig420	gi|15078713|ref|NC_003038.1|_Invertebrate_iridescent_virus_6,_complete_genome	89.66	87	7	2	82701	82785	157961	157875	6e-20	110
Contig420	gi|15078713|ref|NC_003038.1|_Invertebrate_iridescent_virus_6,_complete_genome	92.96	71	4	1	44272	44341	157873	157943	9e-18	102
Contig421	gi|15078713|ref|NC_003038.1|_Invertebrate_iridescent_virus_6,_complete_genome	84.11	258	33	8	255574	255827	157872	158125	3e-60	243
Contig423	gi|15078713|ref|NC_003038.1|_Invertebrate_iridescent_virus_6,_complete_genome	88.82	152	13	4	105453	105601	157872	158022	1e-42	183
Contig425	gi|15078713|ref|NC_003038.1|_Invertebrate_iridescent_virus_6,_complete_genome	90.43	94	7	2	467851	467942	157966	157873	8e-24	122
Contig426	gi|15078713|ref|NC_003038.1|_Invertebrate_iridescent_virus_6,_complete_genome	86.96	92	7	4	27135	27225	157952	157865	5e-17	99
Contig427	gi|15078713|ref|NC_003038.1|_Invertebrate_iridescent_virus_6,_complete_genome	84.43	244	31	7	53607	53846	158114	157874	5e-57	233
Contig427	gi|15078713|ref|NC_003038.1|_Invertebrate_iridescent_virus_6,_complete_genome	87.62	105	11	2	214998	215100	157871	157975	4e-23	121
Contig427	gi|15078713|ref|NC_003038.1|_Invertebrate_iridescent_virus_6,_complete_genome	91.76	85	4	3	125056	125139	157871	157953	2e-21	115
Contig430	gi|15078713|ref|NC_003038.1|_Invertebrate_iridescent_virus_6,_complete_genome	90.07	141	11	3	615631	615769	158011	157872	6e-41	180
Contig430	gi|15078713|ref|NC_003038.1|_Invertebrate_iridescent_virus_6,_complete_genome	84.35	147	13	6	654084	654222	158016	157872	1e-27	135
Contig431	gi|15078713|ref|NC_003038.1|_Invertebrate_iridescent_virus_6,_complete_genome	89.31	159	12	5	192421	192576	157872	158028	8e-46	195
Contig432	gi|15078713|ref|NC_003038.1|_Invertebrate_iridescent_virus_6,_complete_genome	90.85	153	10	4	104181	104330	158027	157876	5e-48	202
Contig432	gi|15078713|ref|NC_003038.1|_Invertebrate_iridescent_virus_6,_complete_genome	88.44	147	13	4	259567	259710	157871	158016	1e-39	174
Contig432	gi|15078713|ref|NC_003038.1|_Invertebrate_iridescent_virus_6,_complete_genome	91.01	89	5	3	163675	163762	157872	157958	2e-22	117
Contig433	gi|15078713|ref|NC_003038.1|_Invertebrate_iridescent_virus_6,_complete_genome	88.79	116	11	2	142838	142951	157981	157866	1e-29	141
Contig433	gi|15078713|ref|NC_003038.1|_Invertebrate_iridescent_virus_6,_complete_genome	90.32	93	6	3	21103	21194	157876	157966	6e-23	119
Contig437	gi|15078713|ref|NC_003038.1|_Invertebrate_iridescent_virus_6,_complete_genome	90.48	84	5	3	4790	4870	157953	157870	6e-21	108
Contig443	gi|15078713|ref|NC_003038.1|_Invertebrate_iridescent_virus_6,_complete_genome	89.6	125	11	2	95982	96104	157998	157874	2e-34	158
Contig444	gi|15078713|ref|NC_003038.1|_Invertebrate_iridescent_virus_6,_complete_genome	88.99	109	9	3	103659	103764	157862	157970	4e-27	132
Contig445	gi|15078713|ref|NC_003038.1|_Invertebrate_iridescent_virus_6,_complete_genome	87.14	210	20	7	155838	156043	158077	157871	1e-56	231
Contig445	gi|15078713|ref|NC_003038.1|_Invertebrate_iridescent_virus_6,_complete_genome	85	220	24	9	158821	159037	158085	157872	1e-51	215
Contig445	gi|15078713|ref|NC_003038.1|_Invertebrate_iridescent_virus_6,_complete_genome	93.08	130	7	2	362374	362501	157871	158000	7e-44	189
Contig445	gi|15078713|ref|NC_003038.1|_Invertebrate_iridescent_virus_6,_complete_genome	86.27	153	11	5	460644	460787	157873	158024	2e-34	158
Contig445	gi|15078713|ref|NC_003038.1|_Invertebrate_iridescent_virus_6,_complete_genome	83.85	161	21	5	163045	163203	158120	157963	1e-31	148
Contig445	gi|15078713|ref|NC_003038.1|_Invertebrate_iridescent_virus_6,_complete_genome	89.01	91	8	2	422464	422552	157966	157876	2e-20	111
Contig446	gi|15078713|ref|NC_003038.1|_Invertebrate_iridescent_virus_6,_complete_genome	85.23	237	27	8	176287	176519	158103	157871	3e-58	237
Contig446	gi|15078713|ref|NC_003038.1|_Invertebrate_iridescent_virus_6,_complete_genome	84.93	219	23	10	189675	189888	157865	158078	5e-51	213
Contig446	gi|15078713|ref|NC_003038.1|_Invertebrate_iridescent_virus_6,_complete_genome	84.43	167	18	6	151490	151650	158027	157863	2e-34	158
Contig447	gi|15078713|ref|NC_003038.1|_Invertebrate_iridescent_virus_6,_complete_genome	89.92	119	9	3	119557	119673	157991	157874	4e-32	150
Contig448	gi|15078713|ref|NC_003038.1|_Invertebrate_iridescent_virus_6,_complete_genome	87.93	174	16	5	236330	236499	157874	158046	2e-47	200
Contig450	gi|15078713|ref|NC_003038.1|_Invertebrate_iridescent_virus_6,_complete_genome	83.2	250	31	9	46410	46651	158120	157874	9e-53	219
Contig450	gi|15078713|ref|NC_003038.1|_Invertebrate_iridescent_virus_6,_complete_genome	88.98	118	11	2	399628	399743	157872	157989	2e-30	145
Contig450	gi|15078713|ref|NC_003038.1|_Invertebrate_iridescent_virus_6,_complete_genome	86.92	130	13	4	22398	22526	157991	157865	5e-30	143
Contig450	gi|15078713|ref|NC_003038.1|_Invertebrate_iridescent_virus_6,_complete_genome	91.57	83	5	2	80124	80204	157953	157871	4e-21	113
Contig451	gi|15078713|ref|NC_003038.1|_Invertebrate_iridescent_virus_6,_complete_genome	82.69	260	27	11	97474	97720	158120	157866	6e-52	215
Contig451	gi|15078713|ref|NC_003038.1|_Invertebrate_iridescent_virus_6,_complete_genome	90.55	127	9	3	160112	160236	157999	157874	6e-37	165
Contig451	gi|15078713|ref|NC_003038.1|_Invertebrate_iridescent_virus_6,_complete_genome	91.11	90	6	2	97905	97992	157961	157872	1e-23	121
Contig453	gi|15078713|ref|NC_003038.1|_Invertebrate_iridescent_virus_6,_complete_genome	82.78	273	35	12	284008	284276	158126	157862	3e-57	233
Contig453	gi|15078713|ref|NC_003038.1|_Invertebrate_iridescent_virus_6,_complete_genome	86.34	205	21	7	127954	128154	158067	157866	3e-52	217
Contig453	gi|15078713|ref|NC_003038.1|_Invertebrate_iridescent_virus_6,_complete_genome	90.62	96	6	3	309477	309569	157865	157960	2e-24	124
Contig453	gi|15078713|ref|NC_003038.1|_Invertebrate_iridescent_virus_6,_complete_genome	94	50	2	1	324092	324140	158026	157977	2e-09	75
Contig454	gi|15078713|ref|NC_003038.1|_Invertebrate_iridescent_virus_6,_complete_genome	85.54	249	29	7	445962	446206	158120	157875	2e-63	254
Contig454	gi|15078713|ref|NC_003038.1|_Invertebrate_iridescent_virus_6,_complete_genome	87.97	158	14	5	249620	249774	158027	157872	1e-41	182
Contig456	gi|15078713|ref|NC_003038.1|_Invertebrate_iridescent_virus_6,_complete_genome	87.9	124	9	5	21278	21399	157871	157990	2e-29	141
Contig457	gi|15078713|ref|NC_003038.1|_Invertebrate_iridescent_virus_6,_complete_genome	88.72	133	11	4	600925	601056	158000	157871	8e-35	159
Contig458	gi|15078713|ref|NC_003038.1|_Invertebrate_iridescent_virus_6,_complete_genome	84	250	32	7	154612	154858	157876	158120	2e-57	233
Contig458	gi|15078713|ref|NC_003038.1|_Invertebrate_iridescent_virus_6,_complete_genome	91.39	151	10	3	173835	173982	157874	158024	1e-48	204
Contig459	gi|15078713|ref|NC_003038.1|_Invertebrate_iridescent_virus_6,_complete_genome	84.46	251	30	8	711474	711720	158120	157875	1e-58	239
Contig459	gi|15078713|ref|NC_003038.1|_Invertebrate_iridescent_virus_6,_complete_genome	88.44	147	13	4	145749	145894	158012	157869	3e-39	174
Contig459	gi|15078713|ref|NC_003038.1|_Invertebrate_iridescent_virus_6,_complete_genome	91.57	83	4	3	98284	98365	157871	157951	2e-20	111
Contig460	gi|15078713|ref|NC_003038.1|_Invertebrate_iridescent_virus_6,_complete_genome	91.54	130	8	3	468713	468840	157871	157999	6e-40	176
Contig460	gi|15078713|ref|NC_003038.1|_Invertebrate_iridescent_virus_6,_complete_genome	87.5	152	12	5	5071	5216	157873	158023	9e-38	169
Contig460	gi|15078713|ref|NC_003038.1|_Invertebrate_iridescent_virus_6,_complete_genome	90.27	113	7	4	35014	35124	157981	157871	2e-30	145
Contig460	gi|15078713|ref|NC_003038.1|_Invertebrate_iridescent_virus_6,_complete_genome	91.18	68	5	1	187195	187261	157872	157939	2e-14	91.6
Contig462	gi|15078713|ref|NC_003038.1|_Invertebrate_iridescent_virus_6,_complete_genome	85.83	254	28	8	58892	59141	158120	157871	6e-67	263
Contig467	gi|15078713|ref|NC_003038.1|_Invertebrate_iridescent_virus_6,_complete_genome	85.55	256	28	9	420739	420991	158120	157871	5e-65	259
Contig467	gi|15078713|ref|NC_003038.1|_Invertebrate_iridescent_virus_6,_complete_genome	88.44	147	14	3	398814	398958	158008	157863	2e-39	174
Contig467	gi|15078713|ref|NC_003038.1|_Invertebrate_iridescent_virus_6,_complete_genome	89.76	127	8	3	456518	456642	157994	157871	2e-34	158
Contig467	gi|15078713|ref|NC_003038.1|_Invertebrate_iridescent_virus_6,_complete_genome	92.96	71	4	1	457895	457964	157871	157941	9e-18	102
Contig475	gi|15078713|ref|NC_003038.1|_Invertebrate_iridescent_virus_6,_complete_genome	92.42	66	4	1	443552	443616	157872	157937	5e-15	93.5
Contig479	gi|15078713|ref|NC_003038.1|_Invertebrate_iridescent_virus_6,_complete_genome	88.64	176	15	5	355300	355471	158046	157872	9e-50	209
Contig479	gi|15078713|ref|NC_003038.1|_Invertebrate_iridescent_virus_6,_complete_genome	90.48	63	5	1	610799	610860	157871	157933	2e-11	82.4
Contig480	gi|15078713|ref|NC_003038.1|_Invertebrate_iridescent_virus_6,_complete_genome	84.88	205	23	8	778936	779137	158065	157866	8e-47	200
Contig480	gi|15078713|ref|NC_003038.1|_Invertebrate_iridescent_virus_6,_complete_genome	89.25	93	7	3	268923	269013	157957	157866	1e-20	113
Contig480	gi|15078713|ref|NC_003038.1|_Invertebrate_iridescent_virus_6,_complete_genome	91.55	71	4	2	795616	795685	157875	157944	1e-15	97.1
Contig482	gi|15078713|ref|NC_003038.1|_Invertebrate_iridescent_virus_6,_complete_genome	84.71	255	31	8	596056	596306	158125	157875	3e-61	248
Contig482	gi|15078713|ref|NC_003038.1|_Invertebrate_iridescent_virus_6,_complete_genome	91.08	157	11	3	865953	866106	158028	157872	1e-49	209
Contig482	gi|15078713|ref|NC_003038.1|_Invertebrate_iridescent_virus_6,_complete_genome	82.21	253	33	10	642531	642778	157875	158120	5e-49	207
Contig482	gi|15078713|ref|NC_003038.1|_Invertebrate_iridescent_virus_6,_complete_genome	88.89	171	13	6	1072699	1072866	157860	158027	2e-48	206
Contig482	gi|15078713|ref|NC_003038.1|_Invertebrate_iridescent_virus_6,_complete_genome	88.41	164	15	4	1024890	1025050	157865	158027	4e-45	195
Contig482	gi|15078713|ref|NC_003038.1|_Invertebrate_iridescent_virus_6,_complete_genome	90.13	152	12	3	1010137	1010285	157866	158017	4e-45	195
Contig482	gi|15078713|ref|NC_003038.1|_Invertebrate_iridescent_virus_6,_complete_genome	89.74	156	11	5	914817	914969	158027	157874	4e-45	195
Contig482	gi|15078713|ref|NC_003038.1|_Invertebrate_iridescent_virus_6,_complete_genome	88.57	105	8	4	1199054	1199156	157982	157880	5e-24	124
Contig485	gi|15078713|ref|NC_003038.1|_Invertebrate_iridescent_virus_6,_complete_genome	85.88	255	27	9	296134	296385	158120	157872	7e-66	263
Contig485	gi|15078713|ref|NC_003038.1|_Invertebrate_iridescent_virus_6,_complete_genome	82.81	256	29	12	381811	382056	157874	158124	2e-51	215
Contig485	gi|15078713|ref|NC_003038.1|_Invertebrate_iridescent_virus_6,_complete_genome	90.62	128	9	3	268679	268804	158002	157876	5e-37	167
Contig485	gi|15078713|ref|NC_003038.1|_Invertebrate_iridescent_virus_6,_complete_genome	89.09	110	10	2	340546	340653	157981	157872	1e-27	135
Contig485	gi|15078713|ref|NC_003038.1|_Invertebrate_iridescent_virus_6,_complete_genome	90.32	93	7	2	346426	346516	157965	157873	4e-23	121
Contig489	gi|15078713|ref|NC_003038.1|_Invertebrate_iridescent_virus_6,_complete_genome	86.02	186	19	7	795945	796126	158055	157873	1e-44	193
Contig490	gi|15078713|ref|NC_003038.1|_Invertebrate_iridescent_virus_6,_complete_genome	83.52	261	33	9	130616	130871	157873	158128	1e-57	235
Contig490	gi|15078713|ref|NC_003038.1|_Invertebrate_iridescent_virus_6,_complete_genome	84.58	201	25	6	117214	117410	157871	158069	2e-45	195
Contig494	gi|15078713|ref|NC_003038.1|_Invertebrate_iridescent_virus_6,_complete_genome	89.09	110	8	4	41592	41700	157988	157882	3e-27	134
Contig495	gi|15078713|ref|NC_003038.1|_Invertebrate_iridescent_virus_6,_complete_genome	87.3	189	18	6	151736	151920	158058	157872	5e-51	211
Contig495	gi|15078713|ref|NC_003038.1|_Invertebrate_iridescent_virus_6,_complete_genome	91.67	84	4	3	108629	108711	157870	157951	2e-21	113
Contig497	gi|15078713|ref|NC_003038.1|_Invertebrate_iridescent_virus_6,_complete_genome	85.99	157	17	5	202484	202637	157873	158027	3e-36	163
Contig498	gi|15078713|ref|NC_003038.1|_Invertebrate_iridescent_virus_6,_complete_genome	89.24	158	12	5	453626	453780	157872	158027	9e-45	193
Contig498	gi|15078713|ref|NC_003038.1|_Invertebrate_iridescent_virus_6,_complete_genome	90.21	143	11	3	385770	385910	157871	158012	5e-42	183
Contig498	gi|15078713|ref|NC_003038.1|_Invertebrate_iridescent_virus_6,_complete_genome	88.82	152	13	4	32353	32501	158023	157873	5e-42	183
Contig498	gi|15078713|ref|NC_003038.1|_Invertebrate_iridescent_virus_6,_complete_genome	90.09	111	7	4	171531	171639	157983	157875	3e-29	141
Contig498	gi|15078713|ref|NC_003038.1|_Invertebrate_iridescent_virus_6,_complete_genome	88.99	109	10	2	532810	532916	157979	157871	5e-27	134
Contig500	gi|15078713|ref|NC_003038.1|_Invertebrate_iridescent_virus_6,_complete_genome	82.69	260	32	10	242974	243230	158120	157871	6e-53	219
Contig500	gi|15078713|ref|NC_003038.1|_Invertebrate_iridescent_virus_6,_complete_genome	91.33	150	10	3	204992	205138	157871	158020	6e-48	202
Contig500	gi|15078713|ref|NC_003038.1|_Invertebrate_iridescent_virus_6,_complete_genome	95.45	44	1	1	269841	269883	157977	158020	6e-08	69.4
Contig509	gi|15078713|ref|NC_003038.1|_Invertebrate_iridescent_virus_6,_complete_genome	90.43	94	7	2	183962	184053	157963	157870	5e-24	122
Contig510	gi|15078713|ref|NC_003038.1|_Invertebrate_iridescent_virus_6,_complete_genome	88.79	116	11	2	180667	180780	157866	157981	1e-29	141
Contig512	gi|15078713|ref|NC_003038.1|_Invertebrate_iridescent_virus_6,_complete_genome	85.66	258	27	10	52824	53077	157875	158126	1e-66	263
Contig512	gi|15078713|ref|NC_003038.1|_Invertebrate_iridescent_virus_6,_complete_genome	89.42	104	8	3	124246	124348	157878	157979	5e-26	128
Contig512	gi|15078713|ref|NC_003038.1|_Invertebrate_iridescent_virus_6,_complete_genome	89.42	104	8	3	128618	128720	157878	157979	5e-26	128
Contig519	gi|15078713|ref|NC_003038.1|_Invertebrate_iridescent_virus_6,_complete_genome	89.39	132	11	3	426712	426841	157874	158004	4e-36	163
Contig522	gi|15078713|ref|NC_003038.1|_Invertebrate_iridescent_virus_6,_complete_genome	86.8	197	19	7	75356	75548	157871	158064	1e-51	213
Contig526	gi|15078713|ref|NC_003038.1|_Invertebrate_iridescent_virus_6,_complete_genome	90	150	11	4	10992	11138	158020	157872	9e-45	191
Contig526	gi|15078713|ref|NC_003038.1|_Invertebrate_iridescent_virus_6,_complete_genome	92.06	126	8	2	67563	67686	157899	158024	2e-40	176
Contig526	gi|15078713|ref|NC_003038.1|_Invertebrate_iridescent_virus_6,_complete_genome	89.05	137	10	5	119325	119459	157872	158005	5e-37	165
Contig527	gi|15078713|ref|NC_003038.1|_Invertebrate_iridescent_virus_6,_complete_genome	83.15	267	33	12	34859	35119	158135	157875	2e-57	233
Contig527	gi|15078713|ref|NC_003038.1|_Invertebrate_iridescent_virus_6,_complete_genome	89.09	110	10	2	10649	10756	157984	157875	5e-28	135
Contig527	gi|15078713|ref|NC_003038.1|_Invertebrate_iridescent_virus_6,_complete_genome	91.21	91	6	2	237172	237260	157961	157871	4e-24	122
Contig530	gi|15078713|ref|NC_003038.1|_Invertebrate_iridescent_virus_6,_complete_genome	86.9	229	23	7	62880	63104	157871	158096	1e-62	250
Contig535	gi|15078713|ref|NC_003038.1|_Invertebrate_iridescent_virus_6,_complete_genome	84.56	259	31	9	494147	494402	157872	158124	3e-61	248
Contig535	gi|15078713|ref|NC_003038.1|_Invertebrate_iridescent_virus_6,_complete_genome	91.61	155	10	3	1180861	1181012	157872	158026	4e-50	211
Contig540	gi|15078713|ref|NC_003038.1|_Invertebrate_iridescent_virus_6,_complete_genome	93.33	75	4	1	25878	25951	157870	157944	3e-20	110
Contig542	gi|15078713|ref|NC_003038.1|_Invertebrate_iridescent_virus_6,_complete_genome	81.86	215	25	10	67872	68075	157915	158126	2e-38	169
Contig543	gi|15078713|ref|NC_003038.1|_Invertebrate_iridescent_virus_6,_complete_genome	90.91	154	10	4	585804	585954	157872	158024	3e-48	204
Contig543	gi|15078713|ref|NC_003038.1|_Invertebrate_iridescent_virus_6,_complete_genome	89.93	149	12	3	326331	326476	157872	158020	8e-44	189
Contig543	gi|15078713|ref|NC_003038.1|_Invertebrate_iridescent_virus_6,_complete_genome	88.68	159	12	5	359734	359886	158034	157876	8e-44	189
Contig543	gi|15078713|ref|NC_003038.1|_Invertebrate_iridescent_virus_6,_complete_genome	87.23	141	10	5	530322	530461	158009	157876	3e-33	154
Contig543	gi|15078713|ref|NC_003038.1|_Invertebrate_iridescent_virus_6,_complete_genome	89.09	110	9	3	606932	607040	157982	157875	4e-27	134
Contig543	gi|15078713|ref|NC_003038.1|_Invertebrate_iridescent_virus_6,_complete_genome	91.78	73	4	2	418394	418464	157944	157872	4e-17	100
Contig543	gi|15078713|ref|NC_003038.1|_Invertebrate_iridescent_virus_6,_complete_genome	87.36	87	8	3	477061	477146	157882	157966	5e-16	97.1
Contig547	gi|15078713|ref|NC_003038.1|_Invertebrate_iridescent_virus_6,_complete_genome	86.87	198	18	8	123998	124192	158064	157872	6e-52	215
Contig547	gi|15078713|ref|NC_003038.1|_Invertebrate_iridescent_virus_6,_complete_genome	87.5	120	11	4	113437	113553	157989	157871	5e-28	135
Contig554	gi|15078713|ref|NC_003038.1|_Invertebrate_iridescent_virus_6,_complete_genome	85.04	254	31	7	113761	114010	157870	158120	1e-62	252
Contig554	gi|15078713|ref|NC_003038.1|_Invertebrate_iridescent_virus_6,_complete_genome	89.03	155	12	5	222150	222301	157875	158027	4e-43	187
Contig555	gi|15078713|ref|NC_003038.1|_Invertebrate_iridescent_virus_6,_complete_genome	84.47	219	20	8	623891	624097	158085	157869	4e-48	204
Contig556	gi|15078713|ref|NC_003038.1|_Invertebrate_iridescent_virus_6,_complete_genome	84.11	214	26	8	1860	2069	158085	157876	2e-47	200
Contig557	gi|15078713|ref|NC_003038.1|_Invertebrate_iridescent_virus_6,_complete_genome	84.75	236	29	7	7688	7920	157889	158120	1e-56	230
Contig558	gi|15078713|ref|NC_003038.1|_Invertebrate_iridescent_virus_6,_complete_genome	85.45	220	23	6	237702	237917	158085	157871	1e-53	220
Contig562	gi|15078713|ref|NC_003038.1|_Invertebrate_iridescent_virus_6,_complete_genome	83.4	253	34	8	428025	428273	158124	157876	2e-55	228
Contig562	gi|15078713|ref|NC_003038.1|_Invertebrate_iridescent_virus_6,_complete_genome	89.74	156	11	5	609768	609920	158027	157874	2e-45	195
Contig562	gi|15078713|ref|NC_003038.1|_Invertebrate_iridescent_virus_6,_complete_genome	88.81	143	13	3	354706	354846	158012	157871	1e-38	172
Contig562	gi|15078713|ref|NC_003038.1|_Invertebrate_iridescent_virus_6,_complete_genome	89.92	129	10	3	448562	448688	157871	157998	6e-36	163
Contig563	gi|15078713|ref|NC_003038.1|_Invertebrate_iridescent_virus_6,_complete_genome	86.56	253	26	8	32280	32528	158120	157872	2e-69	272
Contig563	gi|15078713|ref|NC_003038.1|_Invertebrate_iridescent_virus_6,_complete_genome	88.55	166	13	6	77871	78033	157865	158027	1e-46	196
Contig563	gi|15078713|ref|NC_003038.1|_Invertebrate_iridescent_virus_6,_complete_genome	90.07	151	12	3	13826	13973	158024	157874	1e-45	193
Contig565	gi|15078713|ref|NC_003038.1|_Invertebrate_iridescent_virus_6,_complete_genome	80.71	197	23	11	196083	196268	157934	158126	4e-29	139
Contig566	gi|15078713|ref|NC_003038.1|_Invertebrate_iridescent_virus_6,_complete_genome	90.91	55	4	1	9036	9089	158027	157973	1e-09	73.1
Contig572	gi|15078713|ref|NC_003038.1|_Invertebrate_iridescent_virus_6,_complete_genome	84.98	253	29	9	81934	82181	158120	157872	4e-62	248
Contig579	gi|15078713|ref|NC_003038.1|_Invertebrate_iridescent_virus_6,_complete_genome	89.71	136	11	3	167589	167722	158005	157871	2e-38	171
Contig579	gi|15078713|ref|NC_003038.1|_Invertebrate_iridescent_virus_6,_complete_genome	86.32	95	10	3	28147	28240	157966	157874	3e-17	100
Contig579	gi|15078713|ref|NC_003038.1|_Invertebrate_iridescent_virus_6,_complete_genome	95	40	0	2	136939	136977	158015	157977	1e-05	62.1
Contig582	gi|15078713|ref|NC_003038.1|_Invertebrate_iridescent_virus_6,_complete_genome	83.33	126	17	4	8846	8969	157977	158100	3e-22	113
Contig586	gi|15078713|ref|NC_003038.1|_Invertebrate_iridescent_virus_6,_complete_genome	88.62	123	11	3	119811	119931	157995	157874	2e-31	147
Contig586	gi|15078713|ref|NC_003038.1|_Invertebrate_iridescent_virus_6,_complete_genome	86.73	113	12	3	134575	134685	157984	157873	3e-24	122
Contig587	gi|15078713|ref|NC_003038.1|_Invertebrate_iridescent_virus_6,_complete_genome	90.35	114	9	2	34345	34456	157873	157986	2e-32	148
Contig596	gi|15078713|ref|NC_003038.1|_Invertebrate_iridescent_virus_6,_complete_genome	87.92	149	14	4	271539	271684	158021	157874	4e-39	172
Contig597	gi|15078713|ref|NC_003038.1|_Invertebrate_iridescent_virus_6,_complete_genome	84.77	256	31	8	62128	62379	157873	158124	6e-63	250
Contig599	gi|15078713|ref|NC_003038.1|_Invertebrate_iridescent_virus_6,_complete_genome	85.44	261	29	9	175913	176169	158126	157871	2e-66	263
Contig599	gi|15078713|ref|NC_003038.1|_Invertebrate_iridescent_virus_6,_complete_genome	91.43	70	4	2	100428	100496	157955	158023	7e-16	95.3
Contig601	gi|15078713|ref|NC_003038.1|_Invertebrate_iridescent_virus_6,_complete_genome	86.27	255	26	9	72974	73225	158120	157872	1e-67	268
Contig603	gi|15078713|ref|NC_003038.1|_Invertebrate_iridescent_virus_6,_complete_genome	90.84	131	10	2	6532	6660	157872	158002	1e-39	174
Contig603	gi|15078713|ref|NC_003038.1|_Invertebrate_iridescent_virus_6,_complete_genome	89.38	113	9	3	32328	32438	157874	157985	4e-29	139
Contig603	gi|15078713|ref|NC_003038.1|_Invertebrate_iridescent_virus_6,_complete_genome	93.75	48	1	2	130482	130528	158019	157973	1e-08	71.3
Contig605	gi|15078713|ref|NC_003038.1|_Invertebrate_iridescent_virus_6,_complete_genome	90.54	74	6	1	11297	11369	157865	157938	3e-16	97.1
Contig609	gi|15078713|ref|NC_003038.1|_Invertebrate_iridescent_virus_6,_complete_genome	89.26	149	12	4	93	238	158020	157873	5e-43	183
Contig613	gi|15078713|ref|NC_003038.1|_Invertebrate_iridescent_virus_6,_complete_genome	90.07	141	11	3	148857	148995	157873	158012	2e-41	180
Contig614	gi|15078713|ref|NC_003038.1|_Invertebrate_iridescent_virus_6,_complete_genome	86.33	256	27	8	496853	497104	157873	158124	9e-69	272
Contig614	gi|15078713|ref|NC_003038.1|_Invertebrate_iridescent_virus_6,_complete_genome	89.31	159	13	4	23326	23481	158022	157865	5e-46	196
Contig614	gi|15078713|ref|NC_003038.1|_Invertebrate_iridescent_virus_6,_complete_genome	89.89	89	5	4	182128	182214	157959	157873	2e-20	111
Contig615	gi|15078713|ref|NC_003038.1|_Invertebrate_iridescent_virus_6,_complete_genome	84.82	257	30	9	364758	365010	158124	157873	3e-62	250
Contig615	gi|15078713|ref|NC_003038.1|_Invertebrate_iridescent_virus_6,_complete_genome	88.34	163	10	5	208326	208485	157871	158027	2e-43	187
Contig623	gi|15078713|ref|NC_003038.1|_Invertebrate_iridescent_virus_6,_complete_genome	85.6	257	28	9	427146	427399	157875	158125	2e-65	261
Contig623	gi|15078713|ref|NC_003038.1|_Invertebrate_iridescent_virus_6,_complete_genome	89.03	155	13	4	187711	187862	158024	157871	8e-44	189
Contig623	gi|15078713|ref|NC_003038.1|_Invertebrate_iridescent_virus_6,_complete_genome	81.53	249	29	7	281802	282036	157875	158120	8e-44	189
Contig623	gi|15078713|ref|NC_003038.1|_Invertebrate_iridescent_virus_6,_complete_genome	92.86	70	3	2	312335	312404	157877	157944	4e-17	100
Contig630	gi|15078713|ref|NC_003038.1|_Invertebrate_iridescent_virus_6,_complete_genome	88.8	125	10	4	124663	124786	157986	157865	7e-32	150
Contig630	gi|15078713|ref|NC_003038.1|_Invertebrate_iridescent_virus_6,_complete_genome	88.18	110	11	2	430208	430315	157872	157981	9e-26	130
Contig631	gi|15078713|ref|NC_003038.1|_Invertebrate_iridescent_virus_6,_complete_genome	90.32	93	7	2	36335	36425	157963	157871	1e-23	121
Contig633	gi|15078713|ref|NC_003038.1|_Invertebrate_iridescent_virus_6,_complete_genome	85.19	243	29	7	56381	56620	158102	157864	2e-60	243
Contig634	gi|15078713|ref|NC_003038.1|_Invertebrate_iridescent_virus_6,_complete_genome	86.9	168	13	6	214594	214758	158027	157866	8e-41	180
Contig634	gi|15078713|ref|NC_003038.1|_Invertebrate_iridescent_virus_6,_complete_genome	90.62	96	7	2	153972	154065	157871	157966	1e-24	126
Contig634	gi|15078713|ref|NC_003038.1|_Invertebrate_iridescent_virus_6,_complete_genome	89.13	92	8	2	864873	864962	157874	157965	8e-21	113
Contig640	gi|15078713|ref|NC_003038.1|_Invertebrate_iridescent_virus_6,_complete_genome	90.43	94	7	2	405191	405282	157873	157966	7e-24	122
Contig642	gi|15078713|ref|NC_003038.1|_Invertebrate_iridescent_virus_6,_complete_genome	90.8	87	6	2	34314	34398	157951	157865	4e-22	115
Contig642	gi|15078713|ref|NC_003038.1|_Invertebrate_iridescent_virus_6,_complete_genome	90.59	85	6	2	90139	90221	157876	157960	5e-21	111
Contig643	gi|15078713|ref|NC_003038.1|_Invertebrate_iridescent_virus_6,_complete_genome	90.48	84	6	2	43141	43222	157882	157965	4e-20	110
Contig647	gi|15078713|ref|NC_003038.1|_Invertebrate_iridescent_virus_6,_complete_genome	87.83	115	10	4	196464	196577	157871	157982	6e-27	132
Contig649	gi|15078713|ref|NC_003038.1|_Invertebrate_iridescent_virus_6,_complete_genome	85.28	265	30	9	1698926	1699186	157865	158124	5e-66	265
Contig649	gi|15078713|ref|NC_003038.1|_Invertebrate_iridescent_virus_6,_complete_genome	84.98	253	30	8	736198	736446	157872	158120	1e-61	250
Contig649	gi|15078713|ref|NC_003038.1|_Invertebrate_iridescent_virus_6,_complete_genome	89.57	115	8	4	1597113	1597226	157875	157986	2e-29	143
Contig649	gi|15078713|ref|NC_003038.1|_Invertebrate_iridescent_virus_6,_complete_genome	90.11	91	7	2	1110951	1111039	157871	157961	1e-21	117
Contig649	gi|15078713|ref|NC_003038.1|_Invertebrate_iridescent_virus_6,_complete_genome	91.67	84	3	4	1927464	1927547	157865	157944	2e-20	113
Contig649	gi|15078713|ref|NC_003038.1|_Invertebrate_iridescent_virus_6,_complete_genome	88.51	87	7	3	1012883	1012966	157960	157874	4e-17	102
Contig649	gi|15078713|ref|NC_003038.1|_Invertebrate_iridescent_virus_6,_complete_genome	89.33	75	5	3	934483	934557	157942	157871	8e-14	91.6
Contig657	gi|15078713|ref|NC_003038.1|_Invertebrate_iridescent_virus_6,_complete_genome	86	250	27	8	69021	69266	158120	157875	3e-66	261
Contig657	gi|15078713|ref|NC_003038.1|_Invertebrate_iridescent_virus_6,_complete_genome	90.41	146	11	3	64574	64717	158012	157868	1e-44	189
Contig657	gi|15078713|ref|NC_003038.1|_Invertebrate_iridescent_virus_6,_complete_genome	82.58	155	19	7	67790	67937	157874	158027	7e-27	130
Contig666	gi|15078713|ref|NC_003038.1|_Invertebrate_iridescent_virus_6,_complete_genome	83.92	255	31	10	232764	233013	158120	157871	5e-58	235
Contig666	gi|15078713|ref|NC_003038.1|_Invertebrate_iridescent_virus_6,_complete_genome	81.65	158	15	7	172323	172471	157875	158027	5e-23	119
Contig674	gi|15078713|ref|NC_003038.1|_Invertebrate_iridescent_virus_6,_complete_genome	89.92	129	9	3	21393	21519	157998	157872	2e-36	163
Contig674	gi|15078713|ref|NC_003038.1|_Invertebrate_iridescent_virus_6,_complete_genome	89.22	102	9	2	136152	136251	157966	157865	2e-25	126
Contig678	gi|15078713|ref|NC_003038.1|_Invertebrate_iridescent_virus_6,_complete_genome	86.38	257	28	7	17382	17634	157872	158125	5e-70	274
Contig679	gi|15078713|ref|NC_003038.1|_Invertebrate_iridescent_virus_6,_complete_genome	88.96	163	13	5	110515	110675	158024	157865	2e-46	196
Contig680	gi|15078713|ref|NC_003038.1|_Invertebrate_iridescent_virus_6,_complete_genome	85.09	228	28	6	152275	152498	158096	157871	6e-56	228
Contig684	gi|15078713|ref|NC_003038.1|_Invertebrate_iridescent_virus_6,_complete_genome	89.86	138	12	2	44137	44272	157872	158009	1e-40	176
Contig685	gi|15078713|ref|NC_003038.1|_Invertebrate_iridescent_virus_6,_complete_genome	85.29	238	28	7	147735	147968	157871	158105	2e-59	239
Contig685	gi|15078713|ref|NC_003038.1|_Invertebrate_iridescent_virus_6,_complete_genome	87.82	156	13	6	126410	126563	158023	157872	5e-41	178
Contig686	gi|15078713|ref|NC_003038.1|_Invertebrate_iridescent_virus_6,_complete_genome	82.8	250	31	11	51478	51721	157871	158114	1e-51	213
Contig686	gi|15078713|ref|NC_003038.1|_Invertebrate_iridescent_virus_6,_complete_genome	90	150	11	4	92551	92697	158023	157875	5e-45	191
Contig688	gi|15078713|ref|NC_003038.1|_Invertebrate_iridescent_virus_6,_complete_genome	90.98	133	9	3	82757	82888	158012	157882	1e-40	176
Contig691	gi|15078713|ref|NC_003038.1|_Invertebrate_iridescent_virus_6,_complete_genome	85.48	248	30	6	162811	163054	158116	157871	2e-63	254
Contig691	gi|15078713|ref|NC_003038.1|_Invertebrate_iridescent_virus_6,_complete_genome	93.15	73	4	1	113719	113790	157945	157873	7e-19	106
Contig692	gi|15078713|ref|NC_003038.1|_Invertebrate_iridescent_virus_6,_complete_genome	86.1	259	27	8	84614	84868	158126	157873	3e-68	270
Contig694	gi|15078713|ref|NC_003038.1|_Invertebrate_iridescent_virus_6,_complete_genome	89.71	136	11	3	95888	96021	158004	157870	1e-38	171
Contig694	gi|15078713|ref|NC_003038.1|_Invertebrate_iridescent_virus_6,_complete_genome	89.21	139	11	4	91179	91315	158022	157886	1e-38	171
Contig696	gi|15078713|ref|NC_003038.1|_Invertebrate_iridescent_virus_6,_complete_genome	84.98	253	30	8	14659	14907	157876	158124	4e-62	250
Contig696	gi|15078713|ref|NC_003038.1|_Invertebrate_iridescent_virus_6,_complete_genome	87.58	153	15	4	606909	607058	158024	157873	2e-39	174
Contig697	gi|15078713|ref|NC_003038.1|_Invertebrate_iridescent_virus_6,_complete_genome	87.36	87	9	2	152771	152855	157961	157875	7e-17	99
Contig698	gi|15078713|ref|NC_003038.1|_Invertebrate_iridescent_virus_6,_complete_genome	85.48	248	29	7	92167	92410	158120	157876	2e-63	252
Contig699	gi|15078713|ref|NC_003038.1|_Invertebrate_iridescent_virus_6,_complete_genome	86.39	191	19	7	188735	188921	157871	158058	4e-48	202
Contig699	gi|15078713|ref|NC_003038.1|_Invertebrate_iridescent_virus_6,_complete_genome	93.55	62	3	1	40272	40332	157871	157932	9e-15	91.6
Contig706	gi|15078713|ref|NC_003038.1|_Invertebrate_iridescent_virus_6,_complete_genome	89.69	97	8	2	123516	123610	157971	157875	2e-24	122
Contig713	gi|15078713|ref|NC_003038.1|_Invertebrate_iridescent_virus_6,_complete_genome	88.59	149	12	5	48611	48754	157876	158024	1e-40	176
Contig718	gi|15078713|ref|NC_003038.1|_Invertebrate_iridescent_virus_6,_complete_genome	91.45	152	10	3	6880	7028	158024	157873	4e-50	206
Contig724	gi|15078713|ref|NC_003038.1|_Invertebrate_iridescent_virus_6,_complete_genome	88.96	154	13	4	43635	43785	157872	158024	4e-44	187
Contig729	gi|15078713|ref|NC_003038.1|_Invertebrate_iridescent_virus_6,_complete_genome	85.6	125	14	4	21756	21879	157999	157878	8e-26	128
Contig730	gi|15078713|ref|NC_003038.1|_Invertebrate_iridescent_virus_6,_complete_genome	92.65	68	4	1	198248	198314	157939	157872	2e-16	97.1
Contig731	gi|15078713|ref|NC_003038.1|_Invertebrate_iridescent_virus_6,_complete_genome	84.98	253	30	8	585370	585618	157872	158120	6e-62	250
Contig731	gi|15078713|ref|NC_003038.1|_Invertebrate_iridescent_virus_6,_complete_genome	89.74	156	12	4	778195	778348	157871	158024	8e-46	196
Contig732	gi|15078713|ref|NC_003038.1|_Invertebrate_iridescent_virus_6,_complete_genome	91.43	70	4	2	104506	104575	157942	157875	2e-15	95.3
Contig733	gi|15078713|ref|NC_003038.1|_Invertebrate_iridescent_virus_6,_complete_genome	90.07	151	11	4	22792	22939	157870	158019	1e-45	193
Contig738	gi|15078713|ref|NC_003038.1|_Invertebrate_iridescent_virus_6,_complete_genome	91.51	106	8	1	290	395	157891	157995	4e-31	145
Contig739	gi|15078713|ref|NC_003038.1|_Invertebrate_iridescent_virus_6,_complete_genome	85.43	254	29	8	300204	300453	157871	158120	4e-64	257
Contig739	gi|15078713|ref|NC_003038.1|_Invertebrate_iridescent_virus_6,_complete_genome	84.46	251	32	7	800203	800449	157873	158120	4e-59	241
Contig739	gi|15078713|ref|NC_003038.1|_Invertebrate_iridescent_virus_6,_complete_genome	85.65	216	23	7	661788	661999	157874	158085	5e-53	220
Contig739	gi|15078713|ref|NC_003038.1|_Invertebrate_iridescent_virus_6,_complete_genome	90.36	166	9	7	23461	23622	158036	157874	3e-50	211
Contig739	gi|15078713|ref|NC_003038.1|_Invertebrate_iridescent_virus_6,_complete_genome	89.52	124	11	2	799424	799545	157875	157998	1e-33	156
Contig739	gi|15078713|ref|NC_003038.1|_Invertebrate_iridescent_virus_6,_complete_genome	90.29	103	7	3	781670	781771	157966	157866	2e-26	132
Contig739	gi|15078713|ref|NC_003038.1|_Invertebrate_iridescent_virus_6,_complete_genome	90.82	98	7	2	219191	219286	157873	157970	9e-26	130
Contig739	gi|15078713|ref|NC_003038.1|_Invertebrate_iridescent_virus_6,_complete_genome	85.59	118	11	5	750452	750567	157865	157978	2e-22	119
Contig741	gi|15078713|ref|NC_003038.1|_Invertebrate_iridescent_virus_6,_complete_genome	90.51	158	11	4	188904	189058	158027	157871	5e-49	206
Contig741	gi|15078713|ref|NC_003038.1|_Invertebrate_iridescent_virus_6,_complete_genome	87.92	149	12	6	214653	214799	158027	157883	2e-38	171
Contig741	gi|15078713|ref|NC_003038.1|_Invertebrate_iridescent_virus_6,_complete_genome	87.61	113	11	3	39113	39224	157981	157871	1e-25	128
Contig741	gi|15078713|ref|NC_003038.1|_Invertebrate_iridescent_virus_6,_complete_genome	87.27	110	11	3	68976	69083	157873	157981	5e-24	122
Contig743	gi|15078713|ref|NC_003038.1|_Invertebrate_iridescent_virus_6,_complete_genome	90.09	111	9	2	162851	162959	157865	157975	2e-30	143
Contig744	gi|15078713|ref|NC_003038.1|_Invertebrate_iridescent_virus_6,_complete_genome	88.16	152	14	4	28392	28540	158016	157866	2e-41	178
Contig752	gi|15078713|ref|NC_003038.1|_Invertebrate_iridescent_virus_6,_complete_genome	90.06	171	12	5	64723	64889	158034	157865	2e-52	217
Contig752	gi|15078713|ref|NC_003038.1|_Invertebrate_iridescent_virus_6,_complete_genome	88.79	116	11	2	13727	13840	157981	157866	1e-29	141
Contig752	gi|15078713|ref|NC_003038.1|_Invertebrate_iridescent_virus_6,_complete_genome	92.96	71	4	1	176627	176696	157943	157873	5e-18	102
Contig753	gi|15078713|ref|NC_003038.1|_Invertebrate_iridescent_virus_6,_complete_genome	88.51	148	10	5	103116	103258	157882	158027	2e-39	172
Contig754	gi|15078713|ref|NC_003038.1|_Invertebrate_iridescent_virus_6,_complete_genome	89.76	127	9	4	20803	20926	157870	157995	4e-36	159
Contig754	gi|15078713|ref|NC_003038.1|_Invertebrate_iridescent_virus_6,_complete_genome	87.5	120	13	2	5244	5361	157981	157862	2e-29	137
Contig760	gi|15078713|ref|NC_003038.1|_Invertebrate_iridescent_virus_6,_complete_genome	90.74	108	8	2	62581	62686	157978	157871	5e-30	143
Contig760	gi|15078713|ref|NC_003038.1|_Invertebrate_iridescent_virus_6,_complete_genome	95.56	45	2	0	187955	187999	157938	157894	7e-09	73.1
Contig762	gi|15078713|ref|NC_003038.1|_Invertebrate_iridescent_virus_6,_complete_genome	90.27	113	9	2	137575	137685	157977	157865	1e-31	147
Contig767	gi|15078713|ref|NC_003038.1|_Invertebrate_iridescent_virus_6,_complete_genome	88.89	63	4	2	92095	92154	158035	157973	7e-10	75
Contig768	gi|15078713|ref|NC_003038.1|_Invertebrate_iridescent_virus_6,_complete_genome	85.35	198	17	10	167403	167595	157873	158063	6e-46	195
Contig769	gi|15078713|ref|NC_003038.1|_Invertebrate_iridescent_virus_6,_complete_genome	89.31	159	12	5	83290	83445	158028	157872	3e-46	195
Contig775	gi|15078713|ref|NC_003038.1|_Invertebrate_iridescent_virus_6,_complete_genome	90.48	168	10	6	4961	5125	157865	158029	1e-52	217
Contig778	gi|15078713|ref|NC_003038.1|_Invertebrate_iridescent_virus_6,_complete_genome	89.81	157	13	3	18029	18182	158022	157866	3e-47	198
Contig779	gi|15078713|ref|NC_003038.1|_Invertebrate_iridescent_virus_6,_complete_genome	85.21	142	11	6	9398	9537	157877	158010	1e-28	137
Contig779	gi|15078713|ref|NC_003038.1|_Invertebrate_iridescent_virus_6,_complete_genome	94.03	67	3	1	9609	9674	157944	157878	1e-17	100
Contig785	gi|15078713|ref|NC_003038.1|_Invertebrate_iridescent_virus_6,_complete_genome	79.29	198	15	13	28365	28540	158064	157871	2e-22	115
Contig792	gi|15078713|ref|NC_003038.1|_Invertebrate_iridescent_virus_6,_complete_genome	91.38	58	3	2	983	1039	158023	157967	1e-11	78.7
Contig795	gi|15078713|ref|NC_003038.1|_Invertebrate_iridescent_virus_6,_complete_genome	91.49	47	3	1	84767	84812	157977	158023	2e-06	63.9
Contig797	gi|15078713|ref|NC_003038.1|_Invertebrate_iridescent_virus_6,_complete_genome	88	125	11	4	7653	7775	158027	157905	3e-31	145
Contig798	gi|15078713|ref|NC_003038.1|_Invertebrate_iridescent_virus_6,_complete_genome	88.46	156	14	4	86343	86495	158027	157873	6e-43	185
Contig798	gi|15078713|ref|NC_003038.1|_Invertebrate_iridescent_virus_6,_complete_genome	87.62	105	10	3	149247	149349	157862	157965	6e-23	119
Contig798	gi|15078713|ref|NC_003038.1|_Invertebrate_iridescent_virus_6,_complete_genome	86.11	108	12	3	297412	297517	157981	157875	3e-21	113
Contig805	gi|15078713|ref|NC_003038.1|_Invertebrate_iridescent_virus_6,_complete_genome	86.36	154	17	4	87268	87418	157871	158023	6e-37	165
Contig806	gi|15078713|ref|NC_003038.1|_Invertebrate_iridescent_virus_6,_complete_genome	89.54	153	13	3	77797	77946	157872	158024	5e-45	191
Contig816	gi|15078713|ref|NC_003038.1|_Invertebrate_iridescent_virus_6,_complete_genome	91.47	129	9	2	24625	24751	157872	158000	1e-40	176
Contig822	gi|15078713|ref|NC_003038.1|_Invertebrate_iridescent_virus_6,_complete_genome	90.73	151	10	4	12172	12319	158024	157875	2e-47	198
Contig831	gi|15078713|ref|NC_003038.1|_Invertebrate_iridescent_virus_6,_complete_genome	88.49	139	12	4	46852	46988	158022	157886	4e-37	165
Contig831	gi|15078713|ref|NC_003038.1|_Invertebrate_iridescent_virus_6,_complete_genome	89.43	123	10	3	101979	102099	157901	158022	3e-33	152
Contig836	gi|15078713|ref|NC_003038.1|_Invertebrate_iridescent_virus_6,_complete_genome	86.27	153	9	8	279963	280112	157875	158018	6e-34	156
Contig842	gi|15078713|ref|NC_003038.1|_Invertebrate_iridescent_virus_6,_complete_genome	86.79	212	20	8	138908	139116	158078	157872	1e-56	230
Contig842	gi|15078713|ref|NC_003038.1|_Invertebrate_iridescent_virus_6,_complete_genome	88.61	158	12	6	144079	144232	157872	158027	9e-44	187
Contig848	gi|15078713|ref|NC_003038.1|_Invertebrate_iridescent_virus_6,_complete_genome	85.64	202	20	9	29360	29556	158068	157871	7e-49	204
Contig851	gi|15078713|ref|NC_003038.1|_Invertebrate_iridescent_virus_6,_complete_genome	90.42	167	10	6	25817	25981	157865	158027	1e-52	215
Contig851	gi|15078713|ref|NC_003038.1|_Invertebrate_iridescent_virus_6,_complete_genome	91.13	124	8	3	25982	26103	157900	158022	1e-37	165
Contig853	gi|15078713|ref|NC_003038.1|_Invertebrate_iridescent_virus_6,_complete_genome	89.57	115	10	2	188186	188298	157991	157877	7e-31	145
Contig854	gi|15078713|ref|NC_003038.1|_Invertebrate_iridescent_virus_6,_complete_genome	86.33	256	27	8	72034	72285	157873	158124	1e-68	272
Contig854	gi|15078713|ref|NC_003038.1|_Invertebrate_iridescent_virus_6,_complete_genome	84.94	239	28	8	461693	461926	158106	157871	1e-57	235
Contig854	gi|15078713|ref|NC_003038.1|_Invertebrate_iridescent_virus_6,_complete_genome	83.27	263	33	10	284450	284709	158120	157866	2e-56	231
Contig854	gi|15078713|ref|NC_003038.1|_Invertebrate_iridescent_virus_6,_complete_genome	91.56	154	10	3	190734	190884	158024	157871	8e-50	209
Contig854	gi|15078713|ref|NC_003038.1|_Invertebrate_iridescent_virus_6,_complete_genome	89.31	159	12	5	269018	269174	158021	157866	2e-45	195
Contig854	gi|15078713|ref|NC_003038.1|_Invertebrate_iridescent_virus_6,_complete_genome	89.91	109	9	2	554202	554308	157979	157871	1e-28	139
Contig854	gi|15078713|ref|NC_003038.1|_Invertebrate_iridescent_virus_6,_complete_genome	89.58	96	6	4	158362	158455	157966	157873	1e-22	119
Contig854	gi|15078713|ref|NC_003038.1|_Invertebrate_iridescent_virus_6,_complete_genome	87.72	57	5	2	30800	30855	157977	158032	2e-06	65.8
Contig854	gi|15078713|ref|NC_003038.1|_Invertebrate_iridescent_virus_6,_complete_genome	90	50	4	1	32237	32285	158026	157977	7e-06	63.9
Contig861	gi|15078713|ref|NC_003038.1|_Invertebrate_iridescent_virus_6,_complete_genome	90.3	134	10	3	23560	23691	158003	157871	1e-39	172
Contig873	gi|15078713|ref|NC_003038.1|_Invertebrate_iridescent_virus_6,_complete_genome	87.67	146	14	4	101352	101494	158016	157872	8e-38	167
Contig874	gi|15078713|ref|NC_003038.1|_Invertebrate_iridescent_virus_6,_complete_genome	88.19	144	12	5	16133	16275	158010	157871	1e-37	167
Contig875	gi|15078713|ref|NC_003038.1|_Invertebrate_iridescent_virus_6,_complete_genome	89.44	161	11	6	71898	72056	157871	158027	2e-47	198
Contig877	gi|15078713|ref|NC_003038.1|_Invertebrate_iridescent_virus_6,_complete_genome	88.99	109	10	2	1217	1323	157980	157872	2e-29	134
Contig885	gi|15078713|ref|NC_003038.1|_Invertebrate_iridescent_virus_6,_complete_genome	89.52	105	9	2	37951	38053	157975	157871	3e-27	132
Contig886	gi|15078713|ref|NC_003038.1|_Invertebrate_iridescent_virus_6,_complete_genome	86.75	249	26	7	61966	62211	158114	157870	6e-69	270
Contig886	gi|15078713|ref|NC_003038.1|_Invertebrate_iridescent_virus_6,_complete_genome	82.86	245	36	6	59607	59847	157871	158113	3e-52	215
Contig887	gi|15078713|ref|NC_003038.1|_Invertebrate_iridescent_virus_6,_complete_genome	87.14	140	14	4	73905	74043	158008	157872	2e-34	156
Contig888	gi|15078713|ref|NC_003038.1|_Invertebrate_iridescent_virus_6,_complete_genome	93.15	73	4	1	33599	33670	157872	157944	7e-20	106
Contig893	gi|15078713|ref|NC_003038.1|_Invertebrate_iridescent_virus_6,_complete_genome	91.45	152	10	3	9693	9841	157873	158024	5e-49	206
Contig893	gi|15078713|ref|NC_003038.1|_Invertebrate_iridescent_virus_6,_complete_genome	88.89	153	14	3	305871	306020	158024	157872	7e-43	185
Contig903	gi|15078713|ref|NC_003038.1|_Invertebrate_iridescent_virus_6,_complete_genome	89.31	131	9	4	43389	43516	157871	157999	6e-36	159
Contig906	gi|15078713|ref|NC_003038.1|_Invertebrate_iridescent_virus_6,_complete_genome	87.3	63	5	2	39980	40039	157973	158035	1e-08	69.4
Contig909	gi|15078713|ref|NC_003038.1|_Invertebrate_iridescent_virus_6,_complete_genome	91.45	152	9	4	60793	60941	157877	158027	1e-49	206
Contig910	gi|15078713|ref|NC_003038.1|_Invertebrate_iridescent_virus_6,_complete_genome	86.09	151	14	7	57556	57704	157865	158010	2e-34	156
Contig910	gi|15078713|ref|NC_003038.1|_Invertebrate_iridescent_virus_6,_complete_genome	89.52	105	9	2	39347	39449	157976	157872	3e-27	132
Contig911	gi|15078713|ref|NC_003038.1|_Invertebrate_iridescent_virus_6,_complete_genome	85.32	252	24	11	404	651	158120	157878	7e-64	248
Contig924	gi|15078713|ref|NC_003038.1|_Invertebrate_iridescent_virus_6,_complete_genome	89	100	9	2	41501	41598	157971	157872	1e-24	122
Contig930	gi|15078713|ref|NC_003038.1|_Invertebrate_iridescent_virus_6,_complete_genome	85.88	255	28	7	341241	341490	158125	157874	1e-66	265
Contig930	gi|15078713|ref|NC_003038.1|_Invertebrate_iridescent_virus_6,_complete_genome	88.55	166	13	5	363272	363434	158027	157865	4e-46	196
Contig930	gi|15078713|ref|NC_003038.1|_Invertebrate_iridescent_virus_6,_complete_genome	90.41	146	10	4	160973	161115	158022	157878	6e-44	189
Contig937	gi|15078713|ref|NC_003038.1|_Invertebrate_iridescent_virus_6,_complete_genome	88.89	144	12	4	8922	9064	158012	157872	1e-40	174
Contig945	gi|15078713|ref|NC_003038.1|_Invertebrate_iridescent_virus_6,_complete_genome	88.51	87	8	2	51410	51494	157875	157961	4e-19	104
Contig947	gi|15078713|ref|NC_003038.1|_Invertebrate_iridescent_virus_6,_complete_genome	85.16	256	30	8	275900	276151	157873	158124	5e-64	255
Contig947	gi|15078713|ref|NC_003038.1|_Invertebrate_iridescent_virus_6,_complete_genome	84.13	252	32	8	74437	74684	157873	158120	2e-58	237
Contig956	gi|15078713|ref|NC_003038.1|_Invertebrate_iridescent_virus_6,_complete_genome	89.93	149	12	3	5626	5771	158023	157875	2e-44	189
Contig956	gi|15078713|ref|NC_003038.1|_Invertebrate_iridescent_virus_6,_complete_genome	89.03	155	12	5	23116	23267	158027	157875	6e-44	187
Contig958	gi|15078713|ref|NC_003038.1|_Invertebrate_iridescent_virus_6,_complete_genome	85.52	221	21	9	4066	4280	157872	158087	2e-54	220
Contig959	gi|15078713|ref|NC_003038.1|_Invertebrate_iridescent_virus_6,_complete_genome	84.25	254	32	8	6051	6300	157871	158120	1e-60	241
Contig960	gi|15078713|ref|NC_003038.1|_Invertebrate_iridescent_virus_6,_complete_genome	90.45	157	10	4	95285	95438	158026	157872	6e-48	202
Contig960	gi|15078713|ref|NC_003038.1|_Invertebrate_iridescent_virus_6,_complete_genome	90.65	139	8	5	204104	204241	157865	157999	3e-41	180
Contig982	gi|15078713|ref|NC_003038.1|_Invertebrate_iridescent_virus_6,_complete_genome	83.82	204	24	7	71028	71228	158075	157878	2e-43	185
Contig993	gi|15078713|ref|NC_003038.1|_Invertebrate_iridescent_virus_6,_complete_genome	85.6	243	27	8	44213	44452	157872	158109	1e-62	248
Contig998	gi|15078713|ref|NC_003038.1|_Invertebrate_iridescent_virus_6,_complete_genome	87.83	115	11	3	98893	99006	157998	157886	5e-27	132
Contig1004	gi|15078713|ref|NC_003038.1|_Invertebrate_iridescent_virus_6,_complete_genome	91.22	148	10	3	31085	31229	158019	157872	2e-47	198
Contig1005	gi|15078713|ref|NC_003038.1|_Invertebrate_iridescent_virus_6,_complete_genome	85.2	250	29	7	125393	125637	157874	158120	3e-62	250
Contig1005	gi|15078713|ref|NC_003038.1|_Invertebrate_iridescent_virus_6,_complete_genome	84.96	246	30	7	392645	392886	157872	158114	4e-60	243
Contig1008	gi|15078713|ref|NC_003038.1|_Invertebrate_iridescent_virus_6,_complete_genome	86.11	252	26	9	10101	10348	157874	158120	9e-67	263
Contig1008	gi|15078713|ref|NC_003038.1|_Invertebrate_iridescent_virus_6,_complete_genome	87.86	140	13	4	75138	75275	157886	158023	3e-36	161
Contig1012	gi|15078713|ref|NC_003038.1|_Invertebrate_iridescent_virus_6,_complete_genome	90.37	135	9	4	29678	29810	157889	158021	2e-40	174
Contig1014	gi|15078713|ref|NC_003038.1|_Invertebrate_iridescent_virus_6,_complete_genome	91.2	125	8	3	14687	14809	157995	157872	3e-38	167
Contig1056	gi|15078713|ref|NC_003038.1|_Invertebrate_iridescent_virus_6,_complete_genome	83.33	252	35	7	26642	26889	158124	157876	3e-56	226
Contig1058	gi|15078713|ref|NC_003038.1|_Invertebrate_iridescent_virus_6,_complete_genome	90.48	168	10	6	94712	94876	157872	158036	8e-53	217
Contig1058	gi|15078713|ref|NC_003038.1|_Invertebrate_iridescent_virus_6,_complete_genome	90.2	153	11	4	57570	57719	158027	157876	1e-46	196
Contig1058	gi|15078713|ref|NC_003038.1|_Invertebrate_iridescent_virus_6,_complete_genome	90.22	92	6	3	113440	113530	157872	157961	8e-23	117
Contig1067	gi|15078713|ref|NC_003038.1|_Invertebrate_iridescent_virus_6,_complete_genome	83.98	256	33	8	454504	454755	157873	158124	8e-59	239
Contig1067	gi|15078713|ref|NC_003038.1|_Invertebrate_iridescent_virus_6,_complete_genome	88.65	141	12	4	239969	240108	158002	157865	1e-37	169
Contig1067	gi|15078713|ref|NC_003038.1|_Invertebrate_iridescent_virus_6,_complete_genome	88.46	130	10	4	270974	271101	157991	157865	1e-32	152
Contig1074	gi|15078713|ref|NC_003038.1|_Invertebrate_iridescent_virus_6,_complete_genome	89.93	149	11	4	25884	26029	157877	158024	7e-45	189
Contig1084	gi|15078713|ref|NC_003038.1|_Invertebrate_iridescent_virus_6,_complete_genome	88.14	118	11	3	10968	11083	157987	157871	5e-29	137
Contig1104	gi|15078713|ref|NC_003038.1|_Invertebrate_iridescent_virus_6,_complete_genome	81.61	261	38	10	23112	23368	157871	158125	2e-50	207
Contig1115	gi|15078713|ref|NC_003038.1|_Invertebrate_iridescent_virus_6,_complete_genome	90.97	144	9	4	13868	14010	158004	157864	2e-45	191
Contig1119	gi|15078713|ref|NC_003038.1|_Invertebrate_iridescent_virus_6,_complete_genome	91.67	72	5	1	66414	66484	157873	157944	4e-17	99
Contig1129	gi|15078713|ref|NC_003038.1|_Invertebrate_iridescent_virus_6,_complete_genome	88.03	117	10	4	197676	197791	157986	157873	5e-28	135
Contig1133	gi|15078713|ref|NC_003038.1|_Invertebrate_iridescent_virus_6,_complete_genome	86.96	161	13	7	78027	78185	158027	157873	4e-40	174
Contig1144	gi|15078713|ref|NC_003038.1|_Invertebrate_iridescent_virus_6,_complete_genome	90.97	155	10	4	65344	65495	158024	157871	3e-49	206
Contig1149	gi|15078713|ref|NC_003038.1|_Invertebrate_iridescent_virus_6,_complete_genome	85.66	258	28	9	64301	64553	158120	157867	9e-67	263
Contig1159	gi|15078713|ref|NC_003038.1|_Invertebrate_iridescent_virus_6,_complete_genome	83.85	260	34	8	37917	38172	157870	158125	2e-60	241
Contig1192	gi|15078713|ref|NC_003038.1|_Invertebrate_iridescent_virus_6,_complete_genome	89.78	137	11	3	8084	8217	158019	157883	2e-40	172
Contig1195	gi|15078713|ref|NC_003038.1|_Invertebrate_iridescent_virus_6,_complete_genome	89.86	138	10	4	8200	8336	157872	158006	3e-40	174
Contig1196	gi|15078713|ref|NC_003038.1|_Invertebrate_iridescent_virus_6,_complete_genome	93.24	74	4	1	10331	10403	157944	157871	1e-20	108
Contig1216	gi|15078713|ref|NC_003038.1|_Invertebrate_iridescent_virus_6,_complete_genome	87.18	156	16	4	33449	33601	157873	158027	4e-40	174
Contig1225	gi|15078713|ref|NC_003038.1|_Invertebrate_iridescent_virus_6,_complete_genome	90.57	106	8	2	18095	18198	157978	157873	3e-30	139
Contig1227	gi|15078713|ref|NC_003038.1|_Invertebrate_iridescent_virus_6,_complete_genome	88.55	166	10	6	13903	14065	157868	158027	5e-46	193
Contig1246	gi|15078713|ref|NC_003038.1|_Invertebrate_iridescent_virus_6,_complete_genome	89.61	154	11	5	50956	51106	158024	157873	3e-45	191
Contig1277	gi|15078713|ref|NC_003038.1|_Invertebrate_iridescent_virus_6,_complete_genome	90.53	95	7	2	19448	19540	157872	157966	3e-25	124
Contig1277	gi|15078713|ref|NC_003038.1|_Invertebrate_iridescent_virus_6,_complete_genome	90.59	85	6	2	64835	64917	157958	157874	2e-21	111
Contig1284	gi|15078713|ref|NC_003038.1|_Invertebrate_iridescent_virus_6,_complete_genome	89.91	109	9	2	52793	52899	157873	157981	1e-29	139
Contig1309	gi|15078713|ref|NC_003038.1|_Invertebrate_iridescent_virus_6,_complete_genome	86.39	169	16	6	29186	29351	158024	157860	1e-41	178
Contig1345	gi|15078713|ref|NC_003038.1|_Invertebrate_iridescent_virus_6,_complete_genome	90.62	96	7	2	23760	23853	157966	157871	5e-26	126
Contig1380	gi|15078713|ref|NC_003038.1|_Invertebrate_iridescent_virus_6,_complete_genome	90.72	97	7	2	13567	13662	158000	157905	9e-27	128
Contig1386	gi|15078713|ref|NC_003038.1|_Invertebrate_iridescent_virus_6,_complete_genome	88.79	107	10	2	20355	20459	157978	157872	6e-27	130
Contig1386	gi|15078713|ref|NC_003038.1|_Invertebrate_iridescent_virus_6,_complete_genome	95.35	43	1	1	22754	22795	158020	157978	4e-08	67.6
Contig1404	gi|15078713|ref|NC_003038.1|_Invertebrate_iridescent_virus_6,_complete_genome	91.25	80	4	3	97287	97365	157876	157953	2e-19	106
Contig1444	gi|15078713|ref|NC_003038.1|_Invertebrate_iridescent_virus_6,_complete_genome	84.31	255	31	9	64186	64436	158125	157876	6e-60	241
Contig1472	gi|15078713|ref|NC_003038.1|_Invertebrate_iridescent_virus_6,_complete_genome	88.81	134	12	3	18991	19122	158002	157870	9e-36	161
Contig1484	gi|15078713|ref|NC_003038.1|_Invertebrate_iridescent_virus_6,_complete_genome	91.6	131	9	2	16890	17018	158004	157874	3e-42	180
Contig1534	gi|15078713|ref|NC_003038.1|_Invertebrate_iridescent_virus_6,_complete_genome	89.26	149	12	4	12245	12390	158020	157873	1e-43	183
Contig1565	gi|15078713|ref|NC_003038.1|_Invertebrate_iridescent_virus_6,_complete_genome	87.9	157	13	6	36373	36525	158027	157873	1e-41	180
Contig1578	gi|15078713|ref|NC_003038.1|_Invertebrate_iridescent_virus_6,_complete_genome	92.5	40	2	1	10399	10438	157973	158011	2e-05	56.5
Contig1582	gi|15078713|ref|NC_003038.1|_Invertebrate_iridescent_virus_6,_complete_genome	82.53	166	12	13	1397	1559	157871	158022	5e-28	130
Contig1601	gi|15078713|ref|NC_003038.1|_Invertebrate_iridescent_virus_6,_complete_genome	86.45	251	27	7	9571	9817	157877	158124	7e-69	268
Contig1631	gi|15078713|ref|NC_003038.1|_Invertebrate_iridescent_virus_6,_complete_genome	84.77	256	32	7	47018	47269	158125	157873	5e-63	250
Contig1631	gi|15078713|ref|NC_003038.1|_Invertebrate_iridescent_virus_6,_complete_genome	86.15	231	24	8	40611	40836	158096	157869	8e-61	243
Contig1635	gi|15078713|ref|NC_003038.1|_Invertebrate_iridescent_virus_6,_complete_genome	90	150	9	6	38542	38689	157872	158017	1e-44	189
Contig1656	gi|15078713|ref|NC_003038.1|_Invertebrate_iridescent_virus_6,_complete_genome	85.16	256	30	8	21386	21637	157874	158125	2e-64	255
Contig1656	gi|15078713|ref|NC_003038.1|_Invertebrate_iridescent_virus_6,_complete_genome	83.26	233	32	7	33918	34147	157872	158100	5e-50	207
Contig1667	gi|15078713|ref|NC_003038.1|_Invertebrate_iridescent_virus_6,_complete_genome	83.61	238	31	8	3254	3486	157875	158109	3e-53	217
Contig1671	gi|15078713|ref|NC_003038.1|_Invertebrate_iridescent_virus_6,_complete_genome	83.46	266	33	9	68104	68365	158120	157862	4e-59	237
Contig1733	gi|15078713|ref|NC_003038.1|_Invertebrate_iridescent_virus_6,_complete_genome	84.06	251	31	9	27362	27609	158126	157882	5e-58	233
Contig1747	gi|15078713|ref|NC_003038.1|_Invertebrate_iridescent_virus_6,_complete_genome	85.38	253	29	8	1507	1755	158120	157872	3e-65	255
Contig1754	gi|15078713|ref|NC_003038.1|_Invertebrate_iridescent_virus_6,_complete_genome	84.67	261	32	8	80651	80908	157871	158126	7e-64	254
Contig1768	gi|15078713|ref|NC_003038.1|_Invertebrate_iridescent_virus_6,_complete_genome	85.08	248	29	8	7811	8055	157872	158114	2e-62	246
Contig1768	gi|15078713|ref|NC_003038.1|_Invertebrate_iridescent_virus_6,_complete_genome	82.54	252	32	10	23572	23814	157872	158120	8e-52	211
Contig1779	gi|15078713|ref|NC_003038.1|_Invertebrate_iridescent_virus_6,_complete_genome	85.21	257	30	8	2891	3143	158124	157872	8e-66	257
Contig1782	gi|15078713|ref|NC_003038.1|_Invertebrate_iridescent_virus_6,_complete_genome	88.81	134	12	3	21285	21416	157870	158002	7e-37	161
Contig1848	gi|15078713|ref|NC_003038.1|_Invertebrate_iridescent_virus_6,_complete_genome	82.94	170	23	6	176	343	157955	158120	6e-34	148
Contig1863	gi|15078713|ref|NC_003038.1|_Invertebrate_iridescent_virus_6,_complete_genome	85.71	259	29	8	32143	32397	157866	158120	6e-68	267
Contig1883	gi|15078713|ref|NC_003038.1|_Invertebrate_iridescent_virus_6,_complete_genome	91.74	121	8	2	6871	6989	157900	158020	2e-38	167
Contig1903	gi|15078713|ref|NC_003038.1|_Invertebrate_iridescent_virus_6,_complete_genome	84.5	258	32	8	4662	4915	157871	158124	1e-63	248
Contig1921	gi|15078713|ref|NC_003038.1|_Invertebrate_iridescent_virus_6,_complete_genome	88.54	96	7	4	39595	39686	157875	157970	6e-22	113
Contig1930	gi|15078713|ref|NC_003038.1|_Invertebrate_iridescent_virus_6,_complete_genome	89.4	151	13	3	13539	13686	157872	158022	9e-45	187
Contig1952	gi|15078713|ref|NC_003038.1|_Invertebrate_iridescent_virus_6,_complete_genome	88.98	127	11	3	108780	108904	157865	157990	9e-34	154
Contig1993	gi|15078713|ref|NC_003038.1|_Invertebrate_iridescent_virus_6,_complete_genome	90	140	11	3	9187	9324	157873	158011	7e-42	178
Contig2006	gi|15078713|ref|NC_003038.1|_Invertebrate_iridescent_virus_6,_complete_genome	84.31	255	30	10	16415	16665	157876	158124	4e-60	241
Contig2059	gi|15078713|ref|NC_003038.1|_Invertebrate_iridescent_virus_6,_complete_genome	88.98	127	11	3	1540	1664	157873	157998	4e-34	154
Contig2071	gi|15078713|ref|NC_003038.1|_Invertebrate_iridescent_virus_6,_complete_genome	85.37	246	29	7	16536	16778	157865	158106	1e-62	248
Contig2113	gi|15078713|ref|NC_003038.1|_Invertebrate_iridescent_virus_6,_complete_genome	91.57	83	5	2	48797	48877	157871	157953	6e-22	113
Contig2116	gi|15078713|ref|NC_003038.1|_Invertebrate_iridescent_virus_6,_complete_genome	90.23	133	10	3	6018	6149	157864	157994	6e-40	171
Contig2124	gi|15078713|ref|NC_003038.1|_Invertebrate_iridescent_virus_6,_complete_genome	86.05	258	27	9	6844	7097	157873	158125	2e-69	268
Contig2147	gi|15078713|ref|NC_003038.1|_Invertebrate_iridescent_virus_6,_complete_genome	84.01	269	32	10	361	624	158127	157865	5e-64	248
Contig2217	gi|15078713|ref|NC_003038.1|_Invertebrate_iridescent_virus_6,_complete_genome	89.25	93	6	4	1738	1828	157871	157961	1e-22	113
Contig2278	gi|15078713|ref|NC_003038.1|_Invertebrate_iridescent_virus_6,_complete_genome	83.91	261	32	10	8277	8534	158125	157872	9e-61	241
Contig2278	gi|15078713|ref|NC_003038.1|_Invertebrate_iridescent_virus_6,_complete_genome	84.95	206	22	9	11148	11349	157867	158067	2e-48	200
Contig2307	gi|15078713|ref|NC_003038.1|_Invertebrate_iridescent_virus_6,_complete_genome	90.48	126	8	4	2886	3010	157994	157872	5e-38	163
Contig2311	gi|15078713|ref|NC_003038.1|_Invertebrate_iridescent_virus_6,_complete_genome	87.68	211	19	6	558	764	158078	157871	4e-61	239
Contig2322	gi|15078713|ref|NC_003038.1|_Invertebrate_iridescent_virus_6,_complete_genome	91.11	135	9	3	33638	33771	158004	157872	8e-42	180
Contig2328	gi|15078713|ref|NC_003038.1|_Invertebrate_iridescent_virus_6,_complete_genome	81.47	259	31	16	13522	13772	157873	158122	1e-47	196
Contig2335	gi|15078713|ref|NC_003038.1|_Invertebrate_iridescent_virus_6,_complete_genome	82.1	257	35	10	4095	4347	157871	158120	6e-52	209
Contig2352	gi|15078713|ref|NC_003038.1|_Invertebrate_iridescent_virus_6,_complete_genome	83.27	251	32	8	1289	1535	158114	157870	6e-56	222
Contig2471	gi|15078713|ref|NC_003038.1|_Invertebrate_iridescent_virus_6,_complete_genome	86.67	105	11	3	6897	6998	157980	157876	9e-23	113
Contig2492	gi|15078713|ref|NC_003038.1|_Invertebrate_iridescent_virus_6,_complete_genome	86.33	256	27	8	741	992	157873	158124	3e-71	272
Contig2550	gi|15078713|ref|NC_003038.1|_Invertebrate_iridescent_virus_6,_complete_genome	85.45	165	16	8	2850	3012	157865	158023	4e-38	165
Contig2832	gi|15078713|ref|NC_003038.1|_Invertebrate_iridescent_virus_6,_complete_genome	90.62	96	5	4	1584	1677	157953	157860	1e-26	124
Contig2875	gi|15078713|ref|NC_003038.1|_Invertebrate_iridescent_virus_6,_complete_genome	88.68	106	10	2	4162	4265	157871	157976	4e-27	128
Contig2881	gi|15078713|ref|NC_003038.1|_Invertebrate_iridescent_virus_6,_complete_genome	86.53	245	24	9	16071	16311	157863	158102	8e-67	261
Contig2881	gi|15078713|ref|NC_003038.1|_Invertebrate_iridescent_virus_6,_complete_genome	91.49	94	5	3	4668	4760	157869	157960	3e-26	126
Contig2916	gi|15078713|ref|NC_003038.1|_Invertebrate_iridescent_virus_6,_complete_genome	89.08	119	9	4	5920	6037	157871	157986	6e-32	145
Contig2932	gi|15078713|ref|NC_003038.1|_Invertebrate_iridescent_virus_6,_complete_genome	86.43	199	19	8	290	484	158066	157872	3e-52	211
Contig3206	gi|15078713|ref|NC_003038.1|_Invertebrate_iridescent_virus_6,_complete_genome	88.89	63	4	2	13126	13185	157973	158035	5e-11	75
Contig3306	gi|15078713|ref|NC_003038.1|_Invertebrate_iridescent_virus_6,_complete_genome	81.77	192	29	6	96304	96492	157887	158075	3e-34	156
Contig3306	gi|15078713|ref|NC_003038.1|_Invertebrate_iridescent_virus_6,_complete_genome	89.19	111	10	2	12125	12233	157987	157877	1e-28	137
Contig3310	gi|15078713|ref|NC_003038.1|_Invertebrate_iridescent_virus_6,_complete_genome	86.46	192	19	7	18739	18926	158059	157871	1e-49	204
Contig3474	gi|15078713|ref|NC_003038.1|_Invertebrate_iridescent_virus_6,_complete_genome	83.21	137	12	8	4312	4438	157889	158024	3e-23	115
Contig3518	gi|15078713|ref|NC_003038.1|_Invertebrate_iridescent_virus_6,_complete_genome	84.92	252	28	9	1451	1696	157873	158120	4e-63	246
Contig3520	gi|15078713|ref|NC_003038.1|_Invertebrate_iridescent_virus_6,_complete_genome	90.85	153	10	4	3406	3555	158023	157872	2e-49	202
Contig3523	gi|15078713|ref|NC_003038.1|_Invertebrate_iridescent_virus_6,_complete_genome	86.75	151	10	6	2878	3018	158024	157874	4e-37	159
Contig3602	gi|15078713|ref|NC_003038.1|_Invertebrate_iridescent_virus_6,_complete_genome	89.36	94	8	2	36855	36946	157873	157966	1e-22	117
Contig3602	gi|15078713|ref|NC_003038.1|_Invertebrate_iridescent_virus_6,_complete_genome	90	80	6	2	117009	117086	157951	157872	4e-18	102
Contig3767	gi|15078713|ref|NC_003038.1|_Invertebrate_iridescent_virus_6,_complete_genome	90.78	141	9	4	4849	4987	158027	157889	9e-45	185
Contig3779	gi|15078713|ref|NC_003038.1|_Invertebrate_iridescent_virus_6,_complete_genome	89.77	88	7	2	2215	2300	157871	157958	2e-22	111
Contig3811	gi|15078713|ref|NC_003038.1|_Invertebrate_iridescent_virus_6,_complete_genome	90.62	96	7	2	9218	9311	157871	157966	1e-26	126
Contig3901	gi|15078713|ref|NC_003038.1|_Invertebrate_iridescent_virus_6,_complete_genome	91.67	84	4	3	7154	7236	157872	157953	2e-22	113
Contig3901	gi|15078713|ref|NC_003038.1|_Invertebrate_iridescent_virus_6,_complete_genome	92.96	71	4	1	9376	9445	157873	157943	4e-19	102
Contig3915	gi|15078713|ref|NC_003038.1|_Invertebrate_iridescent_virus_6,_complete_genome	91.89	74	3	3	17610	17683	157874	157944	1e-18	100
Contig3918	gi|15078713|ref|NC_003038.1|_Invertebrate_iridescent_virus_6,_complete_genome	91.36	81	5	2	20444	20522	157952	157872	6e-21	110
Contig3971	gi|15078713|ref|NC_003038.1|_Invertebrate_iridescent_virus_6,_complete_genome	84.46	251	32	7	1204	1451	157868	158114	9e-61	241
Contig3971	gi|15078713|ref|NC_003038.1|_Invertebrate_iridescent_virus_6,_complete_genome	89.38	160	11	6	20339	20496	157872	158027	2e-47	196
Contig4292	gi|15078713|ref|NC_003038.1|_Invertebrate_iridescent_virus_6,_complete_genome	85.33	259	30	8	48166	48420	158125	157871	3e-66	261
Contig4292	gi|15078713|ref|NC_003038.1|_Invertebrate_iridescent_virus_6,_complete_genome	83.27	263	33	11	66230	66488	157872	158127	2e-57	231
Contig4344	gi|15078713|ref|NC_003038.1|_Invertebrate_iridescent_virus_6,_complete_genome	89.72	107	8	3	28525	28628	158022	157916	8e-28	134
Contig4467	gi|15078713|ref|NC_003038.1|_Invertebrate_iridescent_virus_6,_complete_genome	86.4	228	25	6	5703	5926	158096	157871	5e-62	244
Contig4467	gi|15078713|ref|NC_003038.1|_Invertebrate_iridescent_virus_6,_complete_genome	85.71	77	6	5	569	641	157969	158044	2e-11	76.8
Contig4520	gi|15078713|ref|NC_003038.1|_Invertebrate_iridescent_virus_6,_complete_genome	91.8	61	4	1	7907	7966	157872	157932	1e-13	84.2
Contig4551	gi|15078713|ref|NC_003038.1|_Invertebrate_iridescent_virus_6,_complete_genome	89.66	145	10	5	10609	10752	158011	157871	1e-42	180
Contig4570	gi|15078713|ref|NC_003038.1|_Invertebrate_iridescent_virus_6,_complete_genome	90.14	71	5	2	142794	142864	157933	157865	9e-15	91.6
Contig4612	gi|15078713|ref|NC_003038.1|_Invertebrate_iridescent_virus_6,_complete_genome	90	100	7	3	2634	2730	157970	157871	4e-27	126
Contig5428	gi|15078713|ref|NC_003038.1|_Invertebrate_iridescent_virus_6,_complete_genome	87.93	116	10	4	459	570	157986	157871	2e-29	134
Contig5523	gi|15078713|ref|NC_003038.1|_Invertebrate_iridescent_virus_6,_complete_genome	87.82	156	12	6	1610	1761	158027	157875	9e-42	176
Contig6154	gi|15078713|ref|NC_003038.1|_Invertebrate_iridescent_virus_6,_complete_genome	89.94	159	10	6	165	321	158027	157873	3e-50	200
Contig7779	gi|15078713|ref|NC_003038.1|_Invertebrate_iridescent_virus_6,_complete_genome	89.24	158	9	7	390	543	158028	157875	4e-47	191
Contig8108	gi|15078713|ref|NC_003038.1|_Invertebrate_iridescent_virus_6,_complete_genome	85.21	257	31	7	51050	51302	158125	157872	6e-65	257
Contig8376	gi|15078713|ref|NC_003038.1|_Invertebrate_iridescent_virus_6,_complete_genome	90.13	152	11	4	1687	1835	157874	158024	6e-48	195
Contig8881	gi|15078713|ref|NC_003038.1|_Invertebrate_iridescent_virus_6,_complete_genome	91.24	137	8	4	550	684	158005	157871	2e-44	183
Contig9576	gi|15078713|ref|NC_003038.1|_Invertebrate_iridescent_virus_6,_complete_genome	90.38	104	8	2	1144	1246	157879	157981	4e-30	135
Contig10385	gi|15078713|ref|NC_003038.1|_Invertebrate_iridescent_virus_6,_complete_genome	84.44	257	32	8	814	1066	158124	157872	2e-63	246
Contig10744	gi|15078713|ref|NC_003038.1|_Invertebrate_iridescent_virus_6,_complete_genome	90.55	127	10	2	602	726	157872	157998	1e-39	167
Contig11205	gi|15078713|ref|NC_003038.1|_Invertebrate_iridescent_virus_6,_complete_genome	88.39	112	9	4	331	440	157871	157980	5e-29	132
Contig12074	gi|15078713|ref|NC_003038.1|_Invertebrate_iridescent_virus_6,_complete_genome	89.19	111	8	4	190	299	157882	157989	2e-30	135
Contig12318	gi|15078713|ref|NC_003038.1|_Invertebrate_iridescent_virus_6,_complete_genome	90.91	66	5	1	2997	3061	157875	157940	3e-15	87.9
Contig12347	gi|15078713|ref|NC_003038.1|_Invertebrate_iridescent_virus_6,_complete_genome	84.68	111	14	3	4728	4837	157870	157978	5e-21	108
Contig12838	gi|15078713|ref|NC_003038.1|_Invertebrate_iridescent_virus_6,_complete_genome	90.79	152	10	4	362	510	158022	157872	5e-50	200
Contig12905	gi|15078713|ref|NC_003038.1|_Invertebrate_iridescent_virus_6,_complete_genome	84.82	191	22	7	17118	17304	157876	158063	7e-44	185
Contig12927	gi|15078713|ref|NC_003038.1|_Invertebrate_iridescent_virus_6,_complete_genome	88.1	126	12	3	207	330	157999	157875	5e-34	147
Contig13098	gi|15078713|ref|NC_003038.1|_Invertebrate_iridescent_virus_6,_complete_genome	86.45	155	16	4	2224	2375	158024	157872	6e-39	165
Contig13207	gi|15078713|ref|NC_003038.1|_Invertebrate_iridescent_virus_6,_complete_genome	85.33	259	30	8	4494	4748	158125	157871	2e-67	261
Contig13260	gi|15078713|ref|NC_003038.1|_Invertebrate_iridescent_virus_6,_complete_genome	85.54	242	25	8	1604	1841	158109	157874	9e-63	244
Contig14368	gi|15078713|ref|NC_003038.1|_Invertebrate_iridescent_virus_6,_complete_genome	85.21	257	29	9	124	375	157873	158125	9e-67	255
Contig15000	gi|15078713|ref|NC_003038.1|_Invertebrate_iridescent_virus_6,_complete_genome	86.15	231	24	8	670	897	157871	158096	2e-62	243
Contig15066	gi|15078713|ref|NC_003038.1|_Invertebrate_iridescent_virus_6,_complete_genome	84.33	217	26	7	2821	3033	157873	158085	4e-51	206
Contig15218	gi|15078713|ref|NC_003038.1|_Invertebrate_iridescent_virus_6,_complete_genome	87.23	188	18	6	2945	3128	158058	157873	3e-52	209
Contig16824	gi|15078713|ref|NC_003038.1|_Invertebrate_iridescent_virus_6,_complete_genome	85.38	260	31	7	178	433	158128	157872	3e-68	263
Contig16989	gi|15078713|ref|NC_003038.1|_Invertebrate_iridescent_virus_6,_complete_genome	90.2	102	7	3	1697	1797	157872	157971	2e-28	130
Contig17313	gi|15078713|ref|NC_003038.1|_Invertebrate_iridescent_virus_6,_complete_genome	90	80	6	2	206	283	157952	157873	3e-20	102
Contig17496	gi|15078713|ref|NC_003038.1|_Invertebrate_iridescent_virus_6,_complete_genome	90.32	155	11	4	279	430	158027	157874	4e-50	200
Contig17725	gi|15078713|ref|NC_003038.1|_Invertebrate_iridescent_virus_6,_complete_genome	90.91	88	5	3	706	792	157872	157957	4e-24	115
Contig17787	gi|15078713|ref|NC_003038.1|_Invertebrate_iridescent_virus_6,_complete_genome	85.77	260	29	8	18571	18826	157871	158126	5e-69	268
Contig18733	gi|15078713|ref|NC_003038.1|_Invertebrate_iridescent_virus_6,_complete_genome	100	29	0	0	769	797	157933	157905	4e-06	54.7
Contig19366	gi|15078713|ref|NC_003038.1|_Invertebrate_iridescent_virus_6,_complete_genome	84.92	252	31	7	2751	2998	158120	157872	2e-63	248
Contig20203	gi|15078713|ref|NC_003038.1|_Invertebrate_iridescent_virus_6,_complete_genome	87.18	117	11	4	1225	1339	157873	157987	2e-28	130
Contig20454	gi|15078713|ref|NC_003038.1|_Invertebrate_iridescent_virus_6,_complete_genome	89.4	151	12	4	280	427	157873	158022	3e-46	187
Contig21257	gi|15078713|ref|NC_003038.1|_Invertebrate_iridescent_virus_6,_complete_genome	89.42	104	8	3	4517	4619	157865	157966	2e-27	128
Contig21550	gi|15078713|ref|NC_003038.1|_Invertebrate_iridescent_virus_6,_complete_genome	84.18	196	24	7	171	362	157876	158068	7e-45	183
Contig21854	gi|15078713|ref|NC_003038.1|_Invertebrate_iridescent_virus_6,_complete_genome	89.47	152	12	4	5528	5676	158022	157872	3e-45	189
Contig22126	gi|15078713|ref|NC_003038.1|_Invertebrate_iridescent_virus_6,_complete_genome	90.62	160	9	6	683	840	157872	158027	4e-52	207
Contig22459	gi|15078713|ref|NC_003038.1|_Invertebrate_iridescent_virus_6,_complete_genome	88.89	153	13	4	167	316	157869	158020	1e-45	185
Contig22614	gi|15078713|ref|NC_003038.1|_Invertebrate_iridescent_virus_6,_complete_genome	90.2	153	11	4	1856	2005	158024	157873	3e-48	196
Contig23189	gi|15078713|ref|NC_003038.1|_Invertebrate_iridescent_virus_6,_complete_genome	88.12	101	10	2	5954	6052	157966	157866	2e-24	119
Contig24587	gi|15078713|ref|NC_003038.1|_Invertebrate_iridescent_virus_6,_complete_genome	88.24	136	14	2	3398	3531	157998	157863	2e-37	161
Contig25953	gi|15078713|ref|NC_003038.1|_Invertebrate_iridescent_virus_6,_complete_genome	89.16	166	12	6	630	792	157865	158027	6e-50	202
Contig26824	gi|15078713|ref|NC_003038.1|_Invertebrate_iridescent_virus_6,_complete_genome	85.71	210	23	7	299	504	158078	157872	4e-54	215
Contig27024	gi|15078713|ref|NC_003038.1|_Invertebrate_iridescent_virus_6,_complete_genome	88.68	159	14	4	1128	1283	157874	158031	1e-46	191
Contig27449	gi|15078713|ref|NC_003038.1|_Invertebrate_iridescent_virus_6,_complete_genome	85.06	261	32	7	485	741	158125	157868	3e-67	259
Contig28129	gi|15078713|ref|NC_003038.1|_Invertebrate_iridescent_virus_6,_complete_genome	89.26	149	11	5	941	1084	157876	158024	4e-44	182
Contig28151	gi|15078713|ref|NC_003038.1|_Invertebrate_iridescent_virus_6,_complete_genome	84.67	261	31	9	220	477	157871	158125	1e-65	252
Contig28329	gi|15078713|ref|NC_003038.1|_Invertebrate_iridescent_virus_6,_complete_genome	85.42	192	22	6	467	654	157875	158064	3e-48	195
Contig29996	gi|15078713|ref|NC_003038.1|_Invertebrate_iridescent_virus_6,_complete_genome	89.87	79	6	2	15172	15248	157952	157874	1e-18	100
Contig30661	gi|15078713|ref|NC_003038.1|_Invertebrate_iridescent_virus_6,_complete_genome	88.43	121	9	4	1019	1137	157876	157993	1e-31	141
Contig31204	gi|15078713|ref|NC_003038.1|_Invertebrate_iridescent_virus_6,_complete_genome	90	80	5	3	2876	2953	157951	157873	3e-19	100
Contig31509	gi|15078713|ref|NC_003038.1|_Invertebrate_iridescent_virus_6,_complete_genome	89.19	111	10	2	879	987	157872	157982	7e-31	137
Contig31679	gi|15078713|ref|NC_003038.1|_Invertebrate_iridescent_virus_6,_complete_genome	91.11	90	6	2	352	439	157962	157873	4e-26	121
Contig32465	gi|15078713|ref|NC_003038.1|_Invertebrate_iridescent_virus_6,_complete_genome	90.28	144	10	4	1496	1636	158033	157891	5e-45	185
Contig32755	gi|15078713|ref|NC_003038.1|_Invertebrate_iridescent_virus_6,_complete_genome	87.9	157	14	5	186	339	157873	158027	1e-43	180
Contig32808	gi|15078713|ref|NC_003038.1|_Invertebrate_iridescent_virus_6,_complete_genome	92.31	65	3	2	867	931	157871	157933	5e-17	91.6
Contig33051	gi|15078713|ref|NC_003038.1|_Invertebrate_iridescent_virus_6,_complete_genome	84.15	164	14	10	163	323	157873	158027	2e-34	148
Contig33190	gi|15078713|ref|NC_003038.1|_Invertebrate_iridescent_virus_6,_complete_genome	91.55	71	5	1	3508	3577	157944	157874	8e-18	97.1
Contig33530	gi|15078713|ref|NC_003038.1|_Invertebrate_iridescent_virus_6,_complete_genome	88.59	149	13	4	484	629	158023	157876	3e-43	178
Contig33686	gi|15078713|ref|NC_003038.1|_Invertebrate_iridescent_virus_6,_complete_genome	86.42	162	10	7	327	485	158027	157875	4e-40	167
Contig33762	gi|15078713|ref|NC_003038.1|_Invertebrate_iridescent_virus_6,_complete_genome	94.44	36	2	0	1	36	157978	158013	9e-07	56.5
Contig34004	gi|15078713|ref|NC_003038.1|_Invertebrate_iridescent_virus_6,_complete_genome	92.54	67	4	1	144	209	157873	157939	5e-18	95.3
Contig34379	gi|15078713|ref|NC_003038.1|_Invertebrate_iridescent_virus_6,_complete_genome	90.26	154	11	3	6463	6614	157872	158023	4e-48	198
Contig34552	gi|15078713|ref|NC_003038.1|_Invertebrate_iridescent_virus_6,_complete_genome	84.08	157	11	8	474	618	157873	158027	2e-31	139
Contig34922	gi|15078713|ref|NC_003038.1|_Invertebrate_iridescent_virus_6,_complete_genome	84.14	227	30	6	367	590	158096	157873	4e-54	215
Contig35464	gi|15078713|ref|NC_003038.1|_Invertebrate_iridescent_virus_6,_complete_genome	90.12	81	6	2	676	754	157877	157957	9e-21	104
Contig37394	gi|15078713|ref|NC_003038.1|_Invertebrate_iridescent_virus_6,_complete_genome	85.28	197	21	8	13165	13358	158063	157872	3e-47	196
Contig37848	gi|15078713|ref|NC_003038.1|_Invertebrate_iridescent_virus_6,_complete_genome	82.45	245	35	8	1102	1343	157886	158125	7e-52	207
Contig901	gi|157310906|ref|NC_009816.1|_Corynebacterium_phage_P1201,_complete_genome	91.94	62	4	1	261565	261626	51090	51030	2e-12	86.1
Contig26035	gi|209978775|ref|NC_011423.1|_Adoxophyes_orana_nucleopolyhedrovirus,_complete_genome	97.37	38	0	1	1	37	6776	6739	8e-09	63.9
Contig26035	gi|209978775|ref|NC_011423.1|_Adoxophyes_orana_nucleopolyhedrovirus,_complete_genome	100	31	0	0	1	31	6782	6752	4e-07	58.4
Contig26035	gi|209978775|ref|NC_011423.1|_Adoxophyes_orana_nucleopolyhedrovirus,_complete_genome	100	30	0	0	2	31	6787	6758	1e-06	56.5
Contig801	gi|212499705|ref|NC_011551.1|_Bacteriophage_APSE-2,_complete_genome	100	45	0	0	63838	63882	27596	27552	1e-12	84.2
Contig386	gi|22164589|ref|NC_004105.1|_Ectromelia_virus,_complete_genome	100	34	0	0	71407	71440	59115	59082	4e-06	63.9
Contig26035	gi|29567085|ref|NC_004690.1|_Adoxophyes_honmai_NPV,_complete_genome	97.37	38	0	1	1	37	7026	6989	8e-09	63.9
Contig26035	gi|29567085|ref|NC_004690.1|_Adoxophyes_honmai_NPV,_complete_genome	100	30	0	0	2	31	7031	7002	1e-06	56.5
Contig161	gi|363539767|ref|NC_016072.1|_Megavirus_chiliensis,_complete_genome	95.12	41	2	0	121955	121995	974114	974074	4e-06	65.8
Contig10763	gi|363539767|ref|NC_016072.1|_Megavirus_chiliensis,_complete_genome	100	29	0	0	43	71	795103	795075	4e-06	54.7
Contig10763	gi|363539767|ref|NC_016072.1|_Megavirus_chiliensis,_complete_genome	100	28	0	0	42	69	795221	795194	1e-05	52.8
Contig23218	gi|401829616|ref|NC_018464.1|_Shamonda_virus_N_and_NSs_genes,_segment_S,_genomic_RNA,_isolate_Ib_An_5550	96.97	33	1	0	7304	7336	869	837	1e-05	56.5
Contig161	gi|448824968|ref|NC_020232.1|_Megavirus_lba_isolate_LBA111,_complete_genome	95.12	41	2	0	121955	121995	934799	934759	4e-06	65.8
Contig10763	gi|448824968|ref|NC_020232.1|_Megavirus_lba_isolate_LBA111,_complete_genome	100	28	0	0	42	69	755987	755960	1e-05	52.8
Contig1	gi|48843625|ref|NC_005906.1|_Neodiprion_lecontei_NPV,_complete_genome	86.41	103	8	4	3404524	3404623	11529	11430	4e-19	110
Contig1	gi|48843625|ref|NC_005906.1|_Neodiprion_lecontei_NPV,_complete_genome	92.11	76	6	0	3405683	3405758	11454	11529	4e-19	110
Contig1	gi|48843625|ref|NC_005906.1|_Neodiprion_lecontei_NPV,_complete_genome	92	75	6	0	3254042	3254116	11455	11529	1e-18	108
Contig1	gi|48843625|ref|NC_005906.1|_Neodiprion_lecontei_NPV,_complete_genome	91.89	74	6	0	3262957	3263030	11456	11529	5e-18	106
Contig13	gi|48843625|ref|NC_005906.1|_Neodiprion_lecontei_NPV,_complete_genome	89.53	86	7	1	3531825	3531908	11444	11529	1e-18	110
Contig389	gi|48843625|ref|NC_005906.1|_Neodiprion_lecontei_NPV,_complete_genome	91.89	74	6	0	296844	296917	11456	11529	8e-19	106
Contig665	gi|48843625|ref|NC_005906.1|_Neodiprion_lecontei_NPV,_complete_genome	89.53	86	6	1	31848	31930	11444	11529	4e-20	108
Contig930	gi|48843625|ref|NC_005906.1|_Neodiprion_lecontei_NPV,_complete_genome	92	75	6	0	231380	231454	11455	11529	2e-19	108
Contig1088	gi|48843625|ref|NC_005906.1|_Neodiprion_lecontei_NPV,_complete_genome	86.41	103	8	4	138939	139038	11430	11529	2e-20	110
Contig1088	gi|48843625|ref|NC_005906.1|_Neodiprion_lecontei_NPV,_complete_genome	92.11	76	6	0	137804	137879	11529	11454	2e-20	110
Contig901	gi|530787714|ref|NC_022096.1|_Pseudomonas_phage_PaBG,_complete_genome	91.67	48	4	0	127797	127844	120227	120274	7e-07	67.6
Contig50	gi|531034792|ref|NC_022098.1|_Pandoravirus_salinus,_complete_genome	91.84	49	3	1	1227643	1227690	1665758	1665806	2e-06	67.6
Contig219	gi|531034792|ref|NC_022098.1|_Pandoravirus_salinus,_complete_genome	91.84	49	3	1	1671761	1671808	1665758	1665806	2e-06	67.6
Contig223	gi|531034792|ref|NC_022098.1|_Pandoravirus_salinus,_complete_genome	91.84	49	3	1	1428815	1428862	1665758	1665806	1e-06	67.6
Contig459	gi|531034792|ref|NC_022098.1|_Pandoravirus_salinus,_complete_genome	91.84	49	3	1	37702	37749	1665806	1665758	5e-07	67.6
Contig801	gi|9633550|ref|NC_000935.1|_Acyrthosiphon_pisum_bacteriophage_APSE-1,_complete_genome	97.78	45	1	0	63838	63882	25270	25226	7e-11	78.7

## Sheet: N. lugens
DATASET S1: Viral-like sequences (VLSs) identified by a Blastn search against NCBI virus RefSeqs using the genomes of N. lugens with a cutoff E value of ≤10-5.
Sequence id: Contigs/Scaffold of the planthopper genome used as blast query; Reference virus accession number: NCBI accession number and names of the identified virus; Percentage: Percentage of identical matches; Length: Alignment length of VLSs; Mismatches: Number of mismatches in planthopper Contigs/Scaffold compare to viruse sequneces; Gaps: Number of gap openings in planthopper Contigs/Scaffo…
Sequence id	Reference virus accession number	Percentage	Length	Mismatches	Gaps	Query start	Query end	Subject start	Subject end	E-value	Bitscore
NW_019106070.1	gi|109255272|ref|NC_008168.1|_Choristoneura_occidentalis_granulovirus,_complete_genome	97.4	77	2	0	165169	165245	19947	20023	1e-26	132
NW_019106574.1	gi|109255272|ref|NC_008168.1|_Choristoneura_occidentalis_granulovirus,_complete_genome	97.4	77	2	0	41242	41318	19947	20023	8e-27	132
NW_019106574.1	gi|109255272|ref|NC_008168.1|_Choristoneura_occidentalis_granulovirus,_complete_genome	97.4	77	2	0	59250	59326	19947	20023	8e-27	132
NW_019106574.1	gi|109255272|ref|NC_008168.1|_Choristoneura_occidentalis_granulovirus,_complete_genome	97.4	77	2	0	80815	80891	19947	20023	8e-27	132
NW_019106574.1	gi|109255272|ref|NC_008168.1|_Choristoneura_occidentalis_granulovirus,_complete_genome	97.4	77	2	0	176144	176220	19947	20023	8e-27	132
NW_019106574.1	gi|109255272|ref|NC_008168.1|_Choristoneura_occidentalis_granulovirus,_complete_genome	91.58	95	3	2	4695	4789	25902	25991	4e-25	126
NW_019106574.1	gi|109255272|ref|NC_008168.1|_Choristoneura_occidentalis_granulovirus,_complete_genome	91.58	95	3	2	30473	30567	25902	25991	4e-25	126
NW_019106574.1	gi|109255272|ref|NC_008168.1|_Choristoneura_occidentalis_granulovirus,_complete_genome	91.58	95	3	2	53203	53297	25902	25991	4e-25	126
NW_019106574.1	gi|109255272|ref|NC_008168.1|_Choristoneura_occidentalis_granulovirus,_complete_genome	97.67	43	1	0	78281	78323	25949	25991	1e-09	75
NW_019106574.1	gi|109255272|ref|NC_008168.1|_Choristoneura_occidentalis_granulovirus,_complete_genome	97.67	43	1	0	173610	173652	25949	25991	1e-09	75
NW_019106710.1	gi|109255272|ref|NC_008168.1|_Choristoneura_occidentalis_granulovirus,_complete_genome	97.4	77	2	0	218337	218413	19947	20023	7e-27	132
NW_019106710.1	gi|109255272|ref|NC_008168.1|_Choristoneura_occidentalis_granulovirus,_complete_genome	97.4	77	2	0	240926	241002	19947	20023	7e-27	132
NW_019106710.1	gi|109255272|ref|NC_008168.1|_Choristoneura_occidentalis_granulovirus,_complete_genome	97.4	77	2	0	271705	271781	19947	20023	7e-27	132
NW_019106710.1	gi|109255272|ref|NC_008168.1|_Choristoneura_occidentalis_granulovirus,_complete_genome	97.4	77	2	0	289974	290050	19947	20023	7e-27	132
NW_019106710.1	gi|109255272|ref|NC_008168.1|_Choristoneura_occidentalis_granulovirus,_complete_genome	91.58	95	3	2	207600	207694	25902	25991	3e-25	126
NW_019106710.1	gi|109255272|ref|NC_008168.1|_Choristoneura_occidentalis_granulovirus,_complete_genome	91.58	95	3	2	229599	229693	25902	25991	3e-25	126
NW_019106710.1	gi|109255272|ref|NC_008168.1|_Choristoneura_occidentalis_granulovirus,_complete_genome	91.58	95	3	2	282974	283068	25902	25991	3e-25	126
NW_019106710.1	gi|109255272|ref|NC_008168.1|_Choristoneura_occidentalis_granulovirus,_complete_genome	97.67	43	1	0	260794	260836	25949	25991	1e-09	75
NW_019106856.1	gi|109255272|ref|NC_008168.1|_Choristoneura_occidentalis_granulovirus,_complete_genome	97.4	77	2	0	14231	14307	19947	20023	6e-27	132
NW_019106856.1	gi|109255272|ref|NC_008168.1|_Choristoneura_occidentalis_granulovirus,_complete_genome	97.67	43	1	0	11697	11739	25949	25991	1e-09	75
NW_019107599.1	gi|109255272|ref|NC_008168.1|_Choristoneura_occidentalis_granulovirus,_complete_genome	97.4	77	2	0	96663	96739	19947	20023	4e-27	132
NW_019109229.1	gi|109255272|ref|NC_008168.1|_Choristoneura_occidentalis_granulovirus,_complete_genome	97.4	77	2	0	48386	48462	20023	19947	1e-27	132
NW_019109229.1	gi|109255272|ref|NC_008168.1|_Choristoneura_occidentalis_granulovirus,_complete_genome	97.4	77	2	0	30327	30403	20023	19947	1e-27	132
NW_019109229.1	gi|109255272|ref|NC_008168.1|_Choristoneura_occidentalis_granulovirus,_complete_genome	97.4	77	2	0	11053	11129	20023	19947	1e-27	132
NW_019109229.1	gi|109255272|ref|NC_008168.1|_Choristoneura_occidentalis_granulovirus,_complete_genome	91.58	95	3	2	37178	37272	25991	25902	6e-26	126
NW_019109229.1	gi|109255272|ref|NC_008168.1|_Choristoneura_occidentalis_granulovirus,_complete_genome	91.58	95	3	2	17813	17907	25991	25902	6e-26	126
NW_019109898.1	gi|109255272|ref|NC_008168.1|_Choristoneura_occidentalis_granulovirus,_complete_genome	97.4	77	2	0	29001	29077	20023	19947	9e-28	132
NW_019109898.1	gi|109255272|ref|NC_008168.1|_Choristoneura_occidentalis_granulovirus,_complete_genome	97.4	77	2	0	12531	12607	20023	19947	9e-28	132
NW_019109898.1	gi|109255272|ref|NC_008168.1|_Choristoneura_occidentalis_granulovirus,_complete_genome	91.58	95	3	2	35605	35699	25991	25902	4e-26	126
NW_019109898.1	gi|109255272|ref|NC_008168.1|_Choristoneura_occidentalis_granulovirus,_complete_genome	91.58	95	3	2	15099	15193	25991	25902	4e-26	126
NW_019110568.1	gi|109255272|ref|NC_008168.1|_Choristoneura_occidentalis_granulovirus,_complete_genome	97.4	77	2	0	7594	7670	19947	20023	6e-28	132
NW_019110568.1	gi|109255272|ref|NC_008168.1|_Choristoneura_occidentalis_granulovirus,_complete_genome	91.58	95	3	2	5008	5102	25902	25991	3e-26	126
NW_019110568.1	gi|109255272|ref|NC_008168.1|_Choristoneura_occidentalis_granulovirus,_complete_genome	91.58	95	3	2	19714	19808	25902	25991	3e-26	126
NW_019110638.1	gi|109255272|ref|NC_008168.1|_Choristoneura_occidentalis_granulovirus,_complete_genome	97.4	77	2	0	8884	8960	19947	20023	6e-28	132
NW_019110638.1	gi|109255272|ref|NC_008168.1|_Choristoneura_occidentalis_granulovirus,_complete_genome	91.58	95	3	2	6298	6392	25902	25991	3e-26	126
NW_019110638.1	gi|109255272|ref|NC_008168.1|_Choristoneura_occidentalis_granulovirus,_complete_genome	91.58	95	3	2	20731	20825	25902	25991	3e-26	126
NW_019110794.1	gi|109255272|ref|NC_008168.1|_Choristoneura_occidentalis_granulovirus,_complete_genome	97.4	77	2	0	7366	7442	19947	20023	5e-28	132
NW_019110794.1	gi|109255272|ref|NC_008168.1|_Choristoneura_occidentalis_granulovirus,_complete_genome	91.58	95	3	2	4087	4181	25902	25991	2e-26	126
NW_019110890.1	gi|109255272|ref|NC_008168.1|_Choristoneura_occidentalis_granulovirus,_complete_genome	97.4	77	2	0	13705	13781	19947	20023	5e-28	132
NW_019110890.1	gi|109255272|ref|NC_008168.1|_Choristoneura_occidentalis_granulovirus,_complete_genome	97.67	43	1	0	10069	10111	25949	25991	9e-11	75
NW_019110890.1	gi|109255272|ref|NC_008168.1|_Choristoneura_occidentalis_granulovirus,_complete_genome	97.67	43	1	0	11171	11213	25949	25991	9e-11	75
NW_019111106.1	gi|109255272|ref|NC_008168.1|_Choristoneura_occidentalis_granulovirus,_complete_genome	92.63	95	2	1	9679	9773	25991	25902	4e-28	132
NW_019111133.1	gi|109255272|ref|NC_008168.1|_Choristoneura_occidentalis_granulovirus,_complete_genome	97.4	77	2	0	12970	13046	19947	20023	4e-28	132
NW_019111133.1	gi|109255272|ref|NC_008168.1|_Choristoneura_occidentalis_granulovirus,_complete_genome	91.58	95	3	2	6197	6291	25902	25991	2e-26	126
NW_019111242.1	gi|109255272|ref|NC_008168.1|_Choristoneura_occidentalis_granulovirus,_complete_genome	97.4	77	2	0	12081	12157	19947	20023	4e-28	132
NW_019111242.1	gi|109255272|ref|NC_008168.1|_Choristoneura_occidentalis_granulovirus,_complete_genome	97.67	43	1	0	10036	10078	25949	25991	7e-11	75
NW_019111488.1	gi|109255272|ref|NC_008168.1|_Choristoneura_occidentalis_granulovirus,_complete_genome	97.4	77	2	0	7880	7956	20023	19947	3e-28	132
NW_019111488.1	gi|109255272|ref|NC_008168.1|_Choristoneura_occidentalis_granulovirus,_complete_genome	91.58	95	3	2	10448	10542	25991	25902	2e-26	126
NW_019111636.1	gi|109255272|ref|NC_008168.1|_Choristoneura_occidentalis_granulovirus,_complete_genome	97.4	77	2	0	9959	10035	20023	19947	3e-28	132
NW_019111714.1	gi|109255272|ref|NC_008168.1|_Choristoneura_occidentalis_granulovirus,_complete_genome	96.1	77	3	0	6997	7073	20023	19947	1e-26	126
NW_019112133.1	gi|109255272|ref|NC_008168.1|_Choristoneura_occidentalis_granulovirus,_complete_genome	97.4	77	2	0	2387	2463	20023	19947	2e-28	132
NW_019112133.1	gi|109255272|ref|NC_008168.1|_Choristoneura_occidentalis_granulovirus,_complete_genome	91.58	95	3	2	4955	5049	25991	25902	1e-26	126
NW_019112323.1	gi|109255272|ref|NC_008168.1|_Choristoneura_occidentalis_granulovirus,_complete_genome	97.4	77	2	0	4686	4762	19947	20023	2e-28	132
NW_019112410.1	gi|109255272|ref|NC_008168.1|_Choristoneura_occidentalis_granulovirus,_complete_genome	90.53	95	4	2	8718	8812	25902	25991	5e-25	121
NW_019112460.1	gi|109255272|ref|NC_008168.1|_Choristoneura_occidentalis_granulovirus,_complete_genome	97.4	77	2	0	2583	2659	19947	20023	2e-28	132
NW_019121005.1	gi|109255272|ref|NC_008168.1|_Choristoneura_occidentalis_granulovirus,_complete_genome	91.58	95	3	2	100	194	25991	25902	1e-27	126
NW_019150643.1	gi|109255272|ref|NC_008168.1|_Choristoneura_occidentalis_granulovirus,_complete_genome	97.4	77	2	0	75	151	20023	19947	1e-29	132
NW_019113685.1	gi|113195177|ref|NC_008291.1|_Taterapox_virus,_complete_genome	96.97	33	1	0	736	768	146836	146804	9e-06	56.5
NW_019115151.1	gi|115304210|ref|NC_008363.1|_Lactococcus_phage_P008,_complete_genome	90.89	615	56	0	103	717	17614	17000	0	826
NW_019115151.1	gi|115304210|ref|NC_008363.1|_Lactococcus_phage_P008,_complete_genome	87.8	574	66	3	1385	1956	15767	15196	0	669
NW_019115151.1	gi|115304210|ref|NC_008363.1|_Lactococcus_phage_P008,_complete_genome	87.71	423	52	0	2922	3344	14447	14025	1e-137	494
NW_019115151.1	gi|115304210|ref|NC_008363.1|_Lactococcus_phage_P008,_complete_genome	87.76	335	38	3	727	1059	16731	16398	5e-106	388
NW_019115151.1	gi|115304210|ref|NC_008363.1|_Lactococcus_phage_P008,_complete_genome	87.73	277	34	0	3418	3694	13999	13723	1e-86	324
NW_019115151.1	gi|115304210|ref|NC_008363.1|_Lactococcus_phage_P008,_complete_genome	88.39	224	21	5	2146	2367	15133	14913	8e-69	265
NW_019115611.1	gi|115304210|ref|NC_008363.1|_Lactococcus_phage_P008,_complete_genome	94.93	1656	84	0	1	1656	2758	1103	0	2593
NW_019115611.1	gi|115304210|ref|NC_008363.1|_Lactococcus_phage_P008,_complete_genome	93.31	314	21	0	1961	2274	1086	773	7e-129	464
NW_019115611.1	gi|115304210|ref|NC_008363.1|_Lactococcus_phage_P008,_complete_genome	89.15	212	23	0	1749	1960	1098	887	7e-69	265
NW_019115611.1	gi|115304210|ref|NC_008363.1|_Lactococcus_phage_P008,_complete_genome	96	75	3	0	3039	3113	338	264	5e-26	122
NW_019115611.1	gi|115304210|ref|NC_008363.1|_Lactococcus_phage_P008,_complete_genome	98.11	53	1	0	3215	3267	217	165	4e-17	93.5
NW_019115714.1	gi|115304210|ref|NC_008363.1|_Lactococcus_phage_P008,_complete_genome	86.73	1168	140	14	1	1161	12182	11023	0	1284
NW_019115714.1	gi|115304210|ref|NC_008363.1|_Lactococcus_phage_P008,_complete_genome	86.08	582	81	0	2404	2985	10057	9476	8e-178	627
NW_019115714.1	gi|115304210|ref|NC_008363.1|_Lactococcus_phage_P008,_complete_genome	80.23	794	153	4	1425	2216	10998	10207	8e-168	593
NW_019115714.1	gi|115304210|ref|NC_008363.1|_Lactococcus_phage_P008,_complete_genome	90.4	125	12	0	3070	3194	9436	9312	7e-39	165
NW_019116214.1	gi|115304210|ref|NC_008363.1|_Lactococcus_phage_P008,_complete_genome	88.81	1135	112	8	1759	2892	22303	21183	0	1378
NW_019117620.1	gi|115304210|ref|NC_008363.1|_Lactococcus_phage_P008,_complete_genome	94.5	1964	102	6	1	1959	9168	7206	0	3024
NW_019117784.1	gi|115304210|ref|NC_008363.1|_Lactococcus_phage_P008,_complete_genome	96	925	37	0	972	1896	5806	4882	0	1504
NW_019117784.1	gi|115304210|ref|NC_008363.1|_Lactococcus_phage_P008,_complete_genome	94.06	858	41	4	7	854	6671	5814	0	1293
NW_019117784.1	gi|115304210|ref|NC_008363.1|_Lactococcus_phage_P008,_complete_genome	89.41	85	9	0	1970	2054	4844	4760	8e-22	108
NW_019118553.1	gi|115304210|ref|NC_008363.1|_Lactococcus_phage_P008,_complete_genome	85.43	405	53	3	1300	1701	19718	19317	1e-114	416
NW_019118624.1	gi|115304210|ref|NC_008363.1|_Lactococcus_phage_P008,_complete_genome	92.48	1103	72	8	1	1098	26638	27734	0	1567
NW_019118624.1	gi|115304210|ref|NC_008363.1|_Lactococcus_phage_P008,_complete_genome	98.35	121	2	0	1338	1458	27908	28028	1e-53	213
NW_019123546.1	gi|115304210|ref|NC_008363.1|_Lactococcus_phage_P008,_complete_genome	94.24	989	57	0	1	989	3152	4140	0	1511
NW_019145372.1	gi|115304210|ref|NC_008363.1|_Lactococcus_phage_P008,_complete_genome	90.96	531	48	0	1	531	24238	24768	0	715
NW_019115151.1	gi|115315572|ref|NC_008370.1|_Lactococcus_phage_712,_complete_genome	89.2	639	62	2	1306	1944	16821	16190	0	791
NW_019115151.1	gi|115315572|ref|NC_008370.1|_Lactococcus_phage_712,_complete_genome	87.97	507	58	3	444	948	18572	18067	3e-168	595
NW_019115151.1	gi|115315572|ref|NC_008370.1|_Lactococcus_phage_712,_complete_genome	86.22	421	50	6	2928	3344	15468	15052	2e-124	449
NW_019115151.1	gi|115315572|ref|NC_008370.1|_Lactococcus_phage_712,_complete_genome	92.03	301	19	1	3399	3694	15050	14750	6e-115	418
NW_019115151.1	gi|115315572|ref|NC_008370.1|_Lactococcus_phage_712,_complete_genome	87.46	351	43	1	103	452	19061	18711	2e-110	403
NW_019115151.1	gi|115315572|ref|NC_008370.1|_Lactococcus_phage_712,_complete_genome	92.24	232	18	0	2146	2377	16115	15884	3e-88	329
NW_019115151.1	gi|115315572|ref|NC_008370.1|_Lactococcus_phage_712,_complete_genome	93.4	106	7	0	1096	1201	17150	17045	1e-36	158
NW_019115611.1	gi|115315572|ref|NC_008370.1|_Lactococcus_phage_712,_complete_genome	94.44	1656	92	0	1	1656	2922	1267	0	2549
NW_019115611.1	gi|115315572|ref|NC_008370.1|_Lactococcus_phage_712,_complete_genome	89.44	322	34	0	1961	2282	1250	929	1e-111	407
NW_019115611.1	gi|115315572|ref|NC_008370.1|_Lactococcus_phage_712,_complete_genome	87.26	212	27	0	1749	1960	1262	1051	3e-62	243
NW_019115611.1	gi|115315572|ref|NC_008370.1|_Lactococcus_phage_712,_complete_genome	96	75	3	0	3039	3113	345	271	5e-26	122
NW_019115714.1	gi|115315572|ref|NC_008370.1|_Lactococcus_phage_712,_complete_genome	85.52	1733	233	17	1	1724	12690	10967	0	1794
NW_019115714.1	gi|115315572|ref|NC_008370.1|_Lactococcus_phage_712,_complete_genome	85.57	582	84	0	2404	2985	10316	9735	8e-173	610
NW_019115714.1	gi|115315572|ref|NC_008370.1|_Lactococcus_phage_712,_complete_genome	94.02	117	7	0	3070	3186	9695	9579	1e-42	178
NW_019115714.1	gi|115315572|ref|NC_008370.1|_Lactococcus_phage_712,_complete_genome	82	150	17	5	904	1048	11667	11523	6e-25	119
NW_019116214.1	gi|115315572|ref|NC_008370.1|_Lactococcus_phage_712,_complete_genome	83.33	1146	153	25	1759	2892	22557	21438	0	1024
NW_019117620.1	gi|115315572|ref|NC_008370.1|_Lactococcus_phage_712,_complete_genome	94.22	935	50	2	1	931	9427	8493	0	1424
NW_019117620.1	gi|115315572|ref|NC_008370.1|_Lactococcus_phage_712,_complete_genome	83.48	884	134	11	997	1874	7846	6969	0	813
NW_019117784.1	gi|115315572|ref|NC_008370.1|_Lactococcus_phage_712,_complete_genome	96.65	925	31	0	972	1896	5970	5046	0	1537
NW_019117784.1	gi|115315572|ref|NC_008370.1|_Lactococcus_phage_712,_complete_genome	93.29	849	55	2	7	854	6825	5978	0	1251
NW_019117784.1	gi|115315572|ref|NC_008370.1|_Lactococcus_phage_712,_complete_genome	89.41	85	9	0	1970	2054	5008	4924	8e-22	108
NW_019118624.1	gi|115315572|ref|NC_008370.1|_Lactococcus_phage_712,_complete_genome	90.19	1142	98	9	1	1130	28211	29350	0	1476
NW_019118624.1	gi|115315572|ref|NC_008370.1|_Lactococcus_phage_712,_complete_genome	83.93	224	29	7	1246	1465	29425	29645	6e-52	207
NW_019118624.1	gi|115315572|ref|NC_008370.1|_Lactococcus_phage_712,_complete_genome	97.87	47	1	0	1632	1678	30037	30083	4e-14	82.4
NW_019123546.1	gi|115315572|ref|NC_008370.1|_Lactococcus_phage_712,_complete_genome	95.15	989	48	0	1	989	3316	4304	0	1561
NW_019145372.1	gi|115315572|ref|NC_008370.1|_Lactococcus_phage_712,_complete_genome	89.64	531	55	0	1	531	24790	25320	0	676
NW_019115151.1	gi|115315628|ref|NC_008371.1|_Lactococcus_phage_jj50,_complete_genome	94.45	1945	103	3	1	1944	16892	14952	0	2988
NW_019115151.1	gi|115315628|ref|NC_008371.1|_Lactococcus_phage_jj50,_complete_genome	93.82	566	35	0	2779	3344	14343	13778	0	852
NW_019115151.1	gi|115315628|ref|NC_008371.1|_Lactococcus_phage_jj50,_complete_genome	89.39	575	53	4	2146	2716	14877	14307	0	717
NW_019115151.1	gi|115315628|ref|NC_008371.1|_Lactococcus_phage_jj50,_complete_genome	96.01	301	7	1	3399	3694	13776	13476	6e-135	484
NW_019115611.1	gi|115315628|ref|NC_008371.1|_Lactococcus_phage_jj50,_complete_genome	96.8	1656	53	0	1	1656	2766	1111	0	2765
NW_019115611.1	gi|115315628|ref|NC_008371.1|_Lactococcus_phage_jj50,_complete_genome	93.31	314	21	0	1961	2274	1094	781	7e-129	464
NW_019115611.1	gi|115315628|ref|NC_008371.1|_Lactococcus_phage_jj50,_complete_genome	90.09	212	21	0	1749	1960	1106	895	3e-72	276
NW_019115611.1	gi|115315628|ref|NC_008371.1|_Lactococcus_phage_jj50,_complete_genome	100	75	0	0	3039	3113	346	272	5e-31	139
NW_019115611.1	gi|115315628|ref|NC_008371.1|_Lactococcus_phage_jj50,_complete_genome	98.11	53	1	0	3215	3267	225	173	4e-17	93.5
NW_019115714.1	gi|115315628|ref|NC_008371.1|_Lactococcus_phage_jj50,_complete_genome	95.03	1772	88	0	1	1772	11935	10164	0	2785
NW_019115714.1	gi|115315628|ref|NC_008371.1|_Lactococcus_phage_jj50,_complete_genome	89.13	506	53	2	2481	2985	9484	8980	2e-178	628
NW_019115714.1	gi|115315628|ref|NC_008371.1|_Lactococcus_phage_jj50,_complete_genome	95.2	125	6	0	3070	3194	8940	8816	7e-49	198
NW_019116214.1	gi|115315628|ref|NC_008371.1|_Lactococcus_phage_jj50,_complete_genome	91.04	781	46	16	2119	2892	20501	19738	0	1033
NW_019116214.1	gi|115315628|ref|NC_008371.1|_Lactococcus_phage_jj50,_complete_genome	96.07	305	12	0	299	603	22598	22294	6e-139	497
NW_019116214.1	gi|115315628|ref|NC_008371.1|_Lactococcus_phage_jj50,_complete_genome	93.37	181	12	0	1	181	22791	22611	5e-70	268
NW_019117620.1	gi|115315628|ref|NC_008371.1|_Lactococcus_phage_jj50,_complete_genome	92.97	1879	109	7	1	1874	8672	6812	0	2717
NW_019117784.1	gi|115315628|ref|NC_008371.1|_Lactococcus_phage_jj50,_complete_genome	96.11	925	36	0	972	1896	5814	4890	0	1509
NW_019117784.1	gi|115315628|ref|NC_008371.1|_Lactococcus_phage_jj50,_complete_genome	94.07	843	49	1	12	854	6663	5822	0	1279
NW_019117784.1	gi|115315628|ref|NC_008371.1|_Lactococcus_phage_jj50,_complete_genome	89.41	85	9	0	1970	2054	4852	4768	8e-22	108
NW_019118553.1	gi|115315628|ref|NC_008371.1|_Lactococcus_phage_jj50,_complete_genome	96.86	414	13	0	1294	1707	17977	17564	0	693
NW_019118553.1	gi|115315628|ref|NC_008371.1|_Lactococcus_phage_jj50,_complete_genome	93.98	166	10	0	1	166	18771	18606	3e-65	252
NW_019118624.1	gi|115315628|ref|NC_008371.1|_Lactococcus_phage_jj50,_complete_genome	96.55	1100	34	4	1	1098	25343	26440	0	1818
NW_019118624.1	gi|115315628|ref|NC_008371.1|_Lactococcus_phage_jj50,_complete_genome	87.09	395	21	12	1246	1615	26535	26924	8e-116	420
NW_019118624.1	gi|115315628|ref|NC_008371.1|_Lactococcus_phage_jj50,_complete_genome	94.44	54	2	1	1626	1678	26968	27021	4e-14	82.4
NW_019123546.1	gi|115315628|ref|NC_008371.1|_Lactococcus_phage_jj50,_complete_genome	95.25	989	47	0	1	989	3160	4148	0	1567
NW_019105887.1	gi|116326687|ref|NC_008518.1|_Trichoplusia_ni_ascovirus_2c,_complete_genome	94.05	84	3	1	194955	195038	126347	126266	7e-25	126
NW_019106199.1	gi|116326687|ref|NC_008518.1|_Trichoplusia_ni_ascovirus_2c,_complete_genome	95.24	84	2	1	57576	57659	126266	126347	1e-26	132
NW_019106285.1	gi|116326687|ref|NC_008518.1|_Trichoplusia_ni_ascovirus_2c,_complete_genome	93.18	88	4	2	357268	357355	126265	126350	1e-25	128
NW_019113384.1	gi|116326687|ref|NC_008518.1|_Trichoplusia_ni_ascovirus_2c,_complete_genome	100	31	0	0	4784	4814	126317	126347	3e-06	58.4
NW_019118591.1	gi|13095743|ref|NC_002667.1|_Lactococcus_prophage_bIL286,_complete_genome	83.74	289	45	2	1381	1668	38921	38634	2e-71	272
NW_019108304.1	gi|13242472|ref|NC_002687.1|_Ectocarpus_siliculosus_virus_1,_complete_genome	100	32	0	0	59597	59628	224493	224524	1e-05	60.2
NW_019108304.1	gi|13242472|ref|NC_002687.1|_Ectocarpus_siliculosus_virus_1,_complete_genome	97.14	35	1	0	59594	59628	224616	224650	1e-05	60.2
NW_019118591.1	gi|13487801|ref|NC_002703.1|_Lactococcus_phage_Tuc2009,_complete_genome	89.27	289	29	2	1381	1668	34768	34481	5e-98	361
NW_019118591.1	gi|13487801|ref|NC_002703.1|_Lactococcus_phage_Tuc2009,_complete_genome	87.13	202	26	0	1188	1389	35321	35120	1e-58	230
NW_019118591.1	gi|13786531|ref|NC_002747.1|_Lactococcus_phage_TP901-1,_complete_genome	86.21	290	36	4	1381	1668	31665	31378	5e-83	311
NW_019118591.1	gi|13786531|ref|NC_002747.1|_Lactococcus_phage_TP901-1,_complete_genome	90.59	202	19	0	1188	1389	32149	31948	3e-70	268
NW_019108311.1	gi|14250967|ref|NC_002794.1|_Tupaiid_herpesvirus_1,_complete_genome	94.74	38	2	0	24825	24862	53381	53344	1e-05	60.2
NW_019105540.1	gi|15078713|ref|NC_003038.1|_Invertebrate_iridescent_virus_6,_complete_genome	91.21	182	12	3	560577	560755	157865	158045	7e-60	244
NW_019105540.1	gi|15078713|ref|NC_003038.1|_Invertebrate_iridescent_virus_6,_complete_genome	93.17	161	8	3	375875	376034	157867	158025	1e-56	233
NW_019105540.1	gi|15078713|ref|NC_003038.1|_Invertebrate_iridescent_virus_6,_complete_genome	86.05	215	23	6	194751	194960	158078	157866	9e-54	224
NW_019105540.1	gi|15078713|ref|NC_003038.1|_Invertebrate_iridescent_virus_6,_complete_genome	92.9	155	9	2	564314	564467	158026	157873	9e-54	224
NW_019105540.1	gi|15078713|ref|NC_003038.1|_Invertebrate_iridescent_virus_6,_complete_genome	90.97	155	11	3	347314	347467	157873	158025	3e-48	206
NW_019105540.1	gi|15078713|ref|NC_003038.1|_Invertebrate_iridescent_virus_6,_complete_genome	86.81	182	9	5	561796	561963	157865	158045	3e-43	189
NW_019105540.1	gi|15078713|ref|NC_003038.1|_Invertebrate_iridescent_virus_6,_complete_genome	88.37	129	13	2	243071	243198	157998	157871	1e-32	154
NW_019105540.1	gi|15078713|ref|NC_003038.1|_Invertebrate_iridescent_virus_6,_complete_genome	83.87	124	19	1	1468615	1468737	157876	157999	2e-21	117
NW_019105541.1	gi|15078713|ref|NC_003038.1|_Invertebrate_iridescent_virus_6,_complete_genome	88.04	209	19	5	717456	717660	157872	158078	2e-59	243
NW_019105541.1	gi|15078713|ref|NC_003038.1|_Invertebrate_iridescent_virus_6,_complete_genome	87.38	206	19	6	1837037	1837237	157875	158078	2e-55	230
NW_019105541.1	gi|15078713|ref|NC_003038.1|_Invertebrate_iridescent_virus_6,_complete_genome	91.85	135	10	1	480219	480352	158010	157876	9e-43	187
NW_019105541.1	gi|15078713|ref|NC_003038.1|_Invertebrate_iridescent_virus_6,_complete_genome	92.97	128	7	2	1640179	1640305	157871	157997	3e-42	185
NW_019105541.1	gi|15078713|ref|NC_003038.1|_Invertebrate_iridescent_virus_6,_complete_genome	91.59	107	7	2	409832	409937	157981	157876	2e-30	147
NW_019105541.1	gi|15078713|ref|NC_003038.1|_Invertebrate_iridescent_virus_6,_complete_genome	83.44	163	22	4	1503748	1503907	157918	158078	2e-30	147
NW_019105542.1	gi|15078713|ref|NC_003038.1|_Invertebrate_iridescent_virus_6,_complete_genome	84.71	255	30	8	392800	393048	158120	157869	1e-60	246
NW_019105542.1	gi|15078713|ref|NC_003038.1|_Invertebrate_iridescent_virus_6,_complete_genome	93.67	158	8	2	595921	596077	158021	157865	3e-57	235
NW_019105542.1	gi|15078713|ref|NC_003038.1|_Invertebrate_iridescent_virus_6,_complete_genome	94.7	151	6	2	1015820	1015969	158027	157878	1e-56	233
NW_019105542.1	gi|15078713|ref|NC_003038.1|_Invertebrate_iridescent_virus_6,_complete_genome	92.95	156	9	2	479622	479776	158025	157871	2e-54	226
NW_019105542.1	gi|15078713|ref|NC_003038.1|_Invertebrate_iridescent_virus_6,_complete_genome	89.01	182	15	4	1539236	1539414	157899	158078	8e-53	220
NW_019105542.1	gi|15078713|ref|NC_003038.1|_Invertebrate_iridescent_virus_6,_complete_genome	85.37	205	23	6	377933	378133	157877	158078	2e-48	206
NW_019105542.1	gi|15078713|ref|NC_003038.1|_Invertebrate_iridescent_virus_6,_complete_genome	89.24	158	12	4	1241913	1242067	158078	157923	2e-44	193
NW_019105542.1	gi|15078713|ref|NC_003038.1|_Invertebrate_iridescent_virus_6,_complete_genome	90.59	85	7	1	1120283	1120366	157866	157950	5e-20	111
NW_019105543.1	gi|15078713|ref|NC_003038.1|_Invertebrate_iridescent_virus_6,_complete_genome	89.52	210	16	5	896139	896344	157871	158078	5e-65	261
NW_019105543.1	gi|15078713|ref|NC_003038.1|_Invertebrate_iridescent_virus_6,_complete_genome	90.8	174	12	3	1527119	1527289	158045	157873	1e-55	230
NW_019105543.1	gi|15078713|ref|NC_003038.1|_Invertebrate_iridescent_virus_6,_complete_genome	90.8	163	12	3	1068346	1068508	158024	157865	4e-51	215
NW_019105543.1	gi|15078713|ref|NC_003038.1|_Invertebrate_iridescent_virus_6,_complete_genome	87.9	124	9	2	1136916	1137038	157993	157875	7e-29	141
NW_019105544.1	gi|15078713|ref|NC_003038.1|_Invertebrate_iridescent_virus_6,_complete_genome	87.56	209	20	5	302381	302585	158078	157872	8e-58	237
NW_019105544.1	gi|15078713|ref|NC_003038.1|_Invertebrate_iridescent_virus_6,_complete_genome	93.24	148	6	4	580585	580729	158020	157874	4e-51	215
NW_019105544.1	gi|15078713|ref|NC_003038.1|_Invertebrate_iridescent_virus_6,_complete_genome	89.41	170	14	4	576264	576431	157875	158042	5e-50	211
NW_019105544.1	gi|15078713|ref|NC_003038.1|_Invertebrate_iridescent_virus_6,_complete_genome	89.54	153	14	2	470400	470551	158023	157872	2e-44	193
NW_019105544.1	gi|15078713|ref|NC_003038.1|_Invertebrate_iridescent_virus_6,_complete_genome	90.51	137	11	2	995350	995485	157866	158001	1e-40	180
NW_019105545.1	gi|15078713|ref|NC_003038.1|_Invertebrate_iridescent_virus_6,_complete_genome	89.05	210	17	5	895565	895770	158078	157871	2e-63	255
NW_019105545.1	gi|15078713|ref|NC_003038.1|_Invertebrate_iridescent_virus_6,_complete_genome	89	209	17	5	730758	730962	158078	157872	8e-63	254
NW_019105545.1	gi|15078713|ref|NC_003038.1|_Invertebrate_iridescent_virus_6,_complete_genome	93.02	172	8	3	717804	717972	157865	158035	4e-61	248
NW_019105545.1	gi|15078713|ref|NC_003038.1|_Invertebrate_iridescent_virus_6,_complete_genome	91.86	172	10	3	608084	608252	157875	158045	8e-58	237
NW_019105545.1	gi|15078713|ref|NC_003038.1|_Invertebrate_iridescent_virus_6,_complete_genome	90.91	176	10	5	902706	902876	157871	158045	4e-56	231
NW_019105545.1	gi|15078713|ref|NC_003038.1|_Invertebrate_iridescent_virus_6,_complete_genome	92.99	157	8	3	1526957	1527112	157871	158025	2e-54	226
NW_019105545.1	gi|15078713|ref|NC_003038.1|_Invertebrate_iridescent_virus_6,_complete_genome	82.88	257	36	7	573636	573887	158120	157867	6e-54	224
NW_019105545.1	gi|15078713|ref|NC_003038.1|_Invertebrate_iridescent_virus_6,_complete_genome	90	170	13	3	1378870	1379036	158045	157877	1e-51	217
NW_019105545.1	gi|15078713|ref|NC_003038.1|_Invertebrate_iridescent_virus_6,_complete_genome	93.75	144	7	2	532021	532163	158020	157878	4e-51	215
NW_019105545.1	gi|15078713|ref|NC_003038.1|_Invertebrate_iridescent_virus_6,_complete_genome	92.75	138	8	2	1264216	1264352	158007	157871	4e-46	198
NW_019105545.1	gi|15078713|ref|NC_003038.1|_Invertebrate_iridescent_virus_6,_complete_genome	89.38	160	13	3	1293560	1293717	157888	158045	4e-46	198
NW_019105545.1	gi|15078713|ref|NC_003038.1|_Invertebrate_iridescent_virus_6,_complete_genome	91.11	135	9	3	842249	842382	158004	157872	1e-40	180
NW_019105545.1	gi|15078713|ref|NC_003038.1|_Invertebrate_iridescent_virus_6,_complete_genome	90.23	133	13	0	1037286	1037418	157895	158027	6e-39	174
NW_019105545.1	gi|15078713|ref|NC_003038.1|_Invertebrate_iridescent_virus_6,_complete_genome	89.26	121	9	4	1250942	1251060	157989	157871	4e-31	148
NW_019105545.1	gi|15078713|ref|NC_003038.1|_Invertebrate_iridescent_virus_6,_complete_genome	89	100	7	4	1188223	1188321	157870	157966	8e-23	121
NW_019105546.1	gi|15078713|ref|NC_003038.1|_Invertebrate_iridescent_virus_6,_complete_genome	89.4	217	16	6	279119	279331	157865	158078	1e-66	267
NW_019105546.1	gi|15078713|ref|NC_003038.1|_Invertebrate_iridescent_virus_6,_complete_genome	87.1	217	22	5	36134	36346	158096	157882	6e-59	241
NW_019105546.1	gi|15078713|ref|NC_003038.1|_Invertebrate_iridescent_virus_6,_complete_genome	87.92	207	19	5	279683	279886	158074	157871	2e-58	239
NW_019105546.1	gi|15078713|ref|NC_003038.1|_Invertebrate_iridescent_virus_6,_complete_genome	93.04	158	9	2	561020	561176	158018	157862	1e-55	230
NW_019105546.1	gi|15078713|ref|NC_003038.1|_Invertebrate_iridescent_virus_6,_complete_genome	92.59	162	9	3	200264	200424	158027	157868	1e-55	230
NW_019105546.1	gi|15078713|ref|NC_003038.1|_Invertebrate_iridescent_virus_6,_complete_genome	88.15	135	13	3	214960	215093	158003	157871	6e-34	158
NW_019105546.1	gi|15078713|ref|NC_003038.1|_Invertebrate_iridescent_virus_6,_complete_genome	79.72	217	34	9	292614	292825	158082	157871	4e-31	148
NW_019105546.1	gi|15078713|ref|NC_003038.1|_Invertebrate_iridescent_virus_6,_complete_genome	89.47	95	9	1	194373	194466	157976	157882	3e-22	119
NW_019105547.1	gi|15078713|ref|NC_003038.1|_Invertebrate_iridescent_virus_6,_complete_genome	88.02	217	17	6	1338387	1338599	157867	158078	3e-61	248
NW_019105547.1	gi|15078713|ref|NC_003038.1|_Invertebrate_iridescent_virus_6,_complete_genome	94.16	154	7	2	945366	945518	157872	158024	1e-56	233
NW_019105547.1	gi|15078713|ref|NC_003038.1|_Invertebrate_iridescent_virus_6,_complete_genome	83.33	258	35	7	1083146	1083398	158125	157871	4e-56	231
NW_019105547.1	gi|15078713|ref|NC_003038.1|_Invertebrate_iridescent_virus_6,_complete_genome	93.51	154	7	3	623335	623486	157871	158023	2e-54	226
NW_019105547.1	gi|15078713|ref|NC_003038.1|_Invertebrate_iridescent_virus_6,_complete_genome	84.62	208	25	5	1160781	1160985	157871	158074	1e-46	200
NW_019105547.1	gi|15078713|ref|NC_003038.1|_Invertebrate_iridescent_virus_6,_complete_genome	88.68	159	15	2	395888	396044	157888	158045	6e-44	191
NW_019105547.1	gi|15078713|ref|NC_003038.1|_Invertebrate_iridescent_virus_6,_complete_genome	85.21	169	21	3	464357	464522	158045	157878	8e-38	171
NW_019105547.1	gi|15078713|ref|NC_003038.1|_Invertebrate_iridescent_virus_6,_complete_genome	92.31	104	7	1	941718	941820	157976	157873	1e-30	147
NW_019105547.1	gi|15078713|ref|NC_003038.1|_Invertebrate_iridescent_virus_6,_complete_genome	89.19	111	8	3	882828	882935	157862	157971	3e-27	135
NW_019105547.1	gi|15078713|ref|NC_003038.1|_Invertebrate_iridescent_virus_6,_complete_genome	90	90	8	1	926383	926471	157966	157877	4e-21	115
NW_019105547.1	gi|15078713|ref|NC_003038.1|_Invertebrate_iridescent_virus_6,_complete_genome	95.52	67	3	0	574680	574746	157905	157971	6e-19	108
NW_019105548.1	gi|15078713|ref|NC_003038.1|_Invertebrate_iridescent_virus_6,_complete_genome	88.94	208	18	4	233243	233447	158078	157873	3e-62	252
NW_019105548.1	gi|15078713|ref|NC_003038.1|_Invertebrate_iridescent_virus_6,_complete_genome	85.93	199	22	5	803871	804065	158078	157882	6e-49	207
NW_019105548.1	gi|15078713|ref|NC_003038.1|_Invertebrate_iridescent_virus_6,_complete_genome	93.48	138	7	2	197186	197322	157866	158002	8e-48	204
NW_019105548.1	gi|15078713|ref|NC_003038.1|_Invertebrate_iridescent_virus_6,_complete_genome	81.64	256	35	8	1375396	1375646	158120	157872	3e-47	202
NW_019105548.1	gi|15078713|ref|NC_003038.1|_Invertebrate_iridescent_virus_6,_complete_genome	90.91	121	9	2	667844	667963	157871	157990	5e-35	161
NW_019105548.1	gi|15078713|ref|NC_003038.1|_Invertebrate_iridescent_virus_6,_complete_genome	89.06	128	12	2	78187	78313	157874	158000	6e-34	158
NW_019105548.1	gi|15078713|ref|NC_003038.1|_Invertebrate_iridescent_virus_6,_complete_genome	86.86	137	16	2	600451	600586	157865	158000	3e-32	152
NW_019105548.1	gi|15078713|ref|NC_003038.1|_Invertebrate_iridescent_virus_6,_complete_genome	92.93	99	6	1	1143319	1143416	157873	157971	2e-29	143
NW_019105548.1	gi|15078713|ref|NC_003038.1|_Invertebrate_iridescent_virus_6,_complete_genome	92.63	95	6	1	222096	222189	157965	157871	3e-27	135
NW_019105548.1	gi|15078713|ref|NC_003038.1|_Invertebrate_iridescent_virus_6,_complete_genome	90.43	94	8	1	1423019	1423111	157878	157971	2e-23	122
NW_019105548.1	gi|15078713|ref|NC_003038.1|_Invertebrate_iridescent_virus_6,_complete_genome	84.71	85	9	3	1143416	1143497	157995	158078	4e-11	82.4
NW_019105549.1	gi|15078713|ref|NC_003038.1|_Invertebrate_iridescent_virus_6,_complete_genome	88.32	214	19	5	930426	930635	158078	157867	3e-62	252
NW_019105549.1	gi|15078713|ref|NC_003038.1|_Invertebrate_iridescent_virus_6,_complete_genome	93.59	156	8	2	110211	110365	157866	158020	3e-56	231
NW_019105549.1	gi|15078713|ref|NC_003038.1|_Invertebrate_iridescent_virus_6,_complete_genome	90	180	14	3	730204	730380	158045	157867	1e-55	230
NW_019105549.1	gi|15078713|ref|NC_003038.1|_Invertebrate_iridescent_virus_6,_complete_genome	94.04	151	7	2	118890	119039	158020	157871	5e-55	228
NW_019105549.1	gi|15078713|ref|NC_003038.1|_Invertebrate_iridescent_virus_6,_complete_genome	94	150	7	2	110417	110565	157872	158020	2e-54	226
NW_019105549.1	gi|15078713|ref|NC_003038.1|_Invertebrate_iridescent_virus_6,_complete_genome	85.17	209	23	7	509000	509202	157872	158078	6e-49	207
NW_019105549.1	gi|15078713|ref|NC_003038.1|_Invertebrate_iridescent_virus_6,_complete_genome	90.54	148	9	5	748233	748376	158012	157866	6e-44	191
NW_019105549.1	gi|15078713|ref|NC_003038.1|_Invertebrate_iridescent_virus_6,_complete_genome	91.27	126	9	2	15910	16034	157990	157866	8e-38	171
NW_019105549.1	gi|15078713|ref|NC_003038.1|_Invertebrate_iridescent_virus_6,_complete_genome	91.45	117	8	2	1468544	1468659	157986	157871	2e-34	159
NW_019105549.1	gi|15078713|ref|NC_003038.1|_Invertebrate_iridescent_virus_6,_complete_genome	86.05	129	13	3	19905	20028	157998	157870	1e-26	134
NW_019105549.1	gi|15078713|ref|NC_003038.1|_Invertebrate_iridescent_virus_6,_complete_genome	86.89	122	11	5	989696	989815	157865	157983	4e-26	132
NW_019105549.1	gi|15078713|ref|NC_003038.1|_Invertebrate_iridescent_virus_6,_complete_genome	89.8	98	9	1	1056657	1056753	157971	157874	6e-24	124
NW_019105550.1	gi|15078713|ref|NC_003038.1|_Invertebrate_iridescent_virus_6,_complete_genome	88.89	216	18	5	240878	241089	157865	158078	4e-65	261
NW_019105550.1	gi|15078713|ref|NC_003038.1|_Invertebrate_iridescent_virus_6,_complete_genome	86.54	208	22	5	461490	461693	157873	158078	6e-54	224
NW_019105550.1	gi|15078713|ref|NC_003038.1|_Invertebrate_iridescent_virus_6,_complete_genome	90.97	155	12	2	1420201	1420354	157872	158025	6e-49	207
NW_019105550.1	gi|15078713|ref|NC_003038.1|_Invertebrate_iridescent_virus_6,_complete_genome	91.27	126	9	2	439068	439192	157871	157995	8e-38	171
NW_019105551.1	gi|15078713|ref|NC_003038.1|_Invertebrate_iridescent_virus_6,_complete_genome	91.38	174	11	3	1410068	1410238	157873	158045	3e-57	235
NW_019105551.1	gi|15078713|ref|NC_003038.1|_Invertebrate_iridescent_virus_6,_complete_genome	86.3	219	22	7	552355	552569	158080	157866	3e-56	231
NW_019105551.1	gi|15078713|ref|NC_003038.1|_Invertebrate_iridescent_virus_6,_complete_genome	92.07	164	11	2	1291434	1291596	157867	158029	1e-55	230
NW_019105551.1	gi|15078713|ref|NC_003038.1|_Invertebrate_iridescent_virus_6,_complete_genome	83.54	243	32	7	552114	552352	158120	157882	7e-53	220
NW_019105551.1	gi|15078713|ref|NC_003038.1|_Invertebrate_iridescent_virus_6,_complete_genome	87.06	201	16	6	354734	354926	157876	158074	3e-52	219
NW_019105551.1	gi|15078713|ref|NC_003038.1|_Invertebrate_iridescent_virus_6,_complete_genome	93.84	146	7	2	1167421	1167565	158022	157878	3e-52	219
NW_019105551.1	gi|15078713|ref|NC_003038.1|_Invertebrate_iridescent_virus_6,_complete_genome	87.63	186	18	4	323149	323331	157895	158078	4e-50	211
NW_019105551.1	gi|15078713|ref|NC_003038.1|_Invertebrate_iridescent_virus_6,_complete_genome	82.54	252	28	7	1405535	1405773	158120	157872	6e-49	207
NW_019105551.1	gi|15078713|ref|NC_003038.1|_Invertebrate_iridescent_virus_6,_complete_genome	92.47	146	10	1	564588	564733	157873	158017	6e-49	207
NW_019105551.1	gi|15078713|ref|NC_003038.1|_Invertebrate_iridescent_virus_6,_complete_genome	92.13	127	8	2	73660	73785	157999	157874	4e-40	178
NW_019105551.1	gi|15078713|ref|NC_003038.1|_Invertebrate_iridescent_virus_6,_complete_genome	89.66	116	8	4	1014062	1014175	158008	157895	5e-30	145
NW_019105551.1	gi|15078713|ref|NC_003038.1|_Invertebrate_iridescent_virus_6,_complete_genome	89.09	110	10	2	99036	99143	157975	157866	3e-27	135
NW_019105551.1	gi|15078713|ref|NC_003038.1|_Invertebrate_iridescent_virus_6,_complete_genome	89.09	110	10	2	96539	96646	157975	157866	3e-27	135
NW_019105551.1	gi|15078713|ref|NC_003038.1|_Invertebrate_iridescent_virus_6,_complete_genome	91.67	96	7	1	616791	616885	157975	157880	4e-26	132
NW_019105551.1	gi|15078713|ref|NC_003038.1|_Invertebrate_iridescent_virus_6,_complete_genome	93.33	90	4	2	796258	796345	157882	157971	4e-26	132
NW_019105551.1	gi|15078713|ref|NC_003038.1|_Invertebrate_iridescent_virus_6,_complete_genome	85	120	13	4	1450331	1450448	157871	157987	1e-21	117
NW_019105552.1	gi|15078713|ref|NC_003038.1|_Invertebrate_iridescent_virus_6,_complete_genome	90.82	196	11	6	1104904	1105093	158045	157851	2e-63	255
NW_019105552.1	gi|15078713|ref|NC_003038.1|_Invertebrate_iridescent_virus_6,_complete_genome	89.37	207	16	5	1054507	1054709	158078	157874	2e-63	255
NW_019105552.1	gi|15078713|ref|NC_003038.1|_Invertebrate_iridescent_virus_6,_complete_genome	88.15	211	19	5	359089	359295	157870	158078	1e-60	246
NW_019105552.1	gi|15078713|ref|NC_003038.1|_Invertebrate_iridescent_virus_6,_complete_genome	84.62	247	29	6	1125920	1126162	157875	158116	7e-58	237
NW_019105552.1	gi|15078713|ref|NC_003038.1|_Invertebrate_iridescent_virus_6,_complete_genome	93.55	155	8	2	1122969	1123122	157871	158024	1e-55	230
NW_019105552.1	gi|15078713|ref|NC_003038.1|_Invertebrate_iridescent_virus_6,_complete_genome	91.49	141	10	2	166096	166235	157867	158006	2e-44	193
NW_019105552.1	gi|15078713|ref|NC_003038.1|_Invertebrate_iridescent_virus_6,_complete_genome	88.02	167	13	5	1207878	1208040	158035	157872	6e-44	191
NW_019105552.1	gi|15078713|ref|NC_003038.1|_Invertebrate_iridescent_virus_6,_complete_genome	92.23	103	7	1	842508	842609	157976	157874	5e-30	145
NW_019105552.1	gi|15078713|ref|NC_003038.1|_Invertebrate_iridescent_virus_6,_complete_genome	90.74	108	9	1	918454	918560	157916	158023	2e-29	143
NW_019105553.1	gi|15078713|ref|NC_003038.1|_Invertebrate_iridescent_virus_6,_complete_genome	90.96	177	11	4	198593	198766	158045	157871	9e-57	233
NW_019105553.1	gi|15078713|ref|NC_003038.1|_Invertebrate_iridescent_virus_6,_complete_genome	86.6	209	22	5	646423	646627	158078	157872	2e-54	226
NW_019105553.1	gi|15078713|ref|NC_003038.1|_Invertebrate_iridescent_virus_6,_complete_genome	93.68	95	5	1	1421296	1421390	157931	158024	6e-29	141
NW_019105554.1	gi|15078713|ref|NC_003038.1|_Invertebrate_iridescent_virus_6,_complete_genome	86.82	220	20	8	828547	828762	157868	158082	7e-58	237
NW_019105554.1	gi|15078713|ref|NC_003038.1|_Invertebrate_iridescent_virus_6,_complete_genome	93.67	158	8	2	418058	418214	157871	158027	3e-57	235
NW_019105554.1	gi|15078713|ref|NC_003038.1|_Invertebrate_iridescent_virus_6,_complete_genome	91.3	138	10	2	541855	541991	157882	158018	7e-43	187
NW_019105554.1	gi|15078713|ref|NC_003038.1|_Invertebrate_iridescent_virus_6,_complete_genome	82.46	114	18	1	1201717	1201828	158052	157939	4e-16	99
NW_019105555.1	gi|15078713|ref|NC_003038.1|_Invertebrate_iridescent_virus_6,_complete_genome	93.59	156	8	2	788704	788858	157871	158025	3e-56	231
NW_019105555.1	gi|15078713|ref|NC_003038.1|_Invertebrate_iridescent_virus_6,_complete_genome	91.28	172	11	3	1317730	1317898	157875	158045	3e-56	231
NW_019105555.1	gi|15078713|ref|NC_003038.1|_Invertebrate_iridescent_virus_6,_complete_genome	92.96	142	7	2	1318658	1318797	157905	158045	7e-48	204
NW_019105555.1	gi|15078713|ref|NC_003038.1|_Invertebrate_iridescent_virus_6,_complete_genome	85.96	178	16	5	402746	402919	158047	157875	3e-41	182
NW_019105555.1	gi|15078713|ref|NC_003038.1|_Invertebrate_iridescent_virus_6,_complete_genome	89.52	124	10	3	229244	229366	157987	157866	7e-33	154
NW_019105555.1	gi|15078713|ref|NC_003038.1|_Invertebrate_iridescent_virus_6,_complete_genome	89.02	82	7	2	503741	503821	157945	157865	1e-16	100
NW_019105556.1	gi|15078713|ref|NC_003038.1|_Invertebrate_iridescent_virus_6,_complete_genome	85.1	255	29	8	73787	74036	157870	158120	3e-62	252
NW_019105556.1	gi|15078713|ref|NC_003038.1|_Invertebrate_iridescent_virus_6,_complete_genome	92.66	177	9	3	965735	965908	158046	157871	3e-62	252
NW_019105556.1	gi|15078713|ref|NC_003038.1|_Invertebrate_iridescent_virus_6,_complete_genome	87.8	205	20	4	139672	139873	157872	158074	3e-57	235
NW_019105556.1	gi|15078713|ref|NC_003038.1|_Invertebrate_iridescent_virus_6,_complete_genome	92.22	167	8	4	975500	975662	158035	157870	3e-56	231
NW_019105556.1	gi|15078713|ref|NC_003038.1|_Invertebrate_iridescent_virus_6,_complete_genome	91.5	153	11	2	1263445	1263596	158022	157871	2e-49	209
NW_019105556.1	gi|15078713|ref|NC_003038.1|_Invertebrate_iridescent_virus_6,_complete_genome	91.5	153	11	2	1260343	1260494	158022	157871	2e-49	209
NW_019105556.1	gi|15078713|ref|NC_003038.1|_Invertebrate_iridescent_virus_6,_complete_genome	90.6	117	10	1	366953	367069	157883	157998	7e-33	154
NW_019105556.1	gi|15078713|ref|NC_003038.1|_Invertebrate_iridescent_virus_6,_complete_genome	84.62	91	14	0	957876	957966	157965	157875	6e-14	91.6
NW_019105557.1	gi|15078713|ref|NC_003038.1|_Invertebrate_iridescent_virus_6,_complete_genome	88.24	204	17	5	858667	858865	158074	157873	7e-58	237
NW_019105557.1	gi|15078713|ref|NC_003038.1|_Invertebrate_iridescent_virus_6,_complete_genome	87.32	205	20	4	394542	394744	157873	158073	1e-55	230
NW_019105557.1	gi|15078713|ref|NC_003038.1|_Invertebrate_iridescent_virus_6,_complete_genome	87.59	145	14	4	13569	13710	158006	157863	3e-36	165
NW_019105557.1	gi|15078713|ref|NC_003038.1|_Invertebrate_iridescent_virus_6,_complete_genome	91.07	112	9	1	580240	580350	157865	157976	9e-32	150
NW_019105557.1	gi|15078713|ref|NC_003038.1|_Invertebrate_iridescent_virus_6,_complete_genome	88.33	120	10	4	400802	400919	157873	157990	6e-29	141
NW_019105557.1	gi|15078713|ref|NC_003038.1|_Invertebrate_iridescent_virus_6,_complete_genome	86.46	96	9	3	747679	747771	157984	158078	3e-17	102
NW_019105557.1	gi|15078713|ref|NC_003038.1|_Invertebrate_iridescent_virus_6,_complete_genome	92.31	65	4	1	747617	747680	157871	157935	6e-14	91.6
NW_019105558.1	gi|15078713|ref|NC_003038.1|_Invertebrate_iridescent_virus_6,_complete_genome	91.89	185	10	4	391346	391527	157863	158045	7e-63	254
NW_019105558.1	gi|15078713|ref|NC_003038.1|_Invertebrate_iridescent_virus_6,_complete_genome	87.68	211	19	6	414135	414340	158078	157870	2e-58	239
NW_019105558.1	gi|15078713|ref|NC_003038.1|_Invertebrate_iridescent_virus_6,_complete_genome	91.86	172	10	3	1255163	1255331	158045	157875	7e-58	237
NW_019105558.1	gi|15078713|ref|NC_003038.1|_Invertebrate_iridescent_virus_6,_complete_genome	87.14	210	21	5	582977	583182	158078	157871	9e-57	233
NW_019105558.1	gi|15078713|ref|NC_003038.1|_Invertebrate_iridescent_virus_6,_complete_genome	91.93	161	11	2	289718	289877	158022	157863	5e-54	224
NW_019105558.1	gi|15078713|ref|NC_003038.1|_Invertebrate_iridescent_virus_6,_complete_genome	93.92	148	7	2	111411	111557	158017	157871	2e-53	222
NW_019105558.1	gi|15078713|ref|NC_003038.1|_Invertebrate_iridescent_virus_6,_complete_genome	91.02	167	10	4	375907	376070	157871	158035	7e-53	220
NW_019105558.1	gi|15078713|ref|NC_003038.1|_Invertebrate_iridescent_virus_6,_complete_genome	87.01	177	16	5	285077	285248	158045	157871	1e-44	193
NW_019105558.1	gi|15078713|ref|NC_003038.1|_Invertebrate_iridescent_virus_6,_complete_genome	88.74	151	12	5	790528	790677	158022	157876	1e-40	180
NW_019105558.1	gi|15078713|ref|NC_003038.1|_Invertebrate_iridescent_virus_6,_complete_genome	92.31	91	6	1	95135	95224	157875	157965	4e-25	128
NW_019105558.1	gi|15078713|ref|NC_003038.1|_Invertebrate_iridescent_virus_6,_complete_genome	84.17	120	13	4	977914	978027	158014	157895	4e-20	111
NW_019105559.1	gi|15078713|ref|NC_003038.1|_Invertebrate_iridescent_virus_6,_complete_genome	86.76	204	21	5	808858	809057	158078	157877	2e-53	222
NW_019105559.1	gi|15078713|ref|NC_003038.1|_Invertebrate_iridescent_virus_6,_complete_genome	92.26	155	10	2	959149	959302	158024	157871	2e-52	219
NW_019105559.1	gi|15078713|ref|NC_003038.1|_Invertebrate_iridescent_virus_6,_complete_genome	91.61	155	11	2	670061	670214	157872	158025	1e-50	213
NW_019105559.1	gi|15078713|ref|NC_003038.1|_Invertebrate_iridescent_virus_6,_complete_genome	88.95	172	14	3	1366596	1366764	158045	157876	5e-49	207
NW_019105559.1	gi|15078713|ref|NC_003038.1|_Invertebrate_iridescent_virus_6,_complete_genome	90.74	108	9	1	124093	124199	157873	157980	2e-29	143
NW_019105559.1	gi|15078713|ref|NC_003038.1|_Invertebrate_iridescent_virus_6,_complete_genome	88.64	88	8	2	448941	449026	157950	157863	2e-18	106
NW_019105559.1	gi|15078713|ref|NC_003038.1|_Invertebrate_iridescent_virus_6,_complete_genome	94.55	55	3	0	661732	661786	157950	157896	3e-12	86.1
NW_019105559.1	gi|15078713|ref|NC_003038.1|_Invertebrate_iridescent_virus_6,_complete_genome	88.57	70	6	2	1093763	1093830	157935	157866	9e-12	84.2
NW_019105560.1	gi|15078713|ref|NC_003038.1|_Invertebrate_iridescent_virus_6,_complete_genome	87.21	219	22	5	981296	981510	157862	158078	4e-60	244
NW_019105560.1	gi|15078713|ref|NC_003038.1|_Invertebrate_iridescent_virus_6,_complete_genome	94.19	155	7	2	831744	831897	157871	158024	2e-57	235
NW_019105560.1	gi|15078713|ref|NC_003038.1|_Invertebrate_iridescent_virus_6,_complete_genome	92.05	151	10	2	19102	19251	158022	157873	4e-50	211
NW_019105560.1	gi|15078713|ref|NC_003038.1|_Invertebrate_iridescent_virus_6,_complete_genome	90.62	128	10	2	1126550	1126676	157874	158000	2e-37	169
NW_019105561.1	gi|15078713|ref|NC_003038.1|_Invertebrate_iridescent_virus_6,_complete_genome	88.1	210	20	4	1230342	1230547	157873	158081	4e-60	244
NW_019105561.1	gi|15078713|ref|NC_003038.1|_Invertebrate_iridescent_virus_6,_complete_genome	85.58	215	23	4	163207	163418	157865	158074	2e-52	219
NW_019105561.1	gi|15078713|ref|NC_003038.1|_Invertebrate_iridescent_virus_6,_complete_genome	92.76	152	9	2	919236	919386	158021	157871	2e-52	219
NW_019105562.1	gi|15078713|ref|NC_003038.1|_Invertebrate_iridescent_virus_6,_complete_genome	93.02	172	8	3	664227	664395	157875	158045	3e-61	248
NW_019105562.1	gi|15078713|ref|NC_003038.1|_Invertebrate_iridescent_virus_6,_complete_genome	90.8	174	10	4	1103291	1103459	158044	157872	4e-55	228
NW_019105562.1	gi|15078713|ref|NC_003038.1|_Invertebrate_iridescent_virus_6,_complete_genome	94.04	151	7	2	823421	823570	157875	158024	4e-55	228
NW_019105562.1	gi|15078713|ref|NC_003038.1|_Invertebrate_iridescent_virus_6,_complete_genome	90.32	62	5	1	447939	447999	157932	157871	1e-10	80.5
NW_019105563.1	gi|15078713|ref|NC_003038.1|_Invertebrate_iridescent_virus_6,_complete_genome	89.25	214	16	6	503800	504009	157868	158078	4e-65	261
NW_019105563.1	gi|15078713|ref|NC_003038.1|_Invertebrate_iridescent_virus_6,_complete_genome	92.35	170	10	3	276795	276963	157860	158027	2e-58	239
NW_019105563.1	gi|15078713|ref|NC_003038.1|_Invertebrate_iridescent_virus_6,_complete_genome	92.12	165	9	3	830041	830202	158045	157882	1e-55	230
NW_019105563.1	gi|15078713|ref|NC_003038.1|_Invertebrate_iridescent_virus_6,_complete_genome	84.54	207	26	5	609092	609293	158078	157873	8e-47	200
NW_019105563.1	gi|15078713|ref|NC_003038.1|_Invertebrate_iridescent_virus_6,_complete_genome	89.62	106	10	1	188689	188793	157976	157871	9e-27	134
NW_019105563.1	gi|15078713|ref|NC_003038.1|_Invertebrate_iridescent_virus_6,_complete_genome	89.71	68	3	4	1077897	1077960	157868	157935	9e-12	84.2
NW_019105564.1	gi|15078713|ref|NC_003038.1|_Invertebrate_iridescent_virus_6,_complete_genome	87.1	217	21	6	721469	721680	157864	158078	2e-58	239
NW_019105564.1	gi|15078713|ref|NC_003038.1|_Invertebrate_iridescent_virus_6,_complete_genome	89.58	144	13	2	349232	349374	158024	157882	3e-41	182
NW_019105564.1	gi|15078713|ref|NC_003038.1|_Invertebrate_iridescent_virus_6,_complete_genome	86.57	134	14	4	560904	561036	158002	157872	4e-30	145
NW_019105564.1	gi|15078713|ref|NC_003038.1|_Invertebrate_iridescent_virus_6,_complete_genome	86.6	97	11	2	395968	396063	157998	157903	2e-18	106
NW_019105564.1	gi|15078713|ref|NC_003038.1|_Invertebrate_iridescent_virus_6,_complete_genome	92.42	66	4	1	1008030	1008094	157870	157935	1e-14	93.5
NW_019105564.1	gi|15078713|ref|NC_003038.1|_Invertebrate_iridescent_virus_6,_complete_genome	95.45	44	1	1	1008094	1008137	157971	158013	2e-07	69.4
NW_019105565.1	gi|15078713|ref|NC_003038.1|_Invertebrate_iridescent_virus_6,_complete_genome	88.35	206	18	5	1057300	1057501	158078	157875	1e-59	243
NW_019105565.1	gi|15078713|ref|NC_003038.1|_Invertebrate_iridescent_virus_6,_complete_genome	82.99	241	33	7	238302	238538	158120	157884	4e-50	211
NW_019105565.1	gi|15078713|ref|NC_003038.1|_Invertebrate_iridescent_virus_6,_complete_genome	92.44	119	6	3	902291	902408	157871	157987	8e-37	167
NW_019105565.1	gi|15078713|ref|NC_003038.1|_Invertebrate_iridescent_virus_6,_complete_genome	88.99	109	11	1	158284	158391	157980	157872	8e-27	134
NW_019105566.1	gi|15078713|ref|NC_003038.1|_Invertebrate_iridescent_virus_6,_complete_genome	85.96	171	19	4	1041252	1041418	158045	157876	4e-40	178
NW_019105567.1	gi|15078713|ref|NC_003038.1|_Invertebrate_iridescent_virus_6,_complete_genome	92.97	185	9	3	426875	427056	157862	158045	8e-67	267
NW_019105567.1	gi|15078713|ref|NC_003038.1|_Invertebrate_iridescent_virus_6,_complete_genome	88.32	214	18	6	1248389	1248598	157868	158078	8e-62	250
NW_019105567.1	gi|15078713|ref|NC_003038.1|_Invertebrate_iridescent_virus_6,_complete_genome	88.35	206	18	5	737709	737910	157875	158078	1e-59	243
NW_019105567.1	gi|15078713|ref|NC_003038.1|_Invertebrate_iridescent_virus_6,_complete_genome	91.1	146	10	2	1228072	1228215	158040	157896	4e-45	195
NW_019105567.1	gi|15078713|ref|NC_003038.1|_Invertebrate_iridescent_virus_6,_complete_genome	93.18	132	7	2	412361	412491	157871	158001	1e-44	193
NW_019105567.1	gi|15078713|ref|NC_003038.1|_Invertebrate_iridescent_virus_6,_complete_genome	88.46	78	8	1	476321	476397	157873	157950	1e-14	93.5
NW_019105568.1	gi|15078713|ref|NC_003038.1|_Invertebrate_iridescent_virus_6,_complete_genome	91.26	183	11	4	1041065	1041244	158044	157864	4e-60	244
NW_019105568.1	gi|15078713|ref|NC_003038.1|_Invertebrate_iridescent_virus_6,_complete_genome	87.5	216	21	5	181310	181521	158078	157865	4e-60	244
NW_019105568.1	gi|15078713|ref|NC_003038.1|_Invertebrate_iridescent_virus_6,_complete_genome	92.31	169	9	3	253356	253521	157878	158045	6e-58	237
NW_019105568.1	gi|15078713|ref|NC_003038.1|_Invertebrate_iridescent_virus_6,_complete_genome	92.73	165	9	3	593955	594118	157861	158023	2e-57	235
NW_019105568.1	gi|15078713|ref|NC_003038.1|_Invertebrate_iridescent_virus_6,_complete_genome	90.22	184	13	4	554803	554983	157873	158054	2e-57	235
NW_019105568.1	gi|15078713|ref|NC_003038.1|_Invertebrate_iridescent_virus_6,_complete_genome	83.6	250	35	5	751959	752204	157873	158120	1e-55	230
NW_019105568.1	gi|15078713|ref|NC_003038.1|_Invertebrate_iridescent_virus_6,_complete_genome	93.38	151	8	2	838367	838516	158019	157870	2e-53	222
NW_019105568.1	gi|15078713|ref|NC_003038.1|_Invertebrate_iridescent_virus_6,_complete_genome	91.51	106	8	1	224324	224428	157871	157976	4e-30	145
NW_019105568.1	gi|15078713|ref|NC_003038.1|_Invertebrate_iridescent_virus_6,_complete_genome	92.16	102	7	1	886257	886357	157974	157873	1e-29	143
NW_019105568.1	gi|15078713|ref|NC_003038.1|_Invertebrate_iridescent_virus_6,_complete_genome	82.74	168	19	7	1018701	1018860	158045	157880	5e-29	141
NW_019105568.1	gi|15078713|ref|NC_003038.1|_Invertebrate_iridescent_virus_6,_complete_genome	89.62	106	10	1	742940	743044	157871	157976	8e-27	134
NW_019105568.1	gi|15078713|ref|NC_003038.1|_Invertebrate_iridescent_virus_6,_complete_genome	92	75	5	1	215580	215653	157882	157956	6e-18	104
NW_019105568.1	gi|15078713|ref|NC_003038.1|_Invertebrate_iridescent_virus_6,_complete_genome	100	39	0	0	1041023	1041061	158027	157989	2e-08	73.1
NW_019105569.1	gi|15078713|ref|NC_003038.1|_Invertebrate_iridescent_virus_6,_complete_genome	88.32	214	19	5	1211646	1211855	158078	157867	2e-62	252
NW_019105569.1	gi|15078713|ref|NC_003038.1|_Invertebrate_iridescent_virus_6,_complete_genome	88.94	208	17	5	1096472	1096675	157873	158078	2e-62	252
NW_019105570.1	gi|15078713|ref|NC_003038.1|_Invertebrate_iridescent_virus_6,_complete_genome	92.12	165	8	5	732795	732958	157864	158024	4e-55	228
NW_019105570.1	gi|15078713|ref|NC_003038.1|_Invertebrate_iridescent_virus_6,_complete_genome	93.42	152	8	2	1071932	1072082	158022	157872	5e-54	224
NW_019105570.1	gi|15078713|ref|NC_003038.1|_Invertebrate_iridescent_virus_6,_complete_genome	90.2	102	8	2	207025	207125	157872	157972	3e-26	132
NW_019105570.1	gi|15078713|ref|NC_003038.1|_Invertebrate_iridescent_virus_6,_complete_genome	92.86	56	3	1	619183	619237	157877	157932	1e-10	80.5
NW_019105570.1	gi|15078713|ref|NC_003038.1|_Invertebrate_iridescent_virus_6,_complete_genome	92.59	54	2	1	207127	207178	157992	158045	1e-09	76.8
NW_019105571.1	gi|15078713|ref|NC_003038.1|_Invertebrate_iridescent_virus_6,_complete_genome	92.59	162	10	2	342157	342317	157864	158024	3e-56	231
NW_019105571.1	gi|15078713|ref|NC_003038.1|_Invertebrate_iridescent_virus_6,_complete_genome	88.83	179	17	2	899792	899967	158045	157867	8e-52	217
NW_019105571.1	gi|15078713|ref|NC_003038.1|_Invertebrate_iridescent_virus_6,_complete_genome	89.6	173	14	3	1178373	1178542	158045	157874	8e-52	217
NW_019105571.1	gi|15078713|ref|NC_003038.1|_Invertebrate_iridescent_virus_6,_complete_genome	93.94	66	4	0	1049939	1050004	157966	157901	8e-17	100
NW_019105572.1	gi|15078713|ref|NC_003038.1|_Invertebrate_iridescent_virus_6,_complete_genome	89.57	211	15	6	943284	943490	158078	157871	4e-65	261
NW_019105572.1	gi|15078713|ref|NC_003038.1|_Invertebrate_iridescent_virus_6,_complete_genome	91.25	160	9	4	1028538	1028693	157882	158040	1e-50	213
NW_019105572.1	gi|15078713|ref|NC_003038.1|_Invertebrate_iridescent_virus_6,_complete_genome	86.39	147	19	1	267205	267350	157875	158021	1e-34	159
NW_019105572.1	gi|15078713|ref|NC_003038.1|_Invertebrate_iridescent_virus_6,_complete_genome	89.08	119	7	6	1031046	1031159	157868	157985	1e-29	143
NW_019105572.1	gi|15078713|ref|NC_003038.1|_Invertebrate_iridescent_virus_6,_complete_genome	91.26	103	8	1	427544	427645	157967	157865	2e-28	139
NW_019105572.1	gi|15078713|ref|NC_003038.1|_Invertebrate_iridescent_virus_6,_complete_genome	89.9	99	8	2	938295	938391	157972	157874	1e-24	126
NW_019105572.1	gi|15078713|ref|NC_003038.1|_Invertebrate_iridescent_virus_6,_complete_genome	89.9	99	8	2	894676	894772	157972	157874	1e-24	126
NW_019105572.1	gi|15078713|ref|NC_003038.1|_Invertebrate_iridescent_virus_6,_complete_genome	91.53	59	5	0	284209	284267	157946	157888	3e-11	82.4
NW_019105572.1	gi|15078713|ref|NC_003038.1|_Invertebrate_iridescent_virus_6,_complete_genome	95.65	46	2	0	982918	982963	157920	157965	5e-09	75
NW_019105573.1	gi|15078713|ref|NC_003038.1|_Invertebrate_iridescent_virus_6,_complete_genome	88.04	209	19	5	599728	599932	157872	158078	1e-59	243
NW_019105573.1	gi|15078713|ref|NC_003038.1|_Invertebrate_iridescent_virus_6,_complete_genome	91.48	176	11	3	1177442	1177614	158045	157871	2e-58	239
NW_019105573.1	gi|15078713|ref|NC_003038.1|_Invertebrate_iridescent_virus_6,_complete_genome	92.31	169	9	3	337308	337473	158045	157878	6e-58	237
NW_019105573.1	gi|15078713|ref|NC_003038.1|_Invertebrate_iridescent_virus_6,_complete_genome	87.56	201	21	3	38776	38973	157871	158070	1e-55	230
NW_019105573.1	gi|15078713|ref|NC_003038.1|_Invertebrate_iridescent_virus_6,_complete_genome	83.98	206	28	4	1044223	1044424	158078	157874	1e-44	193
NW_019105573.1	gi|15078713|ref|NC_003038.1|_Invertebrate_iridescent_virus_6,_complete_genome	91.51	106	8	1	366831	366935	157976	157871	4e-30	145
NW_019105573.1	gi|15078713|ref|NC_003038.1|_Invertebrate_iridescent_virus_6,_complete_genome	89.11	101	10	1	1111134	1111233	157871	157971	5e-24	124
NW_019105573.1	gi|15078713|ref|NC_003038.1|_Invertebrate_iridescent_virus_6,_complete_genome	89.11	101	10	1	1116551	1116650	157871	157971	5e-24	124
NW_019105573.1	gi|15078713|ref|NC_003038.1|_Invertebrate_iridescent_virus_6,_complete_genome	92.45	53	2	1	1111237	1111287	157993	158045	5e-09	75
NW_019105573.1	gi|15078713|ref|NC_003038.1|_Invertebrate_iridescent_virus_6,_complete_genome	92.45	53	2	1	1116654	1116704	157993	158045	5e-09	75
NW_019105574.1	gi|15078713|ref|NC_003038.1|_Invertebrate_iridescent_virus_6,_complete_genome	89.09	220	18	5	89252	89468	157862	158078	2e-67	268
NW_019105574.1	gi|15078713|ref|NC_003038.1|_Invertebrate_iridescent_virus_6,_complete_genome	90.7	172	11	4	286796	286963	158045	157875	5e-54	224
NW_019105574.1	gi|15078713|ref|NC_003038.1|_Invertebrate_iridescent_virus_6,_complete_genome	88.64	176	14	4	723370	723540	157871	158045	1e-49	209
NW_019105574.1	gi|15078713|ref|NC_003038.1|_Invertebrate_iridescent_virus_6,_complete_genome	93.06	144	8	2	1092368	1092510	158013	157871	1e-49	209
NW_019105574.1	gi|15078713|ref|NC_003038.1|_Invertebrate_iridescent_virus_6,_complete_genome	83.33	216	30	5	311397	311608	158078	157865	4e-45	195
NW_019105575.1	gi|15078713|ref|NC_003038.1|_Invertebrate_iridescent_virus_6,_complete_genome	92.17	166	8	5	594	756	158038	157875	1e-55	230
NW_019105575.1	gi|15078713|ref|NC_003038.1|_Invertebrate_iridescent_virus_6,_complete_genome	90.48	126	9	3	364119	364242	157993	157869	1e-35	163
NW_019105575.1	gi|15078713|ref|NC_003038.1|_Invertebrate_iridescent_virus_6,_complete_genome	87.25	102	9	3	838963	839061	157877	157977	1e-20	113
NW_019105576.1	gi|15078713|ref|NC_003038.1|_Invertebrate_iridescent_virus_6,_complete_genome	85.16	283	32	8	1168761	1169038	158142	157865	3e-71	281
NW_019105576.1	gi|15078713|ref|NC_003038.1|_Invertebrate_iridescent_virus_6,_complete_genome	86.67	255	26	7	955646	955895	158120	157869	1e-69	276
NW_019105576.1	gi|15078713|ref|NC_003038.1|_Invertebrate_iridescent_virus_6,_complete_genome	88.94	217	17	5	829230	829442	158078	157865	3e-65	261
NW_019105576.1	gi|15078713|ref|NC_003038.1|_Invertebrate_iridescent_virus_6,_complete_genome	93.08	159	9	2	253843	254000	158023	157866	3e-56	231
NW_019105576.1	gi|15078713|ref|NC_003038.1|_Invertebrate_iridescent_virus_6,_complete_genome	93.33	135	7	2	1178559	1178692	157870	158003	3e-46	198
NW_019105576.1	gi|15078713|ref|NC_003038.1|_Invertebrate_iridescent_virus_6,_complete_genome	91.1	146	8	4	1097239	1097381	158014	157871	1e-44	193
NW_019105576.1	gi|15078713|ref|NC_003038.1|_Invertebrate_iridescent_virus_6,_complete_genome	92.65	68	5	0	157942	158009	157898	157965	3e-16	99
NW_019105576.1	gi|15078713|ref|NC_003038.1|_Invertebrate_iridescent_virus_6,_complete_genome	86.52	89	8	3	1033700	1033787	157865	157950	4e-15	95.3
NW_019105576.1	gi|15078713|ref|NC_003038.1|_Invertebrate_iridescent_virus_6,_complete_genome	86.52	89	8	3	1033900	1033987	157865	157950	4e-15	95.3
NW_019105577.1	gi|15078713|ref|NC_003038.1|_Invertebrate_iridescent_virus_6,_complete_genome	89.47	209	16	5	924260	924464	158078	157872	1e-64	259
NW_019105577.1	gi|15078713|ref|NC_003038.1|_Invertebrate_iridescent_virus_6,_complete_genome	88.18	203	19	4	563837	564036	157873	158073	6e-58	237
NW_019105577.1	gi|15078713|ref|NC_003038.1|_Invertebrate_iridescent_virus_6,_complete_genome	86.67	210	22	5	1170088	1170293	157871	158078	4e-55	228
NW_019105577.1	gi|15078713|ref|NC_003038.1|_Invertebrate_iridescent_virus_6,_complete_genome	92.8	125	7	2	699773	699896	157997	157874	1e-40	180
NW_019105577.1	gi|15078713|ref|NC_003038.1|_Invertebrate_iridescent_virus_6,_complete_genome	90.57	106	9	1	503364	503468	157871	157976	2e-28	139
NW_019105577.1	gi|15078713|ref|NC_003038.1|_Invertebrate_iridescent_virus_6,_complete_genome	81.88	160	18	5	374691	374849	158020	157871	5e-24	124
NW_019105579.1	gi|15078713|ref|NC_003038.1|_Invertebrate_iridescent_virus_6,_complete_genome	89.47	171	14	3	877540	877706	157875	158045	1e-50	213
NW_019105579.1	gi|15078713|ref|NC_003038.1|_Invertebrate_iridescent_virus_6,_complete_genome	85.19	162	19	4	401874	402031	158035	157875	4e-35	161
NW_019105579.1	gi|15078713|ref|NC_003038.1|_Invertebrate_iridescent_virus_6,_complete_genome	91.43	105	8	1	768067	768170	157871	157975	1e-29	143
NW_019105579.1	gi|15078713|ref|NC_003038.1|_Invertebrate_iridescent_virus_6,_complete_genome	89.57	115	9	3	1060795	1060908	157984	157872	1e-29	143
NW_019105579.1	gi|15078713|ref|NC_003038.1|_Invertebrate_iridescent_virus_6,_complete_genome	88.7	115	10	3	660129	660241	157873	157986	6e-28	137
NW_019105580.1	gi|15078713|ref|NC_003038.1|_Invertebrate_iridescent_virus_6,_complete_genome	89.4	217	16	6	730846	731058	158078	157865	7e-67	267
NW_019105580.1	gi|15078713|ref|NC_003038.1|_Invertebrate_iridescent_virus_6,_complete_genome	89.35	216	17	5	470784	470995	157865	158078	7e-67	267
NW_019105580.1	gi|15078713|ref|NC_003038.1|_Invertebrate_iridescent_virus_6,_complete_genome	89.52	210	16	5	550059	550264	157871	158078	3e-65	261
NW_019105580.1	gi|15078713|ref|NC_003038.1|_Invertebrate_iridescent_virus_6,_complete_genome	92.24	116	7	2	101474	101588	157985	157871	1e-35	163
NW_019105581.1	gi|15078713|ref|NC_003038.1|_Invertebrate_iridescent_virus_6,_complete_genome	89	209	18	4	592724	592928	158078	157871	6e-63	254
NW_019105581.1	gi|15078713|ref|NC_003038.1|_Invertebrate_iridescent_virus_6,_complete_genome	88.15	211	18	6	159752	159958	157871	158078	3e-60	244
NW_019105582.1	gi|15078713|ref|NC_003038.1|_Invertebrate_iridescent_virus_6,_complete_genome	92.05	176	10	3	195437	195609	158045	157871	3e-60	244
NW_019105582.1	gi|15078713|ref|NC_003038.1|_Invertebrate_iridescent_virus_6,_complete_genome	90.11	182	14	3	138232	138410	157865	158045	7e-57	233
NW_019105582.1	gi|15078713|ref|NC_003038.1|_Invertebrate_iridescent_virus_6,_complete_genome	90.17	173	13	3	572632	572801	158045	157874	2e-53	222
NW_019105582.1	gi|15078713|ref|NC_003038.1|_Invertebrate_iridescent_virus_6,_complete_genome	89.82	167	13	3	263945	264109	158025	157861	3e-50	211
NW_019105582.1	gi|15078713|ref|NC_003038.1|_Invertebrate_iridescent_virus_6,_complete_genome	89.24	158	14	2	814243	814397	158035	157878	3e-45	195
NW_019105582.1	gi|15078713|ref|NC_003038.1|_Invertebrate_iridescent_virus_6,_complete_genome	88.96	154	15	2	762522	762674	158024	157872	2e-43	189
NW_019105582.1	gi|15078713|ref|NC_003038.1|_Invertebrate_iridescent_virus_6,_complete_genome	91.15	113	8	2	283833	283944	157872	157983	2e-32	152
NW_019105582.1	gi|15078713|ref|NC_003038.1|_Invertebrate_iridescent_virus_6,_complete_genome	89.36	94	10	0	1001323	1001416	157998	157905	2e-22	119
NW_019105582.1	gi|15078713|ref|NC_003038.1|_Invertebrate_iridescent_virus_6,_complete_genome	88.89	90	9	1	374706	374795	157895	157983	1e-19	110
NW_019105583.1	gi|15078713|ref|NC_003038.1|_Invertebrate_iridescent_virus_6,_complete_genome	88.1	210	19	5	132660	132865	157871	158078	3e-60	244
NW_019105583.1	gi|15078713|ref|NC_003038.1|_Invertebrate_iridescent_virus_6,_complete_genome	87.98	208	19	5	132455	132659	157867	158071	4e-59	241
NW_019105583.1	gi|15078713|ref|NC_003038.1|_Invertebrate_iridescent_virus_6,_complete_genome	92.31	143	9	2	692651	692792	158023	157882	2e-47	202
NW_019105583.1	gi|15078713|ref|NC_003038.1|_Invertebrate_iridescent_virus_6,_complete_genome	87.63	97	8	3	583801	583893	157875	157971	1e-19	110
NW_019105584.1	gi|15078713|ref|NC_003038.1|_Invertebrate_iridescent_virus_6,_complete_genome	84.91	265	31	8	407174	407433	157860	158120	1e-64	259
NW_019105584.1	gi|15078713|ref|NC_003038.1|_Invertebrate_iridescent_virus_6,_complete_genome	87.21	219	20	7	641295	641509	158078	157864	1e-59	243
NW_019105585.1	gi|15078713|ref|NC_003038.1|_Invertebrate_iridescent_virus_6,_complete_genome	93.12	160	9	2	500323	500481	157865	158023	7e-57	233
NW_019105585.1	gi|15078713|ref|NC_003038.1|_Invertebrate_iridescent_virus_6,_complete_genome	85.98	214	23	6	808373	808581	157871	158082	2e-53	222
NW_019105585.1	gi|15078713|ref|NC_003038.1|_Invertebrate_iridescent_virus_6,_complete_genome	83.05	177	19	6	867041	867212	157875	158045	7e-32	150
NW_019105585.1	gi|15078713|ref|NC_003038.1|_Invertebrate_iridescent_virus_6,_complete_genome	90.24	82	5	3	333953	334031	157946	157865	6e-18	104
NW_019105586.1	gi|15078713|ref|NC_003038.1|_Invertebrate_iridescent_virus_6,_complete_genome	88.24	119	12	2	422809	422926	157882	157999	4e-29	141
NW_019105587.1	gi|15078713|ref|NC_003038.1|_Invertebrate_iridescent_virus_6,_complete_genome	88.89	216	17	6	53419	53629	157865	158078	1e-64	259
NW_019105587.1	gi|15078713|ref|NC_003038.1|_Invertebrate_iridescent_virus_6,_complete_genome	88.57	210	19	5	408080	408286	158078	157871	7e-62	250
NW_019105587.1	gi|15078713|ref|NC_003038.1|_Invertebrate_iridescent_virus_6,_complete_genome	82.8	279	35	9	555385	555659	157872	158141	6e-58	237
NW_019105587.1	gi|15078713|ref|NC_003038.1|_Invertebrate_iridescent_virus_6,_complete_genome	88.12	202	19	4	534251	534449	158071	157872	2e-57	235
NW_019105587.1	gi|15078713|ref|NC_003038.1|_Invertebrate_iridescent_virus_6,_complete_genome	87.58	153	17	2	148809	148959	157871	158023	1e-39	176
NW_019105587.1	gi|15078713|ref|NC_003038.1|_Invertebrate_iridescent_virus_6,_complete_genome	87.5	152	17	2	431564	431714	158025	157875	4e-39	174
NW_019105587.1	gi|15078713|ref|NC_003038.1|_Invertebrate_iridescent_virus_6,_complete_genome	87.5	152	17	2	423912	424062	158025	157875	4e-39	174
NW_019105587.1	gi|15078713|ref|NC_003038.1|_Invertebrate_iridescent_virus_6,_complete_genome	91.51	106	6	3	719365	719469	157868	157971	1e-29	143
NW_019105587.1	gi|15078713|ref|NC_003038.1|_Invertebrate_iridescent_virus_6,_complete_genome	91.51	106	6	3	719546	719650	157868	157971	1e-29	143
NW_019105587.1	gi|15078713|ref|NC_003038.1|_Invertebrate_iridescent_virus_6,_complete_genome	87.76	98	9	3	387179	387275	157967	157872	3e-20	111
NW_019105587.1	gi|15078713|ref|NC_003038.1|_Invertebrate_iridescent_virus_6,_complete_genome	91.14	79	6	1	286884	286962	157923	158000	2e-18	106
NW_019105588.1	gi|15078713|ref|NC_003038.1|_Invertebrate_iridescent_virus_6,_complete_genome	84.07	113	9	3	481040	481145	157976	157866	8e-17	100
NW_019105589.1	gi|15078713|ref|NC_003038.1|_Invertebrate_iridescent_virus_6,_complete_genome	88.43	216	18	6	698169	698382	157863	158073	5e-63	254
NW_019105589.1	gi|15078713|ref|NC_003038.1|_Invertebrate_iridescent_virus_6,_complete_genome	92.44	172	9	3	382842	383010	158043	157873	1e-59	243
NW_019105589.1	gi|15078713|ref|NC_003038.1|_Invertebrate_iridescent_virus_6,_complete_genome	93.51	154	8	2	692415	692567	157872	158024	3e-55	228
NW_019105589.1	gi|15078713|ref|NC_003038.1|_Invertebrate_iridescent_virus_6,_complete_genome	84.26	216	19	7	318591	318794	158078	157866	9e-46	196
NW_019105589.1	gi|15078713|ref|NC_003038.1|_Invertebrate_iridescent_virus_6,_complete_genome	85.61	132	15	4	356901	357030	158004	157875	2e-27	135
NW_019105589.1	gi|15078713|ref|NC_003038.1|_Invertebrate_iridescent_virus_6,_complete_genome	84.96	113	9	5	249637	249747	157865	157971	5e-19	108
NW_019105589.1	gi|15078713|ref|NC_003038.1|_Invertebrate_iridescent_virus_6,_complete_genome	100	43	0	0	693419	693461	158024	157982	1e-10	80.5
NW_019105589.1	gi|15078713|ref|NC_003038.1|_Invertebrate_iridescent_virus_6,_complete_genome	87.93	58	6	1	357201	357257	157935	157878	8e-07	67.6
NW_019105590.1	gi|15078713|ref|NC_003038.1|_Invertebrate_iridescent_virus_6,_complete_genome	84.94	166	18	6	174719	174882	158024	157864	3e-35	161
NW_019105590.1	gi|15078713|ref|NC_003038.1|_Invertebrate_iridescent_virus_6,_complete_genome	89.06	128	12	2	604613	604739	157997	157871	4e-34	158
NW_019105591.1	gi|15078713|ref|NC_003038.1|_Invertebrate_iridescent_virus_6,_complete_genome	91.35	104	8	1	1051402	1051504	157968	157865	4e-29	141
NW_019105592.1	gi|15078713|ref|NC_003038.1|_Invertebrate_iridescent_virus_6,_complete_genome	87.78	180	18	3	431288	431464	157867	158045	4e-49	207
NW_019105592.1	gi|15078713|ref|NC_003038.1|_Invertebrate_iridescent_virus_6,_complete_genome	93.55	124	8	0	579930	580053	157895	158018	2e-42	185
NW_019105592.1	gi|15078713|ref|NC_003038.1|_Invertebrate_iridescent_virus_6,_complete_genome	92.74	124	7	2	360580	360702	157995	157873	3e-40	178
NW_019105592.1	gi|15078713|ref|NC_003038.1|_Invertebrate_iridescent_virus_6,_complete_genome	90.48	126	8	4	546000	546122	157865	157989	9e-36	163
NW_019105592.1	gi|15078713|ref|NC_003038.1|_Invertebrate_iridescent_virus_6,_complete_genome	92.71	96	6	1	1029605	1029699	157873	157968	6e-28	137
NW_019105592.1	gi|15078713|ref|NC_003038.1|_Invertebrate_iridescent_virus_6,_complete_genome	95.35	43	2	0	617704	617746	157891	157933	2e-07	69.4
NW_019105593.1	gi|15078713|ref|NC_003038.1|_Invertebrate_iridescent_virus_6,_complete_genome	85.38	253	30	6	78417	78665	158120	157871	2e-63	255
NW_019105593.1	gi|15078713|ref|NC_003038.1|_Invertebrate_iridescent_virus_6,_complete_genome	88.57	210	18	5	242746	242951	158078	157871	7e-62	250
NW_019105593.1	gi|15078713|ref|NC_003038.1|_Invertebrate_iridescent_virus_6,_complete_genome	91.18	170	11	3	572015	572181	157867	158035	3e-55	228
NW_019105593.1	gi|15078713|ref|NC_003038.1|_Invertebrate_iridescent_virus_6,_complete_genome	90.32	155	12	2	47718	47871	158023	157871	7e-47	200
NW_019105593.1	gi|15078713|ref|NC_003038.1|_Invertebrate_iridescent_virus_6,_complete_genome	93.08	130	7	2	383526	383654	158002	157874	2e-43	189
NW_019105593.1	gi|15078713|ref|NC_003038.1|_Invertebrate_iridescent_virus_6,_complete_genome	87.35	166	13	6	827827	827990	158020	157861	7e-42	183
NW_019105593.1	gi|15078713|ref|NC_003038.1|_Invertebrate_iridescent_virus_6,_complete_genome	91.15	113	8	2	720413	720524	157876	157987	2e-32	152
NW_019105594.1	gi|15078713|ref|NC_003038.1|_Invertebrate_iridescent_virus_6,_complete_genome	92.59	162	9	3	424311	424471	157870	158029	9e-56	230
NW_019105594.1	gi|15078713|ref|NC_003038.1|_Invertebrate_iridescent_virus_6,_complete_genome	80.57	247	40	7	1015381	1015622	157877	158120	7e-42	183
NW_019105594.1	gi|15078713|ref|NC_003038.1|_Invertebrate_iridescent_virus_6,_complete_genome	87.82	156	16	2	650418	650571	157871	158025	9e-41	180
NW_019105594.1	gi|15078713|ref|NC_003038.1|_Invertebrate_iridescent_virus_6,_complete_genome	87.82	156	16	2	650968	651121	157871	158025	9e-41	180
NW_019105594.1	gi|15078713|ref|NC_003038.1|_Invertebrate_iridescent_virus_6,_complete_genome	91.26	103	8	1	329143	329244	157969	157867	2e-28	139
NW_019105594.1	gi|15078713|ref|NC_003038.1|_Invertebrate_iridescent_virus_6,_complete_genome	88.89	90	9	1	256954	257042	157862	157951	1e-19	110
NW_019105594.1	gi|15078713|ref|NC_003038.1|_Invertebrate_iridescent_virus_6,_complete_genome	89.77	88	6	2	541531	541615	157881	157968	1e-19	110
NW_019105594.1	gi|15078713|ref|NC_003038.1|_Invertebrate_iridescent_virus_6,_complete_genome	89.77	88	6	2	559905	559989	157881	157968	1e-19	110
NW_019105595.1	gi|15078713|ref|NC_003038.1|_Invertebrate_iridescent_virus_6,_complete_genome	86.94	222	21	7	118662	118879	158082	157865	1e-59	243
NW_019105595.1	gi|15078713|ref|NC_003038.1|_Invertebrate_iridescent_virus_6,_complete_genome	93.42	152	8	2	852001	852151	158027	157877	4e-54	224
NW_019105595.1	gi|15078713|ref|NC_003038.1|_Invertebrate_iridescent_virus_6,_complete_genome	89.94	159	14	2	468398	468555	158022	157865	5e-48	204
NW_019105595.1	gi|15078713|ref|NC_003038.1|_Invertebrate_iridescent_virus_6,_complete_genome	93.44	122	6	2	849856	849976	157878	157998	9e-41	180
NW_019105595.1	gi|15078713|ref|NC_003038.1|_Invertebrate_iridescent_virus_6,_complete_genome	93.86	114	5	2	849977	850089	157883	157995	6e-38	171
NW_019105595.1	gi|15078713|ref|NC_003038.1|_Invertebrate_iridescent_virus_6,_complete_genome	89.29	112	10	2	108686	108796	157980	157870	2e-28	139
NW_019105595.1	gi|15078713|ref|NC_003038.1|_Invertebrate_iridescent_virus_6,_complete_genome	93.88	49	3	0	66604	66652	157971	157923	4e-09	75
NW_019105596.1	gi|15078713|ref|NC_003038.1|_Invertebrate_iridescent_virus_6,_complete_genome	91.8	183	10	4	643412	643590	157864	158045	7e-62	250
NW_019105596.1	gi|15078713|ref|NC_003038.1|_Invertebrate_iridescent_virus_6,_complete_genome	91.48	176	11	3	84902	85074	158045	157871	1e-58	239
NW_019105596.1	gi|15078713|ref|NC_003038.1|_Invertebrate_iridescent_virus_6,_complete_genome	90.62	96	8	1	551845	551939	157875	157970	1e-24	126
NW_019105596.1	gi|15078713|ref|NC_003038.1|_Invertebrate_iridescent_virus_6,_complete_genome	86.92	107	8	3	413411	413516	157976	157875	3e-21	115
NW_019105596.1	gi|15078713|ref|NC_003038.1|_Invertebrate_iridescent_virus_6,_complete_genome	83.47	121	14	4	531252	531371	157875	157990	4e-19	108
NW_019105597.1	gi|15078713|ref|NC_003038.1|_Invertebrate_iridescent_virus_6,_complete_genome	88.89	207	17	5	849358	849560	157878	158082	7e-62	250
NW_019105597.1	gi|15078713|ref|NC_003038.1|_Invertebrate_iridescent_virus_6,_complete_genome	92.05	176	10	3	751542	751714	158045	157871	3e-60	244
NW_019105598.1	gi|15078713|ref|NC_003038.1|_Invertebrate_iridescent_virus_6,_complete_genome	90.56	180	11	5	330473	330647	157867	158045	7e-57	233
NW_019105598.1	gi|15078713|ref|NC_003038.1|_Invertebrate_iridescent_virus_6,_complete_genome	93.96	149	7	2	430576	430723	158018	157871	4e-54	224
NW_019105598.1	gi|15078713|ref|NC_003038.1|_Invertebrate_iridescent_virus_6,_complete_genome	84.76	210	26	5	531877	532082	158078	157871	1e-48	206
NW_019105598.1	gi|15078713|ref|NC_003038.1|_Invertebrate_iridescent_virus_6,_complete_genome	88.08	151	15	3	325613	325761	157878	158027	1e-39	176
NW_019105599.1	gi|15078713|ref|NC_003038.1|_Invertebrate_iridescent_virus_6,_complete_genome	93.75	160	8	2	79191	79349	158023	157865	1e-58	239
NW_019105599.1	gi|15078713|ref|NC_003038.1|_Invertebrate_iridescent_virus_6,_complete_genome	93.71	159	8	2	616339	616496	158022	157865	5e-58	237
NW_019105599.1	gi|15078713|ref|NC_003038.1|_Invertebrate_iridescent_virus_6,_complete_genome	91.81	171	10	3	163001	163168	157872	158041	2e-57	235
NW_019105599.1	gi|15078713|ref|NC_003038.1|_Invertebrate_iridescent_virus_6,_complete_genome	93.15	146	6	4	355434	355576	158013	157869	3e-50	211
NW_019105599.1	gi|15078713|ref|NC_003038.1|_Invertebrate_iridescent_virus_6,_complete_genome	92.31	143	7	3	406235	406375	157878	158018	7e-47	200
NW_019105599.1	gi|15078713|ref|NC_003038.1|_Invertebrate_iridescent_virus_6,_complete_genome	91.53	118	7	3	144038	144153	157870	157986	1e-34	159
NW_019105599.1	gi|15078713|ref|NC_003038.1|_Invertebrate_iridescent_virus_6,_complete_genome	93.46	107	5	2	329983	330088	157865	157970	4e-34	158
NW_019105599.1	gi|15078713|ref|NC_003038.1|_Invertebrate_iridescent_virus_6,_complete_genome	78.74	254	35	12	1021801	1022040	157872	158120	2e-32	152
NW_019105599.1	gi|15078713|ref|NC_003038.1|_Invertebrate_iridescent_virus_6,_complete_genome	91.46	82	6	1	393709	393789	157882	157963	3e-20	111
NW_019105600.1	gi|15078713|ref|NC_003038.1|_Invertebrate_iridescent_virus_6,_complete_genome	90.68	161	12	3	482407	482565	157866	158025	3e-50	211
NW_019105600.1	gi|15078713|ref|NC_003038.1|_Invertebrate_iridescent_virus_6,_complete_genome	93.1	116	7	1	405956	406071	157984	157870	2e-37	169
NW_019105600.1	gi|15078713|ref|NC_003038.1|_Invertebrate_iridescent_virus_6,_complete_genome	92.45	106	4	3	801917	802020	158048	157945	3e-31	148
NW_019105600.1	gi|15078713|ref|NC_003038.1|_Invertebrate_iridescent_virus_6,_complete_genome	83.54	158	23	3	127530	127685	157873	158029	3e-30	145
NW_019105602.1	gi|15078713|ref|NC_003038.1|_Invertebrate_iridescent_virus_6,_complete_genome	92.86	154	9	2	292282	292434	157871	158023	1e-53	222
NW_019105602.1	gi|15078713|ref|NC_003038.1|_Invertebrate_iridescent_virus_6,_complete_genome	89.2	176	15	3	254743	254914	158044	157869	7e-52	217
NW_019105602.1	gi|15078713|ref|NC_003038.1|_Invertebrate_iridescent_virus_6,_complete_genome	83.63	171	16	5	247614	247774	158043	157875	7e-32	150
NW_019105602.1	gi|15078713|ref|NC_003038.1|_Invertebrate_iridescent_virus_6,_complete_genome	87.69	65	5	2	643769	643831	157871	157934	2e-08	73.1
NW_019105603.1	gi|15078713|ref|NC_003038.1|_Invertebrate_iridescent_virus_6,_complete_genome	90.48	147	11	3	367270	367414	158027	157882	4e-44	191
NW_019105603.1	gi|15078713|ref|NC_003038.1|_Invertebrate_iridescent_virus_6,_complete_genome	90.18	112	7	4	345144	345252	157985	157875	1e-29	143
NW_019105603.1	gi|15078713|ref|NC_003038.1|_Invertebrate_iridescent_virus_6,_complete_genome	92.19	64	4	1	528573	528636	157926	157988	2e-13	89.8
NW_019105604.1	gi|15078713|ref|NC_003038.1|_Invertebrate_iridescent_virus_6,_complete_genome	91.43	175	11	3	551009	551180	158045	157872	5e-58	237
NW_019105604.1	gi|15078713|ref|NC_003038.1|_Invertebrate_iridescent_virus_6,_complete_genome	90.2	153	13	2	953111	953262	157872	158023	2e-46	198
NW_019105604.1	gi|15078713|ref|NC_003038.1|_Invertebrate_iridescent_virus_6,_complete_genome	91	100	8	1	300723	300821	157971	157872	7e-27	134
NW_019105604.1	gi|15078713|ref|NC_003038.1|_Invertebrate_iridescent_virus_6,_complete_genome	89.69	97	9	1	831840	831935	157969	157873	2e-23	122
NW_019105604.1	gi|15078713|ref|NC_003038.1|_Invertebrate_iridescent_virus_6,_complete_genome	87.5	88	10	1	166706	166792	157871	157958	7e-17	100
NW_019105604.1	gi|15078713|ref|NC_003038.1|_Invertebrate_iridescent_virus_6,_complete_genome	90.91	66	5	1	293103	293167	157947	157882	6e-13	87.9
NW_019105604.1	gi|15078713|ref|NC_003038.1|_Invertebrate_iridescent_virus_6,_complete_genome	94	50	3	0	919904	919953	157927	157976	1e-09	76.8
NW_019105605.1	gi|15078713|ref|NC_003038.1|_Invertebrate_iridescent_virus_6,_complete_genome	88.79	214	18	5	478079	478288	158078	157867	4e-64	257
NW_019105605.1	gi|15078713|ref|NC_003038.1|_Invertebrate_iridescent_virus_6,_complete_genome	84.8	250	31	6	104870	105115	157874	158120	3e-60	244
NW_019105605.1	gi|15078713|ref|NC_003038.1|_Invertebrate_iridescent_virus_6,_complete_genome	92.49	173	8	4	664936	665104	157874	158045	1e-59	243
NW_019105605.1	gi|15078713|ref|NC_003038.1|_Invertebrate_iridescent_virus_6,_complete_genome	93.21	162	8	3	231898	232057	158025	157865	2e-57	235
NW_019105605.1	gi|15078713|ref|NC_003038.1|_Invertebrate_iridescent_virus_6,_complete_genome	86.96	207	19	7	188784	188985	158078	157875	1e-54	226
NW_019105605.1	gi|15078713|ref|NC_003038.1|_Invertebrate_iridescent_virus_6,_complete_genome	87.63	186	17	5	681558	681739	157895	158078	3e-50	211
NW_019105605.1	gi|15078713|ref|NC_003038.1|_Invertebrate_iridescent_virus_6,_complete_genome	89.47	114	9	3	283892	284004	157871	157982	4e-29	141
NW_019105605.1	gi|15078713|ref|NC_003038.1|_Invertebrate_iridescent_virus_6,_complete_genome	91.09	101	7	2	380372	380470	157870	157970	2e-27	135
NW_019105606.1	gi|15078713|ref|NC_003038.1|_Invertebrate_iridescent_virus_6,_complete_genome	92.21	154	9	3	851134	851285	157871	158023	2e-51	215
NW_019105606.1	gi|15078713|ref|NC_003038.1|_Invertebrate_iridescent_virus_6,_complete_genome	90.82	98	8	1	2966	3063	157997	157901	9e-26	130
NW_019105606.1	gi|15078713|ref|NC_003038.1|_Invertebrate_iridescent_virus_6,_complete_genome	86.11	72	9	1	56271	56341	157878	157949	1e-09	76.8
NW_019105607.1	gi|15078713|ref|NC_003038.1|_Invertebrate_iridescent_virus_6,_complete_genome	92.41	158	9	2	518815	518972	157871	158025	1e-53	222
NW_019105607.1	gi|15078713|ref|NC_003038.1|_Invertebrate_iridescent_virus_6,_complete_genome	93.38	151	8	2	428385	428534	158022	157873	1e-53	222
NW_019105607.1	gi|15078713|ref|NC_003038.1|_Invertebrate_iridescent_virus_6,_complete_genome	91.47	129	9	2	212358	212485	157997	157870	1e-39	176
NW_019105607.1	gi|15078713|ref|NC_003038.1|_Invertebrate_iridescent_virus_6,_complete_genome	92.24	116	7	2	827574	827688	157985	157871	9e-36	163
NW_019105607.1	gi|15078713|ref|NC_003038.1|_Invertebrate_iridescent_virus_6,_complete_genome	85.62	153	20	2	647096	647247	157873	158024	1e-34	159
NW_019105607.1	gi|15078713|ref|NC_003038.1|_Invertebrate_iridescent_virus_6,_complete_genome	91.59	107	8	1	310612	310717	157976	157870	9e-31	147
NW_019105607.1	gi|15078713|ref|NC_003038.1|_Invertebrate_iridescent_virus_6,_complete_genome	87.02	131	11	3	244196	244321	157999	157870	1e-29	143
NW_019105608.1	gi|15078713|ref|NC_003038.1|_Invertebrate_iridescent_virus_6,_complete_genome	88.07	218	16	8	947225	947436	158078	157865	7e-62	250
NW_019105608.1	gi|15078713|ref|NC_003038.1|_Invertebrate_iridescent_virus_6,_complete_genome	89.44	142	12	3	208368	208509	158012	157874	1e-39	176
NW_019105608.1	gi|15078713|ref|NC_003038.1|_Invertebrate_iridescent_virus_6,_complete_genome	88.73	142	13	3	206646	206787	158012	157874	5e-38	171
NW_019105608.1	gi|15078713|ref|NC_003038.1|_Invertebrate_iridescent_virus_6,_complete_genome	92.59	108	6	2	649034	649139	157976	157869	5e-33	154
NW_019105608.1	gi|15078713|ref|NC_003038.1|_Invertebrate_iridescent_virus_6,_complete_genome	89.34	122	11	2	704662	704782	157998	157878	2e-32	152
NW_019105608.1	gi|15078713|ref|NC_003038.1|_Invertebrate_iridescent_virus_6,_complete_genome	90	70	5	2	784700	784768	157941	157873	2e-13	89.8
NW_019105609.1	gi|15078713|ref|NC_003038.1|_Invertebrate_iridescent_virus_6,_complete_genome	86.18	217	20	6	400036	400244	157864	158078	1e-54	226
NW_019105609.1	gi|15078713|ref|NC_003038.1|_Invertebrate_iridescent_virus_6,_complete_genome	88.44	173	15	4	408871	409040	158045	157875	5e-48	204
NW_019105609.1	gi|15078713|ref|NC_003038.1|_Invertebrate_iridescent_virus_6,_complete_genome	89.69	97	8	2	209660	209755	157877	157972	1e-23	122
NW_019105609.1	gi|15078713|ref|NC_003038.1|_Invertebrate_iridescent_virus_6,_complete_genome	86.54	104	12	2	601306	601407	157978	157875	9e-21	113
NW_019105609.1	gi|15078713|ref|NC_003038.1|_Invertebrate_iridescent_virus_6,_complete_genome	92.11	76	6	0	464757	464832	157975	157900	4e-19	108
NW_019105610.1	gi|15078713|ref|NC_003038.1|_Invertebrate_iridescent_virus_6,_complete_genome	88.37	215	18	6	556159	556367	157865	158078	2e-62	252
NW_019105610.1	gi|15078713|ref|NC_003038.1|_Invertebrate_iridescent_virus_6,_complete_genome	91.38	174	11	3	567016	567186	157873	158045	2e-57	235
NW_019105610.1	gi|15078713|ref|NC_003038.1|_Invertebrate_iridescent_virus_6,_complete_genome	90.91	176	12	3	961321	961493	157871	158045	7e-57	233
NW_019105610.1	gi|15078713|ref|NC_003038.1|_Invertebrate_iridescent_virus_6,_complete_genome	91.88	160	9	3	264044	264200	157877	158035	5e-53	220
NW_019105610.1	gi|15078713|ref|NC_003038.1|_Invertebrate_iridescent_virus_6,_complete_genome	83.67	245	29	10	530200	530440	158120	157883	5e-53	220
NW_019105610.1	gi|15078713|ref|NC_003038.1|_Invertebrate_iridescent_virus_6,_complete_genome	88.71	124	11	3	535842	535963	157870	157992	2e-31	148
NW_019105610.1	gi|15078713|ref|NC_003038.1|_Invertebrate_iridescent_virus_6,_complete_genome	93	100	6	1	152486	152584	157971	157872	3e-30	145
NW_019105610.1	gi|15078713|ref|NC_003038.1|_Invertebrate_iridescent_virus_6,_complete_genome	90.09	111	9	2	463176	463285	157877	157986	1e-29	143
NW_019105610.1	gi|15078713|ref|NC_003038.1|_Invertebrate_iridescent_virus_6,_complete_genome	89.19	111	9	3	949535	949644	157978	157870	2e-27	135
NW_019105611.1	gi|15078713|ref|NC_003038.1|_Invertebrate_iridescent_virus_6,_complete_genome	90.86	175	12	3	1029094	1029265	158045	157872	2e-56	231
NW_019105611.1	gi|15078713|ref|NC_003038.1|_Invertebrate_iridescent_virus_6,_complete_genome	92.54	67	5	0	392732	392798	157975	157909	9e-16	97.1
NW_019105611.1	gi|15078713|ref|NC_003038.1|_Invertebrate_iridescent_virus_6,_complete_genome	85.54	83	11	1	357703	357784	157948	157866	2e-12	86.1
NW_019105612.1	gi|15078713|ref|NC_003038.1|_Invertebrate_iridescent_virus_6,_complete_genome	88.46	208	19	4	904491	904694	158078	157872	8e-61	246
NW_019105613.1	gi|15078713|ref|NC_003038.1|_Invertebrate_iridescent_virus_6,_complete_genome	88.94	199	16	5	46265	46459	157882	158078	4e-59	241
NW_019105613.1	gi|15078713|ref|NC_003038.1|_Invertebrate_iridescent_virus_6,_complete_genome	87.38	206	20	5	703437	703638	158078	157875	2e-56	231
NW_019105613.1	gi|15078713|ref|NC_003038.1|_Invertebrate_iridescent_virus_6,_complete_genome	91.94	124	8	2	624712	624834	157995	157873	1e-38	172
NW_019105613.1	gi|15078713|ref|NC_003038.1|_Invertebrate_iridescent_virus_6,_complete_genome	91.25	80	6	1	259426	259504	157871	157950	4e-19	108
NW_019105613.1	gi|15078713|ref|NC_003038.1|_Invertebrate_iridescent_virus_6,_complete_genome	80.25	157	13	8	554854	554996	157875	158027	2e-17	102
NW_019105613.1	gi|15078713|ref|NC_003038.1|_Invertebrate_iridescent_virus_6,_complete_genome	90.79	76	6	1	586577	586651	157872	157947	7e-17	100
NW_019105614.1	gi|15078713|ref|NC_003038.1|_Invertebrate_iridescent_virus_6,_complete_genome	91.67	96	7	1	876204	876298	157867	157962	2e-26	132
NW_019105614.1	gi|15078713|ref|NC_003038.1|_Invertebrate_iridescent_virus_6,_complete_genome	85.26	95	12	2	520608	520701	157864	157957	9e-16	97.1
NW_019105615.1	gi|15078713|ref|NC_003038.1|_Invertebrate_iridescent_virus_6,_complete_genome	92.09	177	10	3	937830	938003	157870	158045	8e-61	246
NW_019105615.1	gi|15078713|ref|NC_003038.1|_Invertebrate_iridescent_virus_6,_complete_genome	83.85	260	34	6	942278	942533	157865	158120	4e-59	241
NW_019105616.1	gi|15078713|ref|NC_003038.1|_Invertebrate_iridescent_virus_6,_complete_genome	91.97	137	8	3	120095	120230	157871	158005	1e-43	189
NW_019105616.1	gi|15078713|ref|NC_003038.1|_Invertebrate_iridescent_virus_6,_complete_genome	90	60	6	0	700684	700743	157895	157954	3e-10	78.7
NW_019105616.1	gi|15078713|ref|NC_003038.1|_Invertebrate_iridescent_virus_6,_complete_genome	90	60	6	0	703058	703117	157895	157954	3e-10	78.7
NW_019105616.1	gi|15078713|ref|NC_003038.1|_Invertebrate_iridescent_virus_6,_complete_genome	92.16	51	4	0	704491	704541	157925	157975	1e-08	73.1
NW_019105617.1	gi|15078713|ref|NC_003038.1|_Invertebrate_iridescent_virus_6,_complete_genome	91.5	153	11	2	810604	810755	158022	157871	1e-49	209
NW_019105617.1	gi|15078713|ref|NC_003038.1|_Invertebrate_iridescent_virus_6,_complete_genome	89.87	158	12	4	786778	786934	157872	158026	7e-47	200
NW_019105617.1	gi|15078713|ref|NC_003038.1|_Invertebrate_iridescent_virus_6,_complete_genome	87.82	156	14	4	192135	192289	157867	158018	3e-40	178
NW_019105617.1	gi|15078713|ref|NC_003038.1|_Invertebrate_iridescent_virus_6,_complete_genome	91.27	126	9	2	352505	352629	157997	157873	5e-38	171
NW_019105617.1	gi|15078713|ref|NC_003038.1|_Invertebrate_iridescent_virus_6,_complete_genome	87.16	148	17	2	33748	33895	158022	157877	7e-37	167
NW_019105617.1	gi|15078713|ref|NC_003038.1|_Invertebrate_iridescent_virus_6,_complete_genome	87.5	144	13	2	366067	366208	157905	158045	3e-35	161
NW_019105617.1	gi|15078713|ref|NC_003038.1|_Invertebrate_iridescent_virus_6,_complete_genome	93.33	90	5	1	707457	707546	157998	157910	2e-26	132
NW_019105617.1	gi|15078713|ref|NC_003038.1|_Invertebrate_iridescent_virus_6,_complete_genome	90.32	93	8	1	205560	205651	157963	157871	5e-23	121
NW_019105618.1	gi|15078713|ref|NC_003038.1|_Invertebrate_iridescent_virus_6,_complete_genome	89.22	102	10	1	266193	266294	157988	157888	1e-24	126
NW_019105618.1	gi|15078713|ref|NC_003038.1|_Invertebrate_iridescent_virus_6,_complete_genome	92.31	65	4	1	83802	83865	157869	157933	4e-14	91.6
NW_019105619.1	gi|15078713|ref|NC_003038.1|_Invertebrate_iridescent_virus_6,_complete_genome	89.51	162	13	3	136703	136863	158023	157865	2e-47	202
NW_019105619.1	gi|15078713|ref|NC_003038.1|_Invertebrate_iridescent_virus_6,_complete_genome	93.08	130	7	2	128131	128259	157998	157870	1e-43	189
NW_019105619.1	gi|15078713|ref|NC_003038.1|_Invertebrate_iridescent_virus_6,_complete_genome	83.16	95	15	1	692298	692391	157962	157868	2e-12	86.1
NW_019105620.1	gi|15078713|ref|NC_003038.1|_Invertebrate_iridescent_virus_6,_complete_genome	93.15	146	7	3	907882	908025	157871	158015	3e-50	211
NW_019105620.1	gi|15078713|ref|NC_003038.1|_Invertebrate_iridescent_virus_6,_complete_genome	91.28	149	10	3	866477	866624	157877	158023	6e-47	200
NW_019105620.1	gi|15078713|ref|NC_003038.1|_Invertebrate_iridescent_virus_6,_complete_genome	88.14	118	10	4	433573	433688	157871	157986	5e-28	137
NW_019105622.1	gi|15078713|ref|NC_003038.1|_Invertebrate_iridescent_virus_6,_complete_genome	89.35	216	17	5	968068	968279	157865	158078	6e-67	267
NW_019105622.1	gi|15078713|ref|NC_003038.1|_Invertebrate_iridescent_virus_6,_complete_genome	88.84	215	18	5	231680	231890	157866	158078	1e-64	259
NW_019105622.1	gi|15078713|ref|NC_003038.1|_Invertebrate_iridescent_virus_6,_complete_genome	87.67	219	21	5	70708	70922	158081	157865	6e-62	250
NW_019105622.1	gi|15078713|ref|NC_003038.1|_Invertebrate_iridescent_virus_6,_complete_genome	90.4	177	13	3	978117	978290	158045	157870	8e-56	230
NW_019105623.1	gi|15078713|ref|NC_003038.1|_Invertebrate_iridescent_virus_6,_complete_genome	87.5	168	19	2	966183	966349	158027	157861	1e-44	193
NW_019105623.1	gi|15078713|ref|NC_003038.1|_Invertebrate_iridescent_virus_6,_complete_genome	87.1	124	14	2	915659	915781	158004	157882	1e-28	139
NW_019105623.1	gi|15078713|ref|NC_003038.1|_Invertebrate_iridescent_virus_6,_complete_genome	89.53	86	8	1	136076	136161	157942	158026	4e-19	108
NW_019105624.1	gi|15078713|ref|NC_003038.1|_Invertebrate_iridescent_virus_6,_complete_genome	85.99	257	28	7	116177	116429	157872	158124	2e-67	268
NW_019105624.1	gi|15078713|ref|NC_003038.1|_Invertebrate_iridescent_virus_6,_complete_genome	93.68	95	5	1	25496	25589	157871	157965	4e-29	141
NW_019105624.1	gi|15078713|ref|NC_003038.1|_Invertebrate_iridescent_virus_6,_complete_genome	91.49	94	7	1	59691	59783	157968	157875	3e-25	128
NW_019105625.1	gi|15078713|ref|NC_003038.1|_Invertebrate_iridescent_virus_6,_complete_genome	89.57	211	13	7	779363	779568	157872	158078	1e-64	259
NW_019105625.1	gi|15078713|ref|NC_003038.1|_Invertebrate_iridescent_virus_6,_complete_genome	89.27	205	17	4	858440	858641	157872	158074	2e-62	252
NW_019105625.1	gi|15078713|ref|NC_003038.1|_Invertebrate_iridescent_virus_6,_complete_genome	90.42	167	12	3	397762	397925	157875	158040	6e-52	217
NW_019105625.1	gi|15078713|ref|NC_003038.1|_Invertebrate_iridescent_virus_6,_complete_genome	89.34	122	10	3	601762	601882	157872	157991	6e-32	150
NW_019105625.1	gi|15078713|ref|NC_003038.1|_Invertebrate_iridescent_virus_6,_complete_genome	83.54	158	23	3	275019	275174	158027	157871	3e-30	145
NW_019105625.1	gi|15078713|ref|NC_003038.1|_Invertebrate_iridescent_virus_6,_complete_genome	87.16	109	12	2	252516	252623	157875	157982	1e-23	122
NW_019105626.1	gi|15078713|ref|NC_003038.1|_Invertebrate_iridescent_virus_6,_complete_genome	89.3	215	17	5	690707	690917	158078	157866	2e-66	265
NW_019105626.1	gi|15078713|ref|NC_003038.1|_Invertebrate_iridescent_virus_6,_complete_genome	92.81	153	9	2	106551	106702	158024	157873	5e-53	220
NW_019105626.1	gi|15078713|ref|NC_003038.1|_Invertebrate_iridescent_virus_6,_complete_genome	89.81	157	12	4	457892	458045	158027	157872	2e-46	198
NW_019105627.1	gi|15078713|ref|NC_003038.1|_Invertebrate_iridescent_virus_6,_complete_genome	84.54	207	16	6	591785	591976	158078	157873	4e-44	191
NW_019105628.1	gi|15078713|ref|NC_003038.1|_Invertebrate_iridescent_virus_6,_complete_genome	89.1	211	17	5	302275	302481	157870	158078	4e-64	257
NW_019105628.1	gi|15078713|ref|NC_003038.1|_Invertebrate_iridescent_virus_6,_complete_genome	87.2	211	18	8	102127	102331	157871	158078	2e-56	231
NW_019105628.1	gi|15078713|ref|NC_003038.1|_Invertebrate_iridescent_virus_6,_complete_genome	90.86	175	12	3	557647	557818	157872	158045	2e-56	231
NW_019105628.1	gi|15078713|ref|NC_003038.1|_Invertebrate_iridescent_virus_6,_complete_genome	91.89	148	10	2	87523	87669	158018	157872	1e-48	206
NW_019105628.1	gi|15078713|ref|NC_003038.1|_Invertebrate_iridescent_virus_6,_complete_genome	89.81	157	11	5	442818	442971	157871	158025	8e-46	196
NW_019105628.1	gi|15078713|ref|NC_003038.1|_Invertebrate_iridescent_virus_6,_complete_genome	84.09	176	17	8	821437	821601	158045	157870	1e-34	159
NW_019105628.1	gi|15078713|ref|NC_003038.1|_Invertebrate_iridescent_virus_6,_complete_genome	90.83	120	9	2	250690	250808	157877	157995	1e-34	159
NW_019105628.1	gi|15078713|ref|NC_003038.1|_Invertebrate_iridescent_virus_6,_complete_genome	91.07	112	9	1	563943	564053	157976	157865	6e-32	150
NW_019105628.1	gi|15078713|ref|NC_003038.1|_Invertebrate_iridescent_virus_6,_complete_genome	91.67	84	6	1	557270	557352	157872	157955	2e-21	115
NW_019105629.1	gi|15078713|ref|NC_003038.1|_Invertebrate_iridescent_virus_6,_complete_genome	85.33	259	31	6	305285	305539	157865	158120	3e-65	261
NW_019105629.1	gi|15078713|ref|NC_003038.1|_Invertebrate_iridescent_virus_6,_complete_genome	93.33	165	7	3	44899	45060	158035	157872	4e-59	241
NW_019105629.1	gi|15078713|ref|NC_003038.1|_Invertebrate_iridescent_virus_6,_complete_genome	91.33	173	11	3	718151	718320	158045	157874	6e-57	233
NW_019105629.1	gi|15078713|ref|NC_003038.1|_Invertebrate_iridescent_virus_6,_complete_genome	93.84	146	7	2	679855	679999	158013	157869	2e-52	219
NW_019105629.1	gi|15078713|ref|NC_003038.1|_Invertebrate_iridescent_virus_6,_complete_genome	89.77	176	8	5	598590	598756	158045	157871	6e-52	217
NW_019105629.1	gi|15078713|ref|NC_003038.1|_Invertebrate_iridescent_virus_6,_complete_genome	92.22	90	6	1	455397	455485	157960	157871	1e-24	126
NW_019105629.1	gi|15078713|ref|NC_003038.1|_Invertebrate_iridescent_virus_6,_complete_genome	89.41	85	7	2	62495	62579	157905	157987	1e-18	106
NW_019105629.1	gi|15078713|ref|NC_003038.1|_Invertebrate_iridescent_virus_6,_complete_genome	89.39	66	6	1	824455	824519	157874	157939	2e-11	82.4
NW_019105630.1	gi|15078713|ref|NC_003038.1|_Invertebrate_iridescent_virus_6,_complete_genome	91.95	174	10	3	779952	780122	157877	158049	4e-59	241
NW_019105630.1	gi|15078713|ref|NC_003038.1|_Invertebrate_iridescent_virus_6,_complete_genome	94.27	157	6	3	658418	658573	157871	158025	5e-58	237
NW_019105630.1	gi|15078713|ref|NC_003038.1|_Invertebrate_iridescent_virus_6,_complete_genome	89.43	123	10	3	303761	303882	157986	157866	2e-32	152
NW_019105630.1	gi|15078713|ref|NC_003038.1|_Invertebrate_iridescent_virus_6,_complete_genome	90.6	117	8	3	303899	304014	157986	157872	2e-32	152
NW_019105630.1	gi|15078713|ref|NC_003038.1|_Invertebrate_iridescent_virus_6,_complete_genome	91.59	107	7	1	262866	262970	157865	157971	8e-31	147
NW_019105630.1	gi|15078713|ref|NC_003038.1|_Invertebrate_iridescent_virus_6,_complete_genome	91.11	90	6	2	303656	303744	157960	157872	5e-23	121
NW_019105631.1	gi|15078713|ref|NC_003038.1|_Invertebrate_iridescent_virus_6,_complete_genome	92.45	159	10	2	959420	959577	157869	158026	1e-54	226
NW_019105631.1	gi|15078713|ref|NC_003038.1|_Invertebrate_iridescent_virus_6,_complete_genome	91.82	159	10	3	922634	922790	157869	158026	2e-52	219
NW_019105631.1	gi|15078713|ref|NC_003038.1|_Invertebrate_iridescent_virus_6,_complete_genome	80.25	238	40	6	508475	508707	157874	158109	1e-38	172
NW_019105631.1	gi|15078713|ref|NC_003038.1|_Invertebrate_iridescent_virus_6,_complete_genome	86.72	128	14	3	588080	588205	158000	157874	1e-28	139
NW_019105631.1	gi|15078713|ref|NC_003038.1|_Invertebrate_iridescent_virus_6,_complete_genome	91.14	79	6	1	849210	849287	157876	157954	1e-18	106
NW_019105633.1	gi|15078713|ref|NC_003038.1|_Invertebrate_iridescent_virus_6,_complete_genome	92.67	150	9	2	642808	642956	158020	157872	2e-51	215
NW_019105634.1	gi|15078713|ref|NC_003038.1|_Invertebrate_iridescent_virus_6,_complete_genome	86.74	181	17	6	2177	2351	158045	157866	3e-45	195
NW_019105634.1	gi|15078713|ref|NC_003038.1|_Invertebrate_iridescent_virus_6,_complete_genome	90.77	130	10	2	644195	644323	157882	158010	1e-38	172
NW_019105634.1	gi|15078713|ref|NC_003038.1|_Invertebrate_iridescent_virus_6,_complete_genome	88.51	148	7	3	523762	523900	158020	157874	5e-38	171
NW_019105635.1	gi|15078713|ref|NC_003038.1|_Invertebrate_iridescent_virus_6,_complete_genome	89.22	204	17	4	925581	925781	157873	158074	6e-62	250
NW_019105635.1	gi|15078713|ref|NC_003038.1|_Invertebrate_iridescent_virus_6,_complete_genome	87.77	139	12	5	931254	931389	158006	157870	4e-34	158
NW_019105635.1	gi|15078713|ref|NC_003038.1|_Invertebrate_iridescent_virus_6,_complete_genome	92.52	107	7	1	866682	866787	157971	157865	2e-32	152
NW_019105635.1	gi|15078713|ref|NC_003038.1|_Invertebrate_iridescent_virus_6,_complete_genome	89.81	108	10	1	267976	268082	157979	157872	5e-28	137
NW_019105635.1	gi|15078713|ref|NC_003038.1|_Invertebrate_iridescent_virus_6,_complete_genome	85.34	116	12	4	935985	936097	157965	158078	2e-21	115
NW_019105636.1	gi|15078713|ref|NC_003038.1|_Invertebrate_iridescent_virus_6,_complete_genome	88.52	209	18	5	294469	294673	157872	158078	2e-61	248
NW_019105636.1	gi|15078713|ref|NC_003038.1|_Invertebrate_iridescent_virus_6,_complete_genome	92.13	178	9	4	194104	194277	158045	157869	8e-61	246
NW_019105636.1	gi|15078713|ref|NC_003038.1|_Invertebrate_iridescent_virus_6,_complete_genome	84.62	247	31	6	321184	321426	157877	158120	1e-58	239
NW_019105636.1	gi|15078713|ref|NC_003038.1|_Invertebrate_iridescent_virus_6,_complete_genome	92.36	157	10	2	90746	90901	157871	158026	1e-53	222
NW_019105636.1	gi|15078713|ref|NC_003038.1|_Invertebrate_iridescent_virus_6,_complete_genome	89.22	167	13	4	609474	609637	158035	157871	5e-48	204
NW_019105636.1	gi|15078713|ref|NC_003038.1|_Invertebrate_iridescent_virus_6,_complete_genome	89.92	129	10	2	916448	916573	157999	157871	8e-36	163
NW_019105636.1	gi|15078713|ref|NC_003038.1|_Invertebrate_iridescent_virus_6,_complete_genome	88.57	105	11	1	424341	424444	157976	157872	1e-24	126
NW_019105637.1	gi|15078713|ref|NC_003038.1|_Invertebrate_iridescent_virus_6,_complete_genome	91.43	175	11	3	544875	545046	157872	158045	5e-58	237
NW_019105637.1	gi|15078713|ref|NC_003038.1|_Invertebrate_iridescent_virus_6,_complete_genome	93.55	93	5	1	320715	320806	157871	157963	5e-28	137
NW_019105637.1	gi|15078713|ref|NC_003038.1|_Invertebrate_iridescent_virus_6,_complete_genome	85.48	124	9	5	392656	392774	157869	157988	5e-23	121
NW_019105638.1	gi|15078713|ref|NC_003038.1|_Invertebrate_iridescent_virus_6,_complete_genome	87.77	139	12	5	640655	640789	158005	157868	4e-34	158
NW_019105638.1	gi|15078713|ref|NC_003038.1|_Invertebrate_iridescent_virus_6,_complete_genome	85.82	134	13	3	207706	207838	157872	158000	5e-28	137
NW_019105638.1	gi|15078713|ref|NC_003038.1|_Invertebrate_iridescent_virus_6,_complete_genome	88.76	89	9	1	612448	612536	157939	158026	4e-19	108
NW_019105639.1	gi|15078713|ref|NC_003038.1|_Invertebrate_iridescent_virus_6,_complete_genome	90.13	152	13	2	719871	720020	158023	157872	8e-46	196
NW_019105639.1	gi|15078713|ref|NC_003038.1|_Invertebrate_iridescent_virus_6,_complete_genome	89.16	83	8	1	802854	802935	157953	157871	2e-17	102
NW_019105639.1	gi|15078713|ref|NC_003038.1|_Invertebrate_iridescent_virus_6,_complete_genome	89.16	83	8	1	794581	794662	157953	157871	2e-17	102
NW_019105640.1	gi|15078713|ref|NC_003038.1|_Invertebrate_iridescent_virus_6,_complete_genome	89.25	214	17	5	187517	187726	158078	157867	8e-66	263
NW_019105640.1	gi|15078713|ref|NC_003038.1|_Invertebrate_iridescent_virus_6,_complete_genome	85.77	253	29	6	646320	646568	158120	157871	3e-65	261
NW_019105640.1	gi|15078713|ref|NC_003038.1|_Invertebrate_iridescent_virus_6,_complete_genome	86.5	237	24	7	735003	735235	157888	158120	5e-63	254
NW_019105641.1	gi|15078713|ref|NC_003038.1|_Invertebrate_iridescent_virus_6,_complete_genome	92.57	148	9	2	301067	301213	158023	157877	3e-50	211
NW_019105641.1	gi|15078713|ref|NC_003038.1|_Invertebrate_iridescent_virus_6,_complete_genome	86.36	154	14	6	806213	806363	157929	158078	3e-35	161
NW_019105641.1	gi|15078713|ref|NC_003038.1|_Invertebrate_iridescent_virus_6,_complete_genome	84.4	141	16	5	594824	594960	158043	157905	6e-27	134
NW_019105642.1	gi|15078713|ref|NC_003038.1|_Invertebrate_iridescent_virus_6,_complete_genome	92.31	182	10	3	340232	340410	157865	158045	1e-63	255
NW_019105642.1	gi|15078713|ref|NC_003038.1|_Invertebrate_iridescent_virus_6,_complete_genome	90.97	155	11	3	863386	863538	158025	157872	1e-48	206
NW_019105642.1	gi|15078713|ref|NC_003038.1|_Invertebrate_iridescent_virus_6,_complete_genome	91.18	102	8	1	993	1093	157975	157874	5e-28	137
NW_019105642.1	gi|15078713|ref|NC_003038.1|_Invertebrate_iridescent_virus_6,_complete_genome	84.89	139	15	4	16004	16139	158040	157905	2e-27	135
NW_019105643.1	gi|15078713|ref|NC_003038.1|_Invertebrate_iridescent_virus_6,_complete_genome	87.08	209	21	5	778123	778327	158078	157872	2e-56	231
NW_019105643.1	gi|15078713|ref|NC_003038.1|_Invertebrate_iridescent_virus_6,_complete_genome	86.26	211	22	6	732514	732720	157871	158078	1e-53	222
NW_019105643.1	gi|15078713|ref|NC_003038.1|_Invertebrate_iridescent_virus_6,_complete_genome	89.83	177	11	5	879686	879857	158045	157871	5e-53	220
NW_019105643.1	gi|15078713|ref|NC_003038.1|_Invertebrate_iridescent_virus_6,_complete_genome	89.09	110	10	2	97933	98041	157863	157971	2e-27	135
NW_019105644.1	gi|15078713|ref|NC_003038.1|_Invertebrate_iridescent_virus_6,_complete_genome	86.36	242	26	6	780949	781186	158109	157871	4e-64	257
NW_019105644.1	gi|15078713|ref|NC_003038.1|_Invertebrate_iridescent_virus_6,_complete_genome	85.14	249	30	6	791359	791603	158116	157871	2e-61	248
NW_019105644.1	gi|15078713|ref|NC_003038.1|_Invertebrate_iridescent_virus_6,_complete_genome	85.14	249	30	6	780309	780553	158116	157871	2e-61	248
NW_019105644.1	gi|15078713|ref|NC_003038.1|_Invertebrate_iridescent_virus_6,_complete_genome	91.04	134	10	2	483386	483518	158014	157882	8e-41	180
NW_019105644.1	gi|15078713|ref|NC_003038.1|_Invertebrate_iridescent_virus_6,_complete_genome	85.98	164	12	3	335747	335909	158027	157874	2e-36	165
NW_019105644.1	gi|15078713|ref|NC_003038.1|_Invertebrate_iridescent_virus_6,_complete_genome	95.1	102	2	2	441642	441741	157943	158043	4e-34	158
NW_019105645.1	gi|15078713|ref|NC_003038.1|_Invertebrate_iridescent_virus_6,_complete_genome	92.59	162	9	3	813659	813819	157874	158033	8e-56	230
NW_019105645.1	gi|15078713|ref|NC_003038.1|_Invertebrate_iridescent_virus_6,_complete_genome	88.57	140	13	3	246288	246426	158019	157882	6e-37	167
NW_019105645.1	gi|15078713|ref|NC_003038.1|_Invertebrate_iridescent_virus_6,_complete_genome	88.57	140	13	3	213658	213796	158019	157882	6e-37	167
NW_019105645.1	gi|15078713|ref|NC_003038.1|_Invertebrate_iridescent_virus_6,_complete_genome	91.45	117	8	2	288768	288883	157985	157870	1e-34	159
NW_019105645.1	gi|15078713|ref|NC_003038.1|_Invertebrate_iridescent_virus_6,_complete_genome	91.38	116	8	2	890509	890623	157985	157871	4e-34	158
NW_019105645.1	gi|15078713|ref|NC_003038.1|_Invertebrate_iridescent_virus_6,_complete_genome	95.31	64	2	1	59076	59139	157955	158017	6e-17	100
NW_019105646.1	gi|15078713|ref|NC_003038.1|_Invertebrate_iridescent_virus_6,_complete_genome	89.61	154	14	2	682612	682764	157871	158023	3e-45	195
NW_019105646.1	gi|15078713|ref|NC_003038.1|_Invertebrate_iridescent_virus_6,_complete_genome	91.67	120	8	2	493571	493689	157990	157872	2e-36	165
NW_019105646.1	gi|15078713|ref|NC_003038.1|_Invertebrate_iridescent_virus_6,_complete_genome	94.74	95	4	1	318983	319077	157999	157906	8e-31	147
NW_019105646.1	gi|15078713|ref|NC_003038.1|_Invertebrate_iridescent_virus_6,_complete_genome	89.89	89	9	0	181836	181924	157976	157888	2e-21	115
NW_019105646.1	gi|15078713|ref|NC_003038.1|_Invertebrate_iridescent_virus_6,_complete_genome	84.62	117	12	5	393804	393916	158078	157964	3e-20	111
NW_019105646.1	gi|15078713|ref|NC_003038.1|_Invertebrate_iridescent_virus_6,_complete_genome	91.67	72	5	1	208169	208239	157947	157876	2e-16	99
NW_019105647.1	gi|15078713|ref|NC_003038.1|_Invertebrate_iridescent_virus_6,_complete_genome	90.77	130	8	3	771879	772006	157918	158045	5e-38	171
NW_019105648.1	gi|15078713|ref|NC_003038.1|_Invertebrate_iridescent_virus_6,_complete_genome	91.26	103	6	3	792034	792135	157871	157971	5e-28	137
NW_019105649.1	gi|15078713|ref|NC_003038.1|_Invertebrate_iridescent_virus_6,_complete_genome	87.61	218	20	6	639879	640093	157865	158078	8e-61	246
NW_019105649.1	gi|15078713|ref|NC_003038.1|_Invertebrate_iridescent_virus_6,_complete_genome	93.71	159	8	2	798257	798414	158029	157872	5e-58	237
NW_019105649.1	gi|15078713|ref|NC_003038.1|_Invertebrate_iridescent_virus_6,_complete_genome	86.76	219	20	7	282489	282703	157865	158078	2e-57	235
NW_019105649.1	gi|15078713|ref|NC_003038.1|_Invertebrate_iridescent_virus_6,_complete_genome	92.31	156	10	2	704219	704373	157873	158027	5e-53	220
NW_019105649.1	gi|15078713|ref|NC_003038.1|_Invertebrate_iridescent_virus_6,_complete_genome	91.13	124	10	1	645826	645949	157999	157877	6e-37	167
NW_019105650.1	gi|15078713|ref|NC_003038.1|_Invertebrate_iridescent_virus_6,_complete_genome	91.48	176	10	4	544395	544567	158045	157872	5e-58	237
NW_019105650.1	gi|15078713|ref|NC_003038.1|_Invertebrate_iridescent_virus_6,_complete_genome	90.75	173	12	3	209709	209878	157874	158045	3e-55	228
NW_019105650.1	gi|15078713|ref|NC_003038.1|_Invertebrate_iridescent_virus_6,_complete_genome	92.21	154	10	2	828477	828629	157872	158024	6e-52	217
NW_019105650.1	gi|15078713|ref|NC_003038.1|_Invertebrate_iridescent_virus_6,_complete_genome	91.19	159	11	3	732197	732354	157867	158023	8e-51	213
NW_019105650.1	gi|15078713|ref|NC_003038.1|_Invertebrate_iridescent_virus_6,_complete_genome	89.23	130	12	2	684550	684678	158004	157876	3e-35	161
NW_019105650.1	gi|15078713|ref|NC_003038.1|_Invertebrate_iridescent_virus_6,_complete_genome	87.37	95	9	3	261434	261526	157872	157965	1e-18	106
NW_019105650.1	gi|15078713|ref|NC_003038.1|_Invertebrate_iridescent_virus_6,_complete_genome	86.11	72	9	1	643194	643264	157944	157873	1e-09	76.8
NW_019105651.1	gi|15078713|ref|NC_003038.1|_Invertebrate_iridescent_virus_6,_complete_genome	93.04	158	9	2	765058	765214	157871	158027	8e-56	230
NW_019105651.1	gi|15078713|ref|NC_003038.1|_Invertebrate_iridescent_virus_6,_complete_genome	93.38	151	7	3	126879	127027	158022	157873	5e-53	220
NW_019105651.1	gi|15078713|ref|NC_003038.1|_Invertebrate_iridescent_virus_6,_complete_genome	93.58	109	4	2	795929	796035	158045	157938	1e-34	159
NW_019105651.1	gi|15078713|ref|NC_003038.1|_Invertebrate_iridescent_virus_6,_complete_genome	89.43	123	10	3	139283	139405	157982	157863	2e-32	152
NW_019105651.1	gi|15078713|ref|NC_003038.1|_Invertebrate_iridescent_virus_6,_complete_genome	89.08	119	12	1	503805	503923	158005	157888	8e-31	147
NW_019105652.1	gi|15078713|ref|NC_003038.1|_Invertebrate_iridescent_virus_6,_complete_genome	87.56	209	20	5	378707	378911	158078	157872	5e-58	237
NW_019105652.1	gi|15078713|ref|NC_003038.1|_Invertebrate_iridescent_virus_6,_complete_genome	90.84	131	8	3	819480	819609	157871	157998	1e-38	172
NW_019105652.1	gi|15078713|ref|NC_003038.1|_Invertebrate_iridescent_virus_6,_complete_genome	91.15	113	9	1	73956	74068	158006	157895	2e-32	152
NW_019105652.1	gi|15078713|ref|NC_003038.1|_Invertebrate_iridescent_virus_6,_complete_genome	82.17	157	23	3	624562	624713	158052	157896	8e-26	130
NW_019105653.1	gi|15078713|ref|NC_003038.1|_Invertebrate_iridescent_virus_6,_complete_genome	92.14	140	9	2	92356	92494	157882	158020	8e-46	196
NW_019105653.1	gi|15078713|ref|NC_003038.1|_Invertebrate_iridescent_virus_6,_complete_genome	92.37	118	6	2	53496	53611	157927	158043	2e-36	165
NW_019105653.1	gi|15078713|ref|NC_003038.1|_Invertebrate_iridescent_virus_6,_complete_genome	92.24	116	7	2	53381	53495	157875	157989	8e-36	163
NW_019105654.1	gi|15078713|ref|NC_003038.1|_Invertebrate_iridescent_virus_6,_complete_genome	88.02	217	20	5	640650	640862	157864	158078	2e-62	252
NW_019105654.1	gi|15078713|ref|NC_003038.1|_Invertebrate_iridescent_virus_6,_complete_genome	89.06	128	12	2	837183	837308	157853	157980	4e-34	158
NW_019105654.1	gi|15078713|ref|NC_003038.1|_Invertebrate_iridescent_virus_6,_complete_genome	85.71	140	16	3	651745	651883	158012	157876	3e-30	145
NW_019105655.1	gi|15078713|ref|NC_003038.1|_Invertebrate_iridescent_virus_6,_complete_genome	91.3	138	8	4	715278	715414	157999	157865	2e-42	185
NW_019105655.1	gi|15078713|ref|NC_003038.1|_Invertebrate_iridescent_virus_6,_complete_genome	95.19	104	4	1	549242	549345	158024	157922	8e-36	163
NW_019105655.1	gi|15078713|ref|NC_003038.1|_Invertebrate_iridescent_virus_6,_complete_genome	90.91	99	8	1	86653	86750	157963	157865	2e-26	132
NW_019105656.1	gi|15078713|ref|NC_003038.1|_Invertebrate_iridescent_virus_6,_complete_genome	92.18	179	11	2	782382	782558	157866	158043	6e-62	250
NW_019105656.1	gi|15078713|ref|NC_003038.1|_Invertebrate_iridescent_virus_6,_complete_genome	88.57	175	15	4	49988	50158	158045	157872	3e-49	207
NW_019105656.1	gi|15078713|ref|NC_003038.1|_Invertebrate_iridescent_virus_6,_complete_genome	97.44	39	1	0	252583	252621	157942	157980	6e-07	67.6
NW_019105657.1	gi|15078713|ref|NC_003038.1|_Invertebrate_iridescent_virus_6,_complete_genome	84.91	265	31	8	46546	46806	158126	157867	9e-65	259
NW_019105657.1	gi|15078713|ref|NC_003038.1|_Invertebrate_iridescent_virus_6,_complete_genome	87.44	207	19	6	627213	627415	158078	157875	2e-56	231
NW_019105657.1	gi|15078713|ref|NC_003038.1|_Invertebrate_iridescent_virus_6,_complete_genome	91.57	166	10	3	517073	517235	157875	158039	1e-54	226
NW_019105657.1	gi|15078713|ref|NC_003038.1|_Invertebrate_iridescent_virus_6,_complete_genome	88.46	182	17	3	390152	390330	158045	157865	6e-52	217
NW_019105657.1	gi|15078713|ref|NC_003038.1|_Invertebrate_iridescent_virus_6,_complete_genome	94.16	137	6	2	596332	596467	158017	157882	3e-49	207
NW_019105657.1	gi|15078713|ref|NC_003038.1|_Invertebrate_iridescent_virus_6,_complete_genome	91.39	151	11	2	566114	566263	157874	158023	1e-48	206
NW_019105657.1	gi|15078713|ref|NC_003038.1|_Invertebrate_iridescent_virus_6,_complete_genome	88.67	150	13	3	712101	712247	157872	158020	8e-41	180
NW_019105657.1	gi|15078713|ref|NC_003038.1|_Invertebrate_iridescent_virus_6,_complete_genome	91.47	129	9	2	746646	746773	158002	157875	1e-39	176
NW_019105657.1	gi|15078713|ref|NC_003038.1|_Invertebrate_iridescent_virus_6,_complete_genome	90.37	135	12	1	584646	584780	158023	157890	1e-39	176
NW_019105657.1	gi|15078713|ref|NC_003038.1|_Invertebrate_iridescent_virus_6,_complete_genome	90.37	135	12	1	589665	589799	157890	158023	1e-39	176
NW_019105657.1	gi|15078713|ref|NC_003038.1|_Invertebrate_iridescent_virus_6,_complete_genome	89.25	93	7	2	279365	279454	157966	157874	8e-21	113
NW_019105658.1	gi|15078713|ref|NC_003038.1|_Invertebrate_iridescent_virus_6,_complete_genome	86.53	245	27	5	718867	719107	157867	158109	2e-66	265
NW_019105658.1	gi|15078713|ref|NC_003038.1|_Invertebrate_iridescent_virus_6,_complete_genome	85.87	184	21	4	102619	102799	158045	157864	4e-44	191
NW_019105658.1	gi|15078713|ref|NC_003038.1|_Invertebrate_iridescent_virus_6,_complete_genome	90.53	95	7	2	352054	352147	157875	157968	4e-24	124
NW_019105659.1	gi|15078713|ref|NC_003038.1|_Invertebrate_iridescent_virus_6,_complete_genome	88.04	209	19	5	598538	598742	158078	157872	1e-59	243
NW_019105659.1	gi|15078713|ref|NC_003038.1|_Invertebrate_iridescent_virus_6,_complete_genome	92.21	154	10	2	515772	515924	158023	157871	6e-52	217
NW_019105659.1	gi|15078713|ref|NC_003038.1|_Invertebrate_iridescent_virus_6,_complete_genome	94.74	133	4	2	506548	506678	158036	157905	4e-48	204
NW_019105659.1	gi|15078713|ref|NC_003038.1|_Invertebrate_iridescent_virus_6,_complete_genome	81.41	156	11	8	585877	586017	158027	157875	3e-20	111
NW_019105660.1	gi|15078713|ref|NC_003038.1|_Invertebrate_iridescent_virus_6,_complete_genome	86.49	259	28	6	27199	27453	158120	157865	3e-70	278
NW_019105660.1	gi|15078713|ref|NC_003038.1|_Invertebrate_iridescent_virus_6,_complete_genome	89.05	210	17	5	280434	280639	158078	157871	1e-63	255
NW_019105660.1	gi|15078713|ref|NC_003038.1|_Invertebrate_iridescent_virus_6,_complete_genome	92.53	174	9	3	760680	760850	157873	158045	7e-61	246
NW_019105661.1	gi|15078713|ref|NC_003038.1|_Invertebrate_iridescent_virus_6,_complete_genome	88.73	213	18	5	428566	428774	157871	158081	1e-63	255
NW_019105661.1	gi|15078713|ref|NC_003038.1|_Invertebrate_iridescent_virus_6,_complete_genome	89.5	181	15	3	443765	443942	157866	158045	1e-54	226
NW_019105661.1	gi|15078713|ref|NC_003038.1|_Invertebrate_iridescent_virus_6,_complete_genome	87.72	114	11	3	869648	869760	157871	157982	8e-26	130
NW_019105662.1	gi|15078713|ref|NC_003038.1|_Invertebrate_iridescent_virus_6,_complete_genome	92.41	145	9	2	18471	18614	157882	158025	1e-48	206
NW_019105662.1	gi|15078713|ref|NC_003038.1|_Invertebrate_iridescent_virus_6,_complete_genome	90.48	147	8	5	47889	48033	157871	158013	1e-43	189
NW_019105662.1	gi|15078713|ref|NC_003038.1|_Invertebrate_iridescent_virus_6,_complete_genome	90.58	138	12	1	605544	605680	157873	158010	2e-41	182
NW_019105662.1	gi|15078713|ref|NC_003038.1|_Invertebrate_iridescent_virus_6,_complete_genome	80.73	109	16	4	46003	46107	157975	158082	8e-11	80.5
NW_019105663.1	gi|15078713|ref|NC_003038.1|_Invertebrate_iridescent_virus_6,_complete_genome	91.43	175	11	3	256593	256764	158046	157873	4e-58	237
NW_019105663.1	gi|15078713|ref|NC_003038.1|_Invertebrate_iridescent_virus_6,_complete_genome	92.45	159	10	2	393395	393552	157866	158023	9e-55	226
NW_019105663.1	gi|15078713|ref|NC_003038.1|_Invertebrate_iridescent_virus_6,_complete_genome	92.11	152	10	2	79813	79963	158015	157865	7e-51	213
NW_019105663.1	gi|15078713|ref|NC_003038.1|_Invertebrate_iridescent_virus_6,_complete_genome	86.42	162	11	5	786173	786327	158023	157866	6e-37	167
NW_019105663.1	gi|15078713|ref|NC_003038.1|_Invertebrate_iridescent_virus_6,_complete_genome	91.21	91	7	1	773639	773728	157872	157962	1e-23	122
NW_019105663.1	gi|15078713|ref|NC_003038.1|_Invertebrate_iridescent_virus_6,_complete_genome	90.79	76	7	0	790827	790902	157971	157896	2e-17	102
NW_019105664.1	gi|15078713|ref|NC_003038.1|_Invertebrate_iridescent_virus_6,_complete_genome	90.6	117	9	2	842046	842161	157876	157991	5e-33	154
NW_019105665.1	gi|15078713|ref|NC_003038.1|_Invertebrate_iridescent_virus_6,_complete_genome	84.58	253	32	6	686178	686426	157871	158120	3e-60	244
NW_019105665.1	gi|15078713|ref|NC_003038.1|_Invertebrate_iridescent_virus_6,_complete_genome	93.84	146	7	2	714574	714718	157875	158019	2e-52	219
NW_019105665.1	gi|15078713|ref|NC_003038.1|_Invertebrate_iridescent_virus_6,_complete_genome	93.84	146	7	2	728952	729096	157875	158019	2e-52	219
NW_019105665.1	gi|15078713|ref|NC_003038.1|_Invertebrate_iridescent_virus_6,_complete_genome	87.34	158	17	3	786918	787074	158027	157872	3e-40	178
NW_019105665.1	gi|15078713|ref|NC_003038.1|_Invertebrate_iridescent_virus_6,_complete_genome	89.76	127	9	4	540996	541119	157874	157999	1e-34	159
NW_019105665.1	gi|15078713|ref|NC_003038.1|_Invertebrate_iridescent_virus_6,_complete_genome	85.5	131	12	5	207531	207660	157896	158020	8e-26	130
NW_019105666.1	gi|15078713|ref|NC_003038.1|_Invertebrate_iridescent_virus_6,_complete_genome	85	260	30	8	655694	655949	158120	157866	1e-63	255
NW_019105666.1	gi|15078713|ref|NC_003038.1|_Invertebrate_iridescent_virus_6,_complete_genome	91.53	177	11	3	666334	666507	157871	158046	3e-59	241
NW_019105666.1	gi|15078713|ref|NC_003038.1|_Invertebrate_iridescent_virus_6,_complete_genome	91.95	174	10	3	247672	247842	158045	157873	3e-59	241
NW_019105666.1	gi|15078713|ref|NC_003038.1|_Invertebrate_iridescent_virus_6,_complete_genome	87.62	210	18	6	621332	621536	157872	158078	4e-58	237
NW_019105666.1	gi|15078713|ref|NC_003038.1|_Invertebrate_iridescent_virus_6,_complete_genome	92.21	154	10	2	132619	132771	157873	158025	6e-52	217
NW_019105666.1	gi|15078713|ref|NC_003038.1|_Invertebrate_iridescent_virus_6,_complete_genome	88.44	173	16	3	415714	415883	157874	158045	1e-48	206
NW_019105666.1	gi|15078713|ref|NC_003038.1|_Invertebrate_iridescent_virus_6,_complete_genome	92.91	141	8	2	211084	211223	158010	157871	4e-48	204
NW_019105666.1	gi|15078713|ref|NC_003038.1|_Invertebrate_iridescent_virus_6,_complete_genome	86.74	181	12	4	857375	857544	158045	157866	3e-44	191
NW_019105666.1	gi|15078713|ref|NC_003038.1|_Invertebrate_iridescent_virus_6,_complete_genome	90.91	143	11	2	222985	223126	157875	158016	3e-44	191
NW_019105666.1	gi|15078713|ref|NC_003038.1|_Invertebrate_iridescent_virus_6,_complete_genome	90.91	143	7	6	45435	45574	158014	157875	4e-43	187
NW_019105666.1	gi|15078713|ref|NC_003038.1|_Invertebrate_iridescent_virus_6,_complete_genome	85.29	170	17	5	624668	624830	158043	157875	2e-37	169
NW_019105666.1	gi|15078713|ref|NC_003038.1|_Invertebrate_iridescent_virus_6,_complete_genome	91.74	121	8	2	204712	204831	157986	157867	6e-37	167
NW_019105666.1	gi|15078713|ref|NC_003038.1|_Invertebrate_iridescent_virus_6,_complete_genome	90.98	122	9	2	492331	492451	157877	157997	7e-36	163
NW_019105666.1	gi|15078713|ref|NC_003038.1|_Invertebrate_iridescent_virus_6,_complete_genome	87.93	116	13	1	585257	585371	157980	157865	2e-27	135
NW_019105666.1	gi|15078713|ref|NC_003038.1|_Invertebrate_iridescent_virus_6,_complete_genome	88.66	97	8	3	113043	113137	157871	157966	2e-21	115
NW_019105667.1	gi|15078713|ref|NC_003038.1|_Invertebrate_iridescent_virus_6,_complete_genome	89.58	96	9	1	346562	346656	157971	157876	5e-23	121
NW_019105668.1	gi|15078713|ref|NC_003038.1|_Invertebrate_iridescent_virus_6,_complete_genome	91.62	167	9	5	668806	668970	158025	157862	9e-55	226
NW_019105668.1	gi|15078713|ref|NC_003038.1|_Invertebrate_iridescent_virus_6,_complete_genome	92.86	154	9	2	286890	287042	157875	158027	1e-53	222
NW_019105668.1	gi|15078713|ref|NC_003038.1|_Invertebrate_iridescent_virus_6,_complete_genome	90.32	155	13	2	398955	399108	157871	158024	2e-47	202
NW_019105668.1	gi|15078713|ref|NC_003038.1|_Invertebrate_iridescent_virus_6,_complete_genome	90.08	121	6	4	286271	286391	157906	158020	2e-32	152
NW_019105668.1	gi|15078713|ref|NC_003038.1|_Invertebrate_iridescent_virus_6,_complete_genome	88.12	101	11	1	86106	86205	157876	157976	2e-22	119
NW_019105669.1	gi|15078713|ref|NC_003038.1|_Invertebrate_iridescent_virus_6,_complete_genome	85.55	173	16	6	96800	96964	157874	158045	1e-38	172
NW_019105669.1	gi|15078713|ref|NC_003038.1|_Invertebrate_iridescent_virus_6,_complete_genome	91.23	114	9	1	413072	413184	157976	157863	4e-33	154
NW_019105669.1	gi|15078713|ref|NC_003038.1|_Invertebrate_iridescent_virus_6,_complete_genome	92.45	106	7	1	857558	857662	157976	157871	6e-32	150
NW_019105670.1	gi|15078713|ref|NC_003038.1|_Invertebrate_iridescent_virus_6,_complete_genome	85.45	213	23	7	411203	411409	158081	157871	2e-51	215
NW_019105671.1	gi|15078713|ref|NC_003038.1|_Invertebrate_iridescent_virus_6,_complete_genome	85.93	199	22	5	655546	655740	157882	158078	3e-49	207
NW_019105671.1	gi|15078713|ref|NC_003038.1|_Invertebrate_iridescent_virus_6,_complete_genome	90.79	152	9	3	207219	207366	158023	157873	2e-46	198
NW_019105671.1	gi|15078713|ref|NC_003038.1|_Invertebrate_iridescent_virus_6,_complete_genome	89.87	158	8	5	775691	775842	157869	158024	7e-46	196
NW_019105672.1	gi|15078713|ref|NC_003038.1|_Invertebrate_iridescent_virus_6,_complete_genome	88.48	217	18	6	647743	647955	157865	158078	1e-63	255
NW_019105673.1	gi|15078713|ref|NC_003038.1|_Invertebrate_iridescent_virus_6,_complete_genome	89.15	212	17	6	735073	735282	158078	157871	9e-65	259
NW_019105673.1	gi|15078713|ref|NC_003038.1|_Invertebrate_iridescent_virus_6,_complete_genome	90.85	153	12	2	860905	861056	158018	157867	4e-48	204
NW_019105673.1	gi|15078713|ref|NC_003038.1|_Invertebrate_iridescent_virus_6,_complete_genome	91.18	102	8	1	82060	82161	157993	157893	4e-28	137
NW_019105673.1	gi|15078713|ref|NC_003038.1|_Invertebrate_iridescent_virus_6,_complete_genome	93.26	89	5	1	855945	856032	157970	157882	8e-26	130
NW_019105673.1	gi|15078713|ref|NC_003038.1|_Invertebrate_iridescent_virus_6,_complete_genome	82.17	157	18	4	338602	338752	157875	158027	1e-24	126
NW_019105673.1	gi|15078713|ref|NC_003038.1|_Invertebrate_iridescent_virus_6,_complete_genome	93.02	86	5	1	849750	849834	157967	157882	4e-24	124
NW_019105674.1	gi|15078713|ref|NC_003038.1|_Invertebrate_iridescent_virus_6,_complete_genome	88.53	218	19	5	484464	484677	157863	158078	9e-65	259
NW_019105674.1	gi|15078713|ref|NC_003038.1|_Invertebrate_iridescent_virus_6,_complete_genome	89.1	211	16	6	414996	415202	158078	157871	1e-63	255
NW_019105674.1	gi|15078713|ref|NC_003038.1|_Invertebrate_iridescent_virus_6,_complete_genome	91.88	160	11	2	582531	582689	158023	157865	1e-53	222
NW_019105675.1	gi|15078713|ref|NC_003038.1|_Invertebrate_iridescent_virus_6,_complete_genome	93.51	154	8	2	491667	491819	157872	158024	3e-55	228
NW_019105675.1	gi|15078713|ref|NC_003038.1|_Invertebrate_iridescent_virus_6,_complete_genome	88.14	118	11	3	619903	620019	157990	157875	4e-28	137
NW_019105675.1	gi|15078713|ref|NC_003038.1|_Invertebrate_iridescent_virus_6,_complete_genome	86.61	112	14	1	13323	13433	157980	157869	1e-23	122
NW_019105676.1	gi|15078713|ref|NC_003038.1|_Invertebrate_iridescent_virus_6,_complete_genome	88.94	208	18	4	491347	491551	157869	158074	2e-62	252
NW_019105676.1	gi|15078713|ref|NC_003038.1|_Invertebrate_iridescent_virus_6,_complete_genome	86.34	205	20	6	16431	16630	158078	157877	6e-52	217
NW_019105676.1	gi|15078713|ref|NC_003038.1|_Invertebrate_iridescent_virus_6,_complete_genome	92.22	90	6	1	491147	491235	157869	157958	1e-24	126
NW_019105676.1	gi|15078713|ref|NC_003038.1|_Invertebrate_iridescent_virus_6,_complete_genome	86.18	123	7	7	669903	670024	157984	157871	3e-24	124
NW_019105676.1	gi|15078713|ref|NC_003038.1|_Invertebrate_iridescent_virus_6,_complete_genome	82.95	88	14	1	186814	186901	157899	157985	3e-10	78.7
NW_019105677.1	gi|15078713|ref|NC_003038.1|_Invertebrate_iridescent_virus_6,_complete_genome	89.62	212	13	7	780113	780319	157871	158078	3e-65	261
NW_019105677.1	gi|15078713|ref|NC_003038.1|_Invertebrate_iridescent_virus_6,_complete_genome	91.71	181	11	3	290991	291168	157866	158045	2e-61	248
NW_019105677.1	gi|15078713|ref|NC_003038.1|_Invertebrate_iridescent_virus_6,_complete_genome	90.96	177	12	3	448776	448949	157870	158045	2e-57	235
NW_019105678.1	gi|15078713|ref|NC_003038.1|_Invertebrate_iridescent_virus_6,_complete_genome	91.21	182	11	4	442179	442357	157869	158048	9e-60	243
NW_019105678.1	gi|15078713|ref|NC_003038.1|_Invertebrate_iridescent_virus_6,_complete_genome	91.53	177	10	3	384382	384555	157871	158045	1e-58	239
NW_019105678.1	gi|15078713|ref|NC_003038.1|_Invertebrate_iridescent_virus_6,_complete_genome	93.59	156	8	2	547746	547900	157870	158024	2e-56	231
NW_019105678.1	gi|15078713|ref|NC_003038.1|_Invertebrate_iridescent_virus_6,_complete_genome	85.71	175	18	6	138192	138360	157867	158040	3e-40	178
NW_019105678.1	gi|15078713|ref|NC_003038.1|_Invertebrate_iridescent_virus_6,_complete_genome	91.11	135	6	4	710414	710544	157872	158004	3e-40	178
NW_019105678.1	gi|15078713|ref|NC_003038.1|_Invertebrate_iridescent_virus_6,_complete_genome	90.43	94	8	1	636103	636195	157875	157968	1e-23	122
NW_019105678.1	gi|15078713|ref|NC_003038.1|_Invertebrate_iridescent_virus_6,_complete_genome	90.36	83	7	1	115611	115692	157947	157865	3e-19	108
NW_019105678.1	gi|15078713|ref|NC_003038.1|_Invertebrate_iridescent_virus_6,_complete_genome	87.65	81	8	1	125836	125914	158045	157965	1e-14	93.5
NW_019105679.1	gi|15078713|ref|NC_003038.1|_Invertebrate_iridescent_virus_6,_complete_genome	95	100	4	1	355389	355488	157926	158024	1e-33	156
NW_019105680.1	gi|15078713|ref|NC_003038.1|_Invertebrate_iridescent_virus_6,_complete_genome	92.05	176	10	3	77274	77446	158045	157871	3e-60	244
NW_019105680.1	gi|15078713|ref|NC_003038.1|_Invertebrate_iridescent_virus_6,_complete_genome	87.08	178	17	5	818323	818496	158051	157876	7e-46	196
NW_019105680.1	gi|15078713|ref|NC_003038.1|_Invertebrate_iridescent_virus_6,_complete_genome	91.43	105	8	1	583689	583792	157986	157882	1e-29	143
NW_019105680.1	gi|15078713|ref|NC_003038.1|_Invertebrate_iridescent_virus_6,_complete_genome	89.52	105	10	1	37264	37367	157876	157980	2e-26	132
NW_019105681.1	gi|15078713|ref|NC_003038.1|_Invertebrate_iridescent_virus_6,_complete_genome	90.7	172	12	3	405276	405444	158045	157875	9e-55	226
NW_019105681.1	gi|15078713|ref|NC_003038.1|_Invertebrate_iridescent_virus_6,_complete_genome	93.57	140	7	2	607200	607338	157875	158013	3e-49	207
NW_019105682.1	gi|15078713|ref|NC_003038.1|_Invertebrate_iridescent_virus_6,_complete_genome	88.48	165	15	3	505487	505648	157878	158041	7e-46	196
NW_019105683.1	gi|15078713|ref|NC_003038.1|_Invertebrate_iridescent_virus_6,_complete_genome	90.4	177	13	3	567827	568000	157870	158045	7e-56	230
NW_019105683.1	gi|15078713|ref|NC_003038.1|_Invertebrate_iridescent_virus_6,_complete_genome	93.15	146	8	2	793133	793277	157874	158018	7e-51	213
NW_019105683.1	gi|15078713|ref|NC_003038.1|_Invertebrate_iridescent_virus_6,_complete_genome	90.32	155	13	2	650741	650894	157875	158028	2e-47	202
NW_019105683.1	gi|15078713|ref|NC_003038.1|_Invertebrate_iridescent_virus_6,_complete_genome	92.31	104	6	2	662250	662351	157867	157970	7e-31	147
NW_019105683.1	gi|15078713|ref|NC_003038.1|_Invertebrate_iridescent_virus_6,_complete_genome	87.13	101	11	2	119416	119514	157871	157971	7e-21	113
NW_019105684.1	gi|15078713|ref|NC_003038.1|_Invertebrate_iridescent_virus_6,_complete_genome	91.23	171	10	4	230384	230550	158035	157866	3e-55	228
NW_019105684.1	gi|15078713|ref|NC_003038.1|_Invertebrate_iridescent_virus_6,_complete_genome	92.26	155	10	2	399477	399630	157872	158025	2e-52	219
NW_019105684.1	gi|15078713|ref|NC_003038.1|_Invertebrate_iridescent_virus_6,_complete_genome	84.31	153	22	2	322427	322578	158024	157873	2e-31	148
NW_019105684.1	gi|15078713|ref|NC_003038.1|_Invertebrate_iridescent_virus_6,_complete_genome	91.59	107	8	1	276902	277007	157865	157971	7e-31	147
NW_019105684.1	gi|15078713|ref|NC_003038.1|_Invertebrate_iridescent_virus_6,_complete_genome	95	60	1	1	277047	277104	157980	158039	1e-14	93.5
NW_019105684.1	gi|15078713|ref|NC_003038.1|_Invertebrate_iridescent_virus_6,_complete_genome	92.31	65	3	2	266383	266445	157935	157871	3e-14	91.6
NW_019105685.1	gi|15078713|ref|NC_003038.1|_Invertebrate_iridescent_virus_6,_complete_genome	88.73	213	18	5	116759	116967	157868	158078	1e-63	255
NW_019105685.1	gi|15078713|ref|NC_003038.1|_Invertebrate_iridescent_virus_6,_complete_genome	94.48	163	7	2	486858	487019	158026	157865	5e-62	250
NW_019105685.1	gi|15078713|ref|NC_003038.1|_Invertebrate_iridescent_virus_6,_complete_genome	84.56	259	33	6	220010	220264	158127	157872	5e-62	250
NW_019105685.1	gi|15078713|ref|NC_003038.1|_Invertebrate_iridescent_virus_6,_complete_genome	87.56	217	20	6	632537	632748	158078	157864	3e-60	244
NW_019105685.1	gi|15078713|ref|NC_003038.1|_Invertebrate_iridescent_virus_6,_complete_genome	92.31	117	7	2	779091	779206	157986	157871	2e-36	165
NW_019105685.1	gi|15078713|ref|NC_003038.1|_Invertebrate_iridescent_virus_6,_complete_genome	86.67	150	16	4	334019	334167	158010	157864	7e-36	163
NW_019105685.1	gi|15078713|ref|NC_003038.1|_Invertebrate_iridescent_virus_6,_complete_genome	83.33	168	18	3	808408	808565	158043	157876	7e-31	147
NW_019105685.1	gi|15078713|ref|NC_003038.1|_Invertebrate_iridescent_virus_6,_complete_genome	86.67	120	11	5	307094	307210	157870	157987	3e-25	128
NW_019105685.1	gi|15078713|ref|NC_003038.1|_Invertebrate_iridescent_virus_6,_complete_genome	88.78	98	10	1	327700	327796	157971	157874	2e-22	119
NW_019105685.1	gi|15078713|ref|NC_003038.1|_Invertebrate_iridescent_virus_6,_complete_genome	93.75	80	4	1	359069	359148	158006	157928	2e-22	119
NW_019105685.1	gi|15078713|ref|NC_003038.1|_Invertebrate_iridescent_virus_6,_complete_genome	88.89	81	8	1	841296	841375	157957	157877	2e-16	99
NW_019105686.1	gi|15078713|ref|NC_003038.1|_Invertebrate_iridescent_virus_6,_complete_genome	91.71	181	10	4	50911	51088	158045	157867	7e-61	246
NW_019105687.1	gi|15078713|ref|NC_003038.1|_Invertebrate_iridescent_virus_6,_complete_genome	88.84	215	19	4	58781	58991	157865	158078	9e-65	259
NW_019105687.1	gi|15078713|ref|NC_003038.1|_Invertebrate_iridescent_virus_6,_complete_genome	89	209	17	5	834939	835143	157872	158078	4e-63	254
NW_019105687.1	gi|15078713|ref|NC_003038.1|_Invertebrate_iridescent_virus_6,_complete_genome	88.46	208	17	6	827312	827514	157873	158078	3e-60	244
NW_019105687.1	gi|15078713|ref|NC_003038.1|_Invertebrate_iridescent_virus_6,_complete_genome	91.03	78	6	1	639515	639592	157911	157987	4e-18	104
NW_019105687.1	gi|15078713|ref|NC_003038.1|_Invertebrate_iridescent_virus_6,_complete_genome	91.03	78	6	1	679624	679701	157911	157987	4e-18	104
NW_019105688.1	gi|15078713|ref|NC_003038.1|_Invertebrate_iridescent_virus_6,_complete_genome	86.87	99	12	1	435671	435769	157912	158009	1e-19	110
NW_019105689.1	gi|15078713|ref|NC_003038.1|_Invertebrate_iridescent_virus_6,_complete_genome	86.54	208	22	5	770123	770326	157877	158082	3e-54	224
NW_019105689.1	gi|15078713|ref|NC_003038.1|_Invertebrate_iridescent_virus_6,_complete_genome	89.93	149	13	2	758839	758986	157875	158022	3e-44	191
NW_019105689.1	gi|15078713|ref|NC_003038.1|_Invertebrate_iridescent_virus_6,_complete_genome	86.42	162	19	2	400831	400989	158044	157883	3e-39	174
NW_019105689.1	gi|15078713|ref|NC_003038.1|_Invertebrate_iridescent_virus_6,_complete_genome	78.95	133	26	1	136263	136393	158055	157923	1e-13	89.8
NW_019105689.1	gi|15078713|ref|NC_003038.1|_Invertebrate_iridescent_virus_6,_complete_genome	87.32	71	7	2	584421	584489	157865	157935	7e-11	80.5
NW_019105690.1	gi|15078713|ref|NC_003038.1|_Invertebrate_iridescent_virus_6,_complete_genome	88.21	229	21	5	545751	545975	157870	158096	1e-67	268
NW_019105690.1	gi|15078713|ref|NC_003038.1|_Invertebrate_iridescent_virus_6,_complete_genome	92.27	181	10	3	311103	311280	157866	158045	4e-63	254
NW_019105690.1	gi|15078713|ref|NC_003038.1|_Invertebrate_iridescent_virus_6,_complete_genome	83.04	112	16	3	355051	355160	157871	157981	2e-16	99
NW_019105691.1	gi|15078713|ref|NC_003038.1|_Invertebrate_iridescent_virus_6,_complete_genome	89.83	177	14	3	742042	742215	157864	158039	3e-54	224
NW_019105691.1	gi|15078713|ref|NC_003038.1|_Invertebrate_iridescent_virus_6,_complete_genome	88.82	161	13	4	393589	393746	158078	157920	9e-45	193
NW_019105692.1	gi|15078713|ref|NC_003038.1|_Invertebrate_iridescent_virus_6,_complete_genome	86.69	248	26	6	277813	278055	157864	158109	1e-67	268
NW_019105692.1	gi|15078713|ref|NC_003038.1|_Invertebrate_iridescent_virus_6,_complete_genome	85.71	259	30	6	597456	597710	157870	158125	5e-67	267
NW_019105692.1	gi|15078713|ref|NC_003038.1|_Invertebrate_iridescent_virus_6,_complete_genome	89.37	207	17	4	697069	697272	157871	158075	1e-63	255
NW_019105693.1	gi|15078713|ref|NC_003038.1|_Invertebrate_iridescent_virus_6,_complete_genome	88.99	218	18	5	693895	694108	157863	158078	2e-66	265
NW_019105694.1	gi|15078713|ref|NC_003038.1|_Invertebrate_iridescent_virus_6,_complete_genome	92.26	168	9	3	269798	269962	158040	157874	1e-57	235
NW_019105694.1	gi|15078713|ref|NC_003038.1|_Invertebrate_iridescent_virus_6,_complete_genome	87.41	143	15	2	189624	189763	158024	157882	3e-35	161
NW_019105694.1	gi|15078713|ref|NC_003038.1|_Invertebrate_iridescent_virus_6,_complete_genome	92.23	103	7	1	402198	402299	157874	157976	3e-30	145
NW_019105694.1	gi|15078713|ref|NC_003038.1|_Invertebrate_iridescent_virus_6,_complete_genome	90.38	104	8	2	161420	161521	157969	157866	2e-27	135
NW_019105694.1	gi|15078713|ref|NC_003038.1|_Invertebrate_iridescent_virus_6,_complete_genome	92.31	65	4	1	772914	772977	157946	157882	3e-14	91.6
NW_019105695.1	gi|15078713|ref|NC_003038.1|_Invertebrate_iridescent_virus_6,_complete_genome	91.19	159	12	2	134645	134802	158028	157871	2e-51	215
NW_019105695.1	gi|15078713|ref|NC_003038.1|_Invertebrate_iridescent_virus_6,_complete_genome	87.12	163	16	4	496949	497109	158022	157863	7e-41	180
NW_019105696.1	gi|15078713|ref|NC_003038.1|_Invertebrate_iridescent_virus_6,_complete_genome	92.35	170	9	3	515721	515887	157872	158040	1e-58	239
NW_019105696.1	gi|15078713|ref|NC_003038.1|_Invertebrate_iridescent_virus_6,_complete_genome	93.55	155	8	2	652287	652440	157873	158026	7e-56	230
NW_019105696.1	gi|15078713|ref|NC_003038.1|_Invertebrate_iridescent_virus_6,_complete_genome	88.98	118	10	3	412592	412708	157987	157872	9e-30	143
NW_019105697.1	gi|15078713|ref|NC_003038.1|_Invertebrate_iridescent_virus_6,_complete_genome	85.38	253	30	6	510966	511214	158120	157871	1e-63	255
NW_019105697.1	gi|15078713|ref|NC_003038.1|_Invertebrate_iridescent_virus_6,_complete_genome	88.89	144	12	3	757111	757253	157883	158023	3e-39	174
NW_019105698.1	gi|15078713|ref|NC_003038.1|_Invertebrate_iridescent_virus_6,_complete_genome	86.62	142	16	2	481919	482058	158045	157905	4e-33	154
NW_019105699.1	gi|15078713|ref|NC_003038.1|_Invertebrate_iridescent_virus_6,_complete_genome	84.74	249	31	6	134161	134405	157875	158120	9e-60	243
NW_019105699.1	gi|15078713|ref|NC_003038.1|_Invertebrate_iridescent_virus_6,_complete_genome	87.38	206	21	4	470785	470986	157874	158078	2e-56	231
NW_019105699.1	gi|15078713|ref|NC_003038.1|_Invertebrate_iridescent_virus_6,_complete_genome	92.55	161	10	2	83564	83723	157865	158024	7e-56	230
NW_019105700.1	gi|15078713|ref|NC_003038.1|_Invertebrate_iridescent_virus_6,_complete_genome	90.32	124	10	2	407451	407573	157999	157877	2e-35	161
NW_019105701.1	gi|15078713|ref|NC_003038.1|_Invertebrate_iridescent_virus_6,_complete_genome	91.91	173	10	3	473373	473542	157874	158045	1e-58	239
NW_019105701.1	gi|15078713|ref|NC_003038.1|_Invertebrate_iridescent_virus_6,_complete_genome	94.08	152	7	2	808727	808877	157871	158021	7e-56	230
NW_019105701.1	gi|15078713|ref|NC_003038.1|_Invertebrate_iridescent_virus_6,_complete_genome	87.94	199	18	5	38649	38844	158072	157877	7e-56	230
NW_019105701.1	gi|15078713|ref|NC_003038.1|_Invertebrate_iridescent_virus_6,_complete_genome	88.39	112	10	3	714000	714109	157870	157980	2e-26	132
NW_019105701.1	gi|15078713|ref|NC_003038.1|_Invertebrate_iridescent_virus_6,_complete_genome	84.21	114	16	2	7582	7694	157876	157988	9e-20	110
NW_019105702.1	gi|15078713|ref|NC_003038.1|_Invertebrate_iridescent_virus_6,_complete_genome	87.44	215	21	5	542608	542818	158078	157866	9e-60	243
NW_019105702.1	gi|15078713|ref|NC_003038.1|_Invertebrate_iridescent_virus_6,_complete_genome	89.4	151	13	3	524948	525097	157876	158024	4e-43	187
NW_019105702.1	gi|15078713|ref|NC_003038.1|_Invertebrate_iridescent_virus_6,_complete_genome	91.67	108	8	1	258671	258777	157869	157976	2e-31	148
NW_019105702.1	gi|15078713|ref|NC_003038.1|_Invertebrate_iridescent_virus_6,_complete_genome	91.67	108	8	1	259499	259605	157869	157976	2e-31	148
NW_019105702.1	gi|15078713|ref|NC_003038.1|_Invertebrate_iridescent_virus_6,_complete_genome	83.44	157	12	6	297951	298095	158024	157870	5e-27	134
NW_019105702.1	gi|15078713|ref|NC_003038.1|_Invertebrate_iridescent_virus_6,_complete_genome	88.75	80	7	2	506008	506085	157871	157950	7e-16	97.1
NW_019105703.1	gi|15078713|ref|NC_003038.1|_Invertebrate_iridescent_virus_6,_complete_genome	89.05	210	16	6	125404	125609	157872	158078	4e-63	254
NW_019105703.1	gi|15078713|ref|NC_003038.1|_Invertebrate_iridescent_virus_6,_complete_genome	87.5	208	20	5	406128	406331	157873	158078	1e-57	235
NW_019105703.1	gi|15078713|ref|NC_003038.1|_Invertebrate_iridescent_virus_6,_complete_genome	84.83	211	28	4	1754	1962	158081	157873	9e-50	209
NW_019105703.1	gi|15078713|ref|NC_003038.1|_Invertebrate_iridescent_virus_6,_complete_genome	91.61	143	9	3	377222	377362	157874	158015	2e-45	195
NW_019105705.1	gi|15078713|ref|NC_003038.1|_Invertebrate_iridescent_virus_6,_complete_genome	86.56	253	27	6	287809	288057	157871	158120	1e-68	272
NW_019105705.1	gi|15078713|ref|NC_003038.1|_Invertebrate_iridescent_virus_6,_complete_genome	84.27	178	17	5	108601	108767	158045	157868	7e-36	163
NW_019105705.1	gi|15078713|ref|NC_003038.1|_Invertebrate_iridescent_virus_6,_complete_genome	88.14	118	8	6	198411	198526	157868	157981	2e-27	135
NW_019105706.1	gi|15078713|ref|NC_003038.1|_Invertebrate_iridescent_virus_6,_complete_genome	88.89	207	15	6	491424	491626	158073	157871	2e-61	248
NW_019105706.1	gi|15078713|ref|NC_003038.1|_Invertebrate_iridescent_virus_6,_complete_genome	91.16	181	11	4	179713	179890	157867	158045	3e-59	241
NW_019105707.1	gi|15078713|ref|NC_003038.1|_Invertebrate_iridescent_virus_6,_complete_genome	88.63	211	17	6	802935	803141	158078	157871	5e-62	250
NW_019105707.1	gi|15078713|ref|NC_003038.1|_Invertebrate_iridescent_virus_6,_complete_genome	86.98	215	23	4	381362	381573	158074	157862	4e-58	237
NW_019105707.1	gi|15078713|ref|NC_003038.1|_Invertebrate_iridescent_virus_6,_complete_genome	89.84	187	10	7	273758	273941	158051	157871	2e-56	231
NW_019105707.1	gi|15078713|ref|NC_003038.1|_Invertebrate_iridescent_virus_6,_complete_genome	92.41	158	9	3	581435	581590	157871	158027	1e-53	222
NW_019105707.1	gi|15078713|ref|NC_003038.1|_Invertebrate_iridescent_virus_6,_complete_genome	84.76	210	25	6	625517	625721	157871	158078	4e-48	204
NW_019105707.1	gi|15078713|ref|NC_003038.1|_Invertebrate_iridescent_virus_6,_complete_genome	85.45	165	20	3	569972	570133	158045	157882	1e-37	169
NW_019105707.1	gi|15078713|ref|NC_003038.1|_Invertebrate_iridescent_virus_6,_complete_genome	91.45	117	7	3	155272	155387	157867	157981	3e-34	158
NW_019105707.1	gi|15078713|ref|NC_003038.1|_Invertebrate_iridescent_virus_6,_complete_genome	86.71	143	18	1	590420	590561	157877	158019	3e-34	158
NW_019105707.1	gi|15078713|ref|NC_003038.1|_Invertebrate_iridescent_virus_6,_complete_genome	85.96	114	8	5	108580	108692	157916	158022	2e-21	115
NW_019105708.1	gi|15078713|ref|NC_003038.1|_Invertebrate_iridescent_virus_6,_complete_genome	89.83	177	14	3	783616	783789	157870	158045	3e-54	224
NW_019105709.1	gi|15078713|ref|NC_003038.1|_Invertebrate_iridescent_virus_6,_complete_genome	91.86	172	10	3	758643	758811	157875	158045	4e-58	237
NW_019105709.1	gi|15078713|ref|NC_003038.1|_Invertebrate_iridescent_virus_6,_complete_genome	91.81	171	12	2	177633	177802	157876	158045	4e-58	237
NW_019105710.1	gi|15078713|ref|NC_003038.1|_Invertebrate_iridescent_virus_6,_complete_genome	91.62	167	10	3	30805	30968	158039	157874	2e-55	228
NW_019105710.1	gi|15078713|ref|NC_003038.1|_Invertebrate_iridescent_virus_6,_complete_genome	93.15	146	8	2	381242	381386	158014	157870	7e-51	213
NW_019105710.1	gi|15078713|ref|NC_003038.1|_Invertebrate_iridescent_virus_6,_complete_genome	90.6	149	10	4	403754	403900	158002	157856	2e-45	195
NW_019105710.1	gi|15078713|ref|NC_003038.1|_Invertebrate_iridescent_virus_6,_complete_genome	89.76	127	6	6	1114	1239	157867	157987	1e-33	156
NW_019105710.1	gi|15078713|ref|NC_003038.1|_Invertebrate_iridescent_virus_6,_complete_genome	85.33	150	14	3	15174	15315	158022	157873	2e-31	148
NW_019105711.1	gi|15078713|ref|NC_003038.1|_Invertebrate_iridescent_virus_6,_complete_genome	87.68	203	19	5	647319	647517	158078	157878	2e-56	231
NW_019105711.1	gi|15078713|ref|NC_003038.1|_Invertebrate_iridescent_virus_6,_complete_genome	90.62	96	8	1	379959	380053	157872	157967	9e-25	126
NW_019105711.1	gi|15078713|ref|NC_003038.1|_Invertebrate_iridescent_virus_6,_complete_genome	92.86	84	3	2	380094	380175	157958	158040	1e-22	119
NW_019105711.1	gi|15078713|ref|NC_003038.1|_Invertebrate_iridescent_virus_6,_complete_genome	88.75	80	9	0	782468	782547	157957	157878	2e-16	99
NW_019105712.1	gi|15078713|ref|NC_003038.1|_Invertebrate_iridescent_virus_6,_complete_genome	94.16	154	7	2	555795	555947	158024	157872	5e-57	233
NW_019105712.1	gi|15078713|ref|NC_003038.1|_Invertebrate_iridescent_virus_6,_complete_genome	91.56	154	11	2	497891	498043	157871	158023	2e-50	211
NW_019105712.1	gi|15078713|ref|NC_003038.1|_Invertebrate_iridescent_virus_6,_complete_genome	86.96	138	16	2	157260	157397	157865	158000	4e-33	154
NW_019105712.1	gi|15078713|ref|NC_003038.1|_Invertebrate_iridescent_virus_6,_complete_genome	87.85	107	9	2	770040	770145	157873	157976	1e-23	122
NW_019105712.1	gi|15078713|ref|NC_003038.1|_Invertebrate_iridescent_virus_6,_complete_genome	89.29	84	8	1	778135	778217	157873	157956	4e-18	104
NW_019105713.1	gi|15078713|ref|NC_003038.1|_Invertebrate_iridescent_virus_6,_complete_genome	85.77	253	29	6	536333	536581	157871	158120	2e-65	261
NW_019105713.1	gi|15078713|ref|NC_003038.1|_Invertebrate_iridescent_virus_6,_complete_genome	85.77	253	29	6	537661	537909	157871	158120	2e-65	261
NW_019105713.1	gi|15078713|ref|NC_003038.1|_Invertebrate_iridescent_virus_6,_complete_genome	86.79	212	20	7	326404	326611	157871	158078	7e-56	230
NW_019105713.1	gi|15078713|ref|NC_003038.1|_Invertebrate_iridescent_virus_6,_complete_genome	91.56	154	11	2	402390	402542	158027	157875	2e-50	211
NW_019105713.1	gi|15078713|ref|NC_003038.1|_Invertebrate_iridescent_virus_6,_complete_genome	88.57	175	17	2	133657	133828	158045	157871	9e-50	209
NW_019105713.1	gi|15078713|ref|NC_003038.1|_Invertebrate_iridescent_virus_6,_complete_genome	90.97	155	12	2	288333	288486	157874	158027	3e-49	207
NW_019105713.1	gi|15078713|ref|NC_003038.1|_Invertebrate_iridescent_virus_6,_complete_genome	89.09	110	11	1	434658	434766	157980	157871	1e-27	135
NW_019105713.1	gi|15078713|ref|NC_003038.1|_Invertebrate_iridescent_virus_6,_complete_genome	87.83	115	13	1	797921	798034	157875	157989	5e-27	134
NW_019105714.1	gi|15078713|ref|NC_003038.1|_Invertebrate_iridescent_virus_6,_complete_genome	91	100	8	1	177788	177886	157866	157965	5e-27	134
NW_019105715.1	gi|15078713|ref|NC_003038.1|_Invertebrate_iridescent_virus_6,_complete_genome	89.33	178	14	3	73669	73844	157871	158045	1e-52	219
NW_019105715.1	gi|15078713|ref|NC_003038.1|_Invertebrate_iridescent_virus_6,_complete_genome	91.3	138	10	2	4215	4351	157871	158007	4e-43	187
NW_019105716.1	gi|15078713|ref|NC_003038.1|_Invertebrate_iridescent_virus_6,_complete_genome	89.05	210	17	5	220173	220378	158078	157871	1e-63	255
NW_019105716.1	gi|15078713|ref|NC_003038.1|_Invertebrate_iridescent_virus_6,_complete_genome	87.62	210	18	7	402202	402405	158078	157871	4e-58	237
NW_019105716.1	gi|15078713|ref|NC_003038.1|_Invertebrate_iridescent_virus_6,_complete_genome	93.59	156	8	2	686082	686236	157871	158025	2e-56	231
NW_019105716.1	gi|15078713|ref|NC_003038.1|_Invertebrate_iridescent_virus_6,_complete_genome	91.08	157	12	2	234305	234460	157873	158028	2e-50	211
NW_019105716.1	gi|15078713|ref|NC_003038.1|_Invertebrate_iridescent_virus_6,_complete_genome	89.33	150	13	3	755883	756031	158019	157872	1e-42	185
NW_019105716.1	gi|15078713|ref|NC_003038.1|_Invertebrate_iridescent_virus_6,_complete_genome	90.91	132	11	1	493089	493220	157895	158025	9e-40	176
NW_019105716.1	gi|15078713|ref|NC_003038.1|_Invertebrate_iridescent_virus_6,_complete_genome	88.28	128	13	2	444453	444579	157874	158000	1e-32	152
NW_019105716.1	gi|15078713|ref|NC_003038.1|_Invertebrate_iridescent_virus_6,_complete_genome	92.93	99	5	2	102113	102210	157968	157871	9e-30	143
NW_019105716.1	gi|15078713|ref|NC_003038.1|_Invertebrate_iridescent_virus_6,_complete_genome	91.01	89	7	1	748220	748307	157959	157871	1e-22	119
NW_019105716.1	gi|15078713|ref|NC_003038.1|_Invertebrate_iridescent_virus_6,_complete_genome	89.41	85	8	1	84872	84955	157882	157966	1e-18	106
NW_019105716.1	gi|15078713|ref|NC_003038.1|_Invertebrate_iridescent_virus_6,_complete_genome	89.23	65	5	2	728431	728494	157872	157935	7e-11	80.5
NW_019105716.1	gi|15078713|ref|NC_003038.1|_Invertebrate_iridescent_virus_6,_complete_genome	97.44	39	1	0	723388	723426	157976	157938	5e-07	67.6
NW_019105718.1	gi|15078713|ref|NC_003038.1|_Invertebrate_iridescent_virus_6,_complete_genome	84.88	258	32	6	236102	236355	158120	157866	4e-63	254
NW_019105718.1	gi|15078713|ref|NC_003038.1|_Invertebrate_iridescent_virus_6,_complete_genome	83.14	255	35	7	272928	273177	157873	158124	8e-55	226
NW_019105718.1	gi|15078713|ref|NC_003038.1|_Invertebrate_iridescent_virus_6,_complete_genome	87.21	86	8	3	452516	452598	157950	157865	2e-15	95.3
NW_019105719.1	gi|15078713|ref|NC_003038.1|_Invertebrate_iridescent_virus_6,_complete_genome	91.76	182	11	3	99010	99188	157865	158045	5e-62	250
NW_019105719.1	gi|15078713|ref|NC_003038.1|_Invertebrate_iridescent_virus_6,_complete_genome	83.52	261	32	8	2349	2605	158120	157867	5e-57	233
NW_019105719.1	gi|15078713|ref|NC_003038.1|_Invertebrate_iridescent_virus_6,_complete_genome	90.06	181	14	3	732869	733046	158045	157866	2e-56	231
NW_019105719.1	gi|15078713|ref|NC_003038.1|_Invertebrate_iridescent_virus_6,_complete_genome	86.79	212	22	5	121106	121313	157869	158078	2e-56	231
NW_019105719.1	gi|15078713|ref|NC_003038.1|_Invertebrate_iridescent_virus_6,_complete_genome	92.55	161	10	2	365955	366114	157864	158023	7e-56	230
NW_019105719.1	gi|15078713|ref|NC_003038.1|_Invertebrate_iridescent_virus_6,_complete_genome	92.16	153	10	2	115315	115466	157872	158023	2e-51	215
NW_019105719.1	gi|15078713|ref|NC_003038.1|_Invertebrate_iridescent_virus_6,_complete_genome	90.7	129	10	2	396778	396905	157872	157999	4e-38	171
NW_019105720.1	gi|15078713|ref|NC_003038.1|_Invertebrate_iridescent_virus_6,_complete_genome	89.52	210	16	5	490420	490625	157871	158078	2e-65	261
NW_019105720.1	gi|15078713|ref|NC_003038.1|_Invertebrate_iridescent_virus_6,_complete_genome	89.47	209	16	5	359750	359954	157872	158078	8e-65	259
NW_019105720.1	gi|15078713|ref|NC_003038.1|_Invertebrate_iridescent_virus_6,_complete_genome	93.12	160	8	3	711484	711641	157861	158019	2e-56	231
NW_019105720.1	gi|15078713|ref|NC_003038.1|_Invertebrate_iridescent_virus_6,_complete_genome	92.67	150	9	2	336463	336611	158023	157875	2e-51	215
NW_019105720.1	gi|15078713|ref|NC_003038.1|_Invertebrate_iridescent_virus_6,_complete_genome	90.43	115	9	2	507428	507541	157872	157985	5e-32	150
NW_019105721.1	gi|15078713|ref|NC_003038.1|_Invertebrate_iridescent_virus_6,_complete_genome	88.43	216	16	6	288985	289193	158078	157865	1e-62	252
NW_019105721.1	gi|15078713|ref|NC_003038.1|_Invertebrate_iridescent_virus_6,_complete_genome	92.65	136	6	4	551688	551822	158003	157871	8e-45	193
NW_019105721.1	gi|15078713|ref|NC_003038.1|_Invertebrate_iridescent_virus_6,_complete_genome	87.18	156	15	4	702147	702297	158029	157874	1e-38	172
NW_019105722.1	gi|15078713|ref|NC_003038.1|_Invertebrate_iridescent_virus_6,_complete_genome	89.78	186	14	5	97308	97490	157895	158078	5e-57	233
NW_019105722.1	gi|15078713|ref|NC_003038.1|_Invertebrate_iridescent_virus_6,_complete_genome	89.83	177	13	4	507201	507374	158045	157871	1e-53	222
NW_019105722.1	gi|15078713|ref|NC_003038.1|_Invertebrate_iridescent_virus_6,_complete_genome	89.08	174	13	5	49232	49402	157875	158045	2e-50	211
NW_019105722.1	gi|15078713|ref|NC_003038.1|_Invertebrate_iridescent_virus_6,_complete_genome	90.79	152	12	2	419998	420148	158022	157872	1e-47	202
NW_019105722.1	gi|15078713|ref|NC_003038.1|_Invertebrate_iridescent_virus_6,_complete_genome	90.24	123	10	2	71929	72050	157994	157873	9e-35	159
NW_019105723.1	gi|15078713|ref|NC_003038.1|_Invertebrate_iridescent_virus_6,_complete_genome	92.86	98	6	1	347239	347335	157971	157874	3e-29	141
NW_019105724.1	gi|15078713|ref|NC_003038.1|_Invertebrate_iridescent_virus_6,_complete_genome	88.43	216	19	5	352142	352353	158078	157865	1e-63	255
NW_019105724.1	gi|15078713|ref|NC_003038.1|_Invertebrate_iridescent_virus_6,_complete_genome	84.71	255	31	7	323667	323917	157870	158120	2e-61	248
NW_019105724.1	gi|15078713|ref|NC_003038.1|_Invertebrate_iridescent_virus_6,_complete_genome	85.23	149	13	8	353779	353920	157878	158024	2e-30	145
NW_019105724.1	gi|15078713|ref|NC_003038.1|_Invertebrate_iridescent_virus_6,_complete_genome	87.7	122	12	3	84821	84941	157864	157983	1e-28	139
NW_019105724.1	gi|15078713|ref|NC_003038.1|_Invertebrate_iridescent_virus_6,_complete_genome	88.79	107	11	1	395122	395227	157978	157872	7e-26	130
NW_019105724.1	gi|15078713|ref|NC_003038.1|_Invertebrate_iridescent_virus_6,_complete_genome	91.95	87	6	1	502999	503084	157959	157873	4e-23	121
NW_019105724.1	gi|15078713|ref|NC_003038.1|_Invertebrate_iridescent_virus_6,_complete_genome	89.02	82	9	0	49837	49918	157875	157956	1e-17	102
NW_019105725.1	gi|15078713|ref|NC_003038.1|_Invertebrate_iridescent_virus_6,_complete_genome	89.35	216	17	5	222481	222692	158078	157865	5e-67	267
NW_019105725.1	gi|15078713|ref|NC_003038.1|_Invertebrate_iridescent_virus_6,_complete_genome	88.1	210	19	5	292564	292769	158078	157871	2e-60	244
NW_019105725.1	gi|15078713|ref|NC_003038.1|_Invertebrate_iridescent_virus_6,_complete_genome	91.38	174	10	4	774100	774269	157873	158045	5e-57	233
NW_019105725.1	gi|15078713|ref|NC_003038.1|_Invertebrate_iridescent_virus_6,_complete_genome	90.86	175	11	4	760908	761078	158045	157872	6e-56	230
NW_019105725.1	gi|15078713|ref|NC_003038.1|_Invertebrate_iridescent_virus_6,_complete_genome	85.71	91	9	3	774411	774498	157989	158078	9e-15	93.5
NW_019105726.1	gi|15078713|ref|NC_003038.1|_Invertebrate_iridescent_virus_6,_complete_genome	88.37	172	16	3	759876	760044	157875	158045	4e-48	204
NW_019105726.1	gi|15078713|ref|NC_003038.1|_Invertebrate_iridescent_virus_6,_complete_genome	82.93	164	20	5	180	337	157868	158029	3e-29	141
NW_019105726.1	gi|15078713|ref|NC_003038.1|_Invertebrate_iridescent_virus_6,_complete_genome	86.79	106	12	2	378644	378747	157870	157975	5e-22	117
NW_019105727.1	gi|15078713|ref|NC_003038.1|_Invertebrate_iridescent_virus_6,_complete_genome	89.34	122	9	4	265868	265987	157862	157981	5e-32	150
NW_019105728.1	gi|15078713|ref|NC_003038.1|_Invertebrate_iridescent_virus_6,_complete_genome	89.05	210	16	6	150145	150349	158078	157871	4e-63	254
NW_019105728.1	gi|15078713|ref|NC_003038.1|_Invertebrate_iridescent_virus_6,_complete_genome	90.34	176	13	3	223916	224088	157871	158045	2e-55	228
NW_019105728.1	gi|15078713|ref|NC_003038.1|_Invertebrate_iridescent_virus_6,_complete_genome	89.33	178	15	3	191892	192066	157871	158047	4e-53	220
NW_019105728.1	gi|15078713|ref|NC_003038.1|_Invertebrate_iridescent_virus_6,_complete_genome	87.43	183	16	6	552453	552632	157862	158040	4e-48	204
NW_019105728.1	gi|15078713|ref|NC_003038.1|_Invertebrate_iridescent_virus_6,_complete_genome	92.31	143	9	2	87025	87166	158014	157873	1e-47	202
NW_019105728.1	gi|15078713|ref|NC_003038.1|_Invertebrate_iridescent_virus_6,_complete_genome	91.73	133	9	2	552870	553001	157873	158004	5e-42	183
NW_019105728.1	gi|15078713|ref|NC_003038.1|_Invertebrate_iridescent_virus_6,_complete_genome	91.73	133	9	2	560389	560520	157873	158004	5e-42	183
NW_019105728.1	gi|15078713|ref|NC_003038.1|_Invertebrate_iridescent_virus_6,_complete_genome	85.43	151	20	2	75056	75205	158024	157875	1e-33	156
NW_019105728.1	gi|15078713|ref|NC_003038.1|_Invertebrate_iridescent_virus_6,_complete_genome	88.46	104	10	2	506704	506805	157877	157980	3e-24	124
NW_019105729.1	gi|15078713|ref|NC_003038.1|_Invertebrate_iridescent_virus_6,_complete_genome	92.12	165	9	3	405751	405912	157882	158045	6e-56	230
NW_019105729.1	gi|15078713|ref|NC_003038.1|_Invertebrate_iridescent_virus_6,_complete_genome	90.14	71	6	1	762042	762111	157946	157876	3e-14	91.6
NW_019105730.1	gi|15078713|ref|NC_003038.1|_Invertebrate_iridescent_virus_6,_complete_genome	88.89	216	17	6	145792	146004	157867	158078	8e-65	259
NW_019105730.1	gi|15078713|ref|NC_003038.1|_Invertebrate_iridescent_virus_6,_complete_genome	88.07	218	18	7	149746	149959	157865	158078	1e-62	252
NW_019105730.1	gi|15078713|ref|NC_003038.1|_Invertebrate_iridescent_virus_6,_complete_genome	90.07	141	12	2	349038	349177	157871	158010	2e-41	182
NW_019105731.1	gi|15078713|ref|NC_003038.1|_Invertebrate_iridescent_virus_6,_complete_genome	94.23	156	7	2	300312	300466	157871	158025	4e-58	237
NW_019105731.1	gi|15078713|ref|NC_003038.1|_Invertebrate_iridescent_virus_6,_complete_genome	91.79	134	8	3	190892	191023	157871	158003	5e-42	183
NW_019105731.1	gi|15078713|ref|NC_003038.1|_Invertebrate_iridescent_virus_6,_complete_genome	92.41	79	4	1	718197	718275	157971	157895	2e-20	111
NW_019105732.1	gi|15078713|ref|NC_003038.1|_Invertebrate_iridescent_virus_6,_complete_genome	88.04	209	17	7	590107	590311	158078	157874	3e-59	241
NW_019105732.1	gi|15078713|ref|NC_003038.1|_Invertebrate_iridescent_virus_6,_complete_genome	90.11	182	13	4	352974	353151	157865	158045	2e-56	231
NW_019105732.1	gi|15078713|ref|NC_003038.1|_Invertebrate_iridescent_virus_6,_complete_genome	86.67	210	22	5	598881	599086	158078	157871	2e-55	228
NW_019105732.1	gi|15078713|ref|NC_003038.1|_Invertebrate_iridescent_virus_6,_complete_genome	91.82	159	8	4	760695	760849	158022	157865	5e-52	217
NW_019105732.1	gi|15078713|ref|NC_003038.1|_Invertebrate_iridescent_virus_6,_complete_genome	91.18	102	7	2	590708	590808	157982	157882	4e-28	137
NW_019105732.1	gi|15078713|ref|NC_003038.1|_Invertebrate_iridescent_virus_6,_complete_genome	90.16	61	5	1	140652	140711	157932	157872	2e-10	78.7
NW_019105733.1	gi|15078713|ref|NC_003038.1|_Invertebrate_iridescent_virus_6,_complete_genome	92.05	176	10	3	167200	167372	157871	158045	2e-60	244
NW_019105733.1	gi|15078713|ref|NC_003038.1|_Invertebrate_iridescent_virus_6,_complete_genome	94.19	155	7	2	167029	167182	157871	158024	1e-57	235
NW_019105733.1	gi|15078713|ref|NC_003038.1|_Invertebrate_iridescent_virus_6,_complete_genome	83.4	259	36	6	491958	492212	158120	157865	5e-57	233
NW_019105733.1	gi|15078713|ref|NC_003038.1|_Invertebrate_iridescent_virus_6,_complete_genome	90.91	176	11	4	160323	160495	157872	158045	2e-56	231
NW_019105733.1	gi|15078713|ref|NC_003038.1|_Invertebrate_iridescent_virus_6,_complete_genome	92.62	149	9	2	314488	314635	157874	158021	6e-51	213
NW_019105733.1	gi|15078713|ref|NC_003038.1|_Invertebrate_iridescent_virus_6,_complete_genome	89.54	153	13	3	585486	585636	158027	157876	3e-44	191
NW_019105733.1	gi|15078713|ref|NC_003038.1|_Invertebrate_iridescent_virus_6,_complete_genome	91.13	124	8	3	178615	178736	157987	157865	2e-36	165
NW_019105733.1	gi|15078713|ref|NC_003038.1|_Invertebrate_iridescent_virus_6,_complete_genome	88.71	124	11	2	446131	446252	157920	158042	2e-31	148
NW_019105734.1	gi|15078713|ref|NC_003038.1|_Invertebrate_iridescent_virus_6,_complete_genome	88.52	209	18	5	338382	338586	158078	157872	2e-61	248
NW_019105734.1	gi|15078713|ref|NC_003038.1|_Invertebrate_iridescent_virus_6,_complete_genome	86.11	216	18	6	118794	119005	157871	158078	1e-53	222
NW_019105735.1	gi|15078713|ref|NC_003038.1|_Invertebrate_iridescent_virus_6,_complete_genome	88.24	204	19	4	361766	361966	158075	157874	1e-58	239
NW_019105736.1	gi|15078713|ref|NC_003038.1|_Invertebrate_iridescent_virus_6,_complete_genome	87.92	149	13	5	178648	178793	158019	157873	4e-38	171
NW_019105736.1	gi|15078713|ref|NC_003038.1|_Invertebrate_iridescent_virus_6,_complete_genome	90.53	95	8	1	754916	755009	157875	157969	3e-24	124
NW_019105737.1	gi|15078713|ref|NC_003038.1|_Invertebrate_iridescent_virus_6,_complete_genome	87.86	206	19	5	332509	332710	157875	158078	4e-58	237
NW_019105737.1	gi|15078713|ref|NC_003038.1|_Invertebrate_iridescent_virus_6,_complete_genome	91.88	160	11	2	206965	207123	157867	158025	1e-53	222
NW_019105737.1	gi|15078713|ref|NC_003038.1|_Invertebrate_iridescent_virus_6,_complete_genome	88.83	179	13	3	240529	240704	157871	158045	6e-51	213
NW_019105737.1	gi|15078713|ref|NC_003038.1|_Invertebrate_iridescent_virus_6,_complete_genome	88.89	171	15	3	259943	260110	158045	157876	3e-49	207
NW_019105737.1	gi|15078713|ref|NC_003038.1|_Invertebrate_iridescent_virus_6,_complete_genome	89.44	142	12	3	593710	593850	157872	158011	8e-40	176
NW_019105737.1	gi|15078713|ref|NC_003038.1|_Invertebrate_iridescent_virus_6,_complete_genome	91.3	115	6	3	566191	566304	157993	157882	4e-33	154
NW_019105737.1	gi|15078713|ref|NC_003038.1|_Invertebrate_iridescent_virus_6,_complete_genome	82.07	184	20	9	226374	226547	157865	158045	2e-30	145
NW_019105737.1	gi|15078713|ref|NC_003038.1|_Invertebrate_iridescent_virus_6,_complete_genome	81.92	177	19	9	234880	235046	157872	158045	4e-28	137
NW_019105737.1	gi|15078713|ref|NC_003038.1|_Invertebrate_iridescent_virus_6,_complete_genome	93.02	43	3	0	89415	89457	157926	157968	7e-06	63.9
NW_019105738.1	gi|15078713|ref|NC_003038.1|_Invertebrate_iridescent_virus_6,_complete_genome	83.1	213	30	5	439193	439400	158078	157867	1e-43	189
NW_019105739.1	gi|15078713|ref|NC_003038.1|_Invertebrate_iridescent_virus_6,_complete_genome	87.13	202	19	7	428447	428645	157876	158073	1e-53	222
NW_019105739.1	gi|15078713|ref|NC_003038.1|_Invertebrate_iridescent_virus_6,_complete_genome	91.61	155	11	2	446749	446902	157871	158024	6e-51	213
NW_019105739.1	gi|15078713|ref|NC_003038.1|_Invertebrate_iridescent_virus_6,_complete_genome	93.89	131	7	1	446972	447102	157895	158024	6e-46	196
NW_019105739.1	gi|15078713|ref|NC_003038.1|_Invertebrate_iridescent_virus_6,_complete_genome	86.89	122	14	2	322871	322991	157998	157878	1e-27	135
NW_019105739.1	gi|15078713|ref|NC_003038.1|_Invertebrate_iridescent_virus_6,_complete_genome	89.74	78	7	1	592863	592939	157873	157950	2e-16	99
NW_019105739.1	gi|15078713|ref|NC_003038.1|_Invertebrate_iridescent_virus_6,_complete_genome	92.45	53	2	1	92071	92121	158045	157993	3e-09	75
NW_019105740.1	gi|15078713|ref|NC_003038.1|_Invertebrate_iridescent_virus_6,_complete_genome	83.13	249	35	6	576969	577213	157875	158120	4e-53	220
NW_019105741.1	gi|15078713|ref|NC_003038.1|_Invertebrate_iridescent_virus_6,_complete_genome	89.1	211	16	6	646091	646297	158078	157871	1e-63	255
NW_019105741.1	gi|15078713|ref|NC_003038.1|_Invertebrate_iridescent_virus_6,_complete_genome	91.77	158	10	3	626569	626726	157871	158025	5e-52	217
NW_019105741.1	gi|15078713|ref|NC_003038.1|_Invertebrate_iridescent_virus_6,_complete_genome	83.18	214	17	10	188055	188255	157871	158078	2e-40	178
NW_019105742.1	gi|15078713|ref|NC_003038.1|_Invertebrate_iridescent_virus_6,_complete_genome	91.33	173	11	3	264582	264751	158045	157874	5e-57	233
NW_019105742.1	gi|15078713|ref|NC_003038.1|_Invertebrate_iridescent_virus_6,_complete_genome	91.41	163	10	3	395422	395581	158035	157874	4e-53	220
NW_019105742.1	gi|15078713|ref|NC_003038.1|_Invertebrate_iridescent_virus_6,_complete_genome	91.41	163	10	3	397432	397591	157874	158035	4e-53	220
NW_019105742.1	gi|15078713|ref|NC_003038.1|_Invertebrate_iridescent_virus_6,_complete_genome	89.14	175	15	3	218576	218747	157872	158045	2e-51	215
NW_019105742.1	gi|15078713|ref|NC_003038.1|_Invertebrate_iridescent_virus_6,_complete_genome	89.33	75	7	1	457608	457681	157946	157872	9e-15	93.5
NW_019105743.1	gi|15078713|ref|NC_003038.1|_Invertebrate_iridescent_virus_6,_complete_genome	90.97	144	11	2	371949	372091	158024	157882	8e-45	193
NW_019105744.1	gi|15078713|ref|NC_003038.1|_Invertebrate_iridescent_virus_6,_complete_genome	92.86	154	9	2	140371	140523	158017	157865	1e-53	222
NW_019105744.1	gi|15078713|ref|NC_003038.1|_Invertebrate_iridescent_virus_6,_complete_genome	90.65	139	10	3	242685	242821	158009	157872	2e-41	182
NW_019105744.1	gi|15078713|ref|NC_003038.1|_Invertebrate_iridescent_virus_6,_complete_genome	87.58	153	8	4	189180	189323	157874	158024	5e-37	167
NW_019105744.1	gi|15078713|ref|NC_003038.1|_Invertebrate_iridescent_virus_6,_complete_genome	87.58	153	8	4	191485	191628	158024	157874	5e-37	167
NW_019105744.1	gi|15078713|ref|NC_003038.1|_Invertebrate_iridescent_virus_6,_complete_genome	87.58	153	8	4	183600	183743	158024	157874	5e-37	167
NW_019105744.1	gi|15078713|ref|NC_003038.1|_Invertebrate_iridescent_virus_6,_complete_genome	85.16	155	19	3	395800	395951	158035	157882	1e-33	156
NW_019105744.1	gi|15078713|ref|NC_003038.1|_Invertebrate_iridescent_virus_6,_complete_genome	91.23	114	8	2	560908	561020	157875	157987	4e-33	154
NW_019105744.1	gi|15078713|ref|NC_003038.1|_Invertebrate_iridescent_virus_6,_complete_genome	86.09	115	11	5	669453	669565	157982	157871	1e-22	119
NW_019105744.1	gi|15078713|ref|NC_003038.1|_Invertebrate_iridescent_virus_6,_complete_genome	85.09	114	15	2	379738	379850	157988	157876	2e-21	115
[truncated: 4,334 more rows]

## Sheet: S. furcifera
DATASET S1: Viral-like sequences (VLSs) identified by a Blastn search against NCBI virus RefSeqs using the genomes of S. furcifera with a cutoff E value of ≤10-5.
[truncated: 4,040 more rows]
