# Supplementary material for: Horizontal Transfer of a Retrotransposon from the Rice Planthopper to the Genome of an Insect DNA Virus
Source: J Virol. 2019 Mar 5;93(6):e01516-18. doi: 10.1128/JVI.01516-18 (PMC6401454; doi:10.1128/JVI.01516-18)
Supplement: Supplemental file 2 [file JVI.01516-18-sd002.xlsx]

## Sheet: L. striatellus
DATASET S2: IIV-6 like sequences (IIV6-LSs) identified by a Blastn search against IIV-6 genome (NC_003038.1) using the genomes of L. striatellus with a cutoff E value of ≤10-5.
Sequence id: Contigs/Scaffold of the planthopper genome used as blast query; Percentage: Percentage of identical matches; Length: Alignment length of IIV6-LSs; Mismatches: Number of mismatches in planthopper Contigs/Scaffold compare to IIV-6; Gaps: Number of gap openings in planthopper Contigs/Scaffold compare to IIV-6; Query start: Start position of alignment in planthopper Contig/Scaffold; Quer…
Sequence id	Percentage	Length	Mismatches	Gaps	Query start	Query end	Subject start	Subject end	E-value	Bitscore
Contig0	86.09	266	29	8	469560	469822	157866	158126	1e-72	279
Contig0	84.27	267	33	9	3552829	3553092	157865	158125	3e-64	252
Contig0	84.5	258	32	8	4648738	4648991	157871	158124	3e-63	248
Contig0	85.65	237	26	8	613496	613729	158096	157865	2e-61	243
Contig0	84.38	256	30	8	5887549	5887800	157871	158120	2e-61	243
Contig0	86.03	229	25	7	683942	684166	157871	158096	2e-60	239
Contig0	86.82	220	21	8	1688014	1688230	157871	158085	2e-60	239
Contig0	85.65	230	27	6	5575113	5575339	158120	157894	7e-60	237
Contig0	83.53	255	33	9	5158773	5159024	157872	158120	1e-57	230
Contig0	83.46	254	34	8	2625866	2626115	158124	157875	1e-57	230
Contig0	91.5	153	9	4	9195990	9196138	158024	157872	6e-51	207
Contig0	83.33	234	30	9	8578932	8579161	157881	158109	6e-51	207
Contig0	89.63	164	13	4	2931777	2931937	157862	158024	2e-50	206
Contig0	85.86	198	21	7	8905701	8905894	157873	158067	7e-50	204
Contig0	91.39	151	10	3	7325481	7325628	157874	158024	7e-50	204
Contig0	86.08	194	18	7	3334027	3334216	157870	158058	9e-49	200
Contig0	89.87	158	11	5	7826751	7826906	157873	158027	3e-48	198
Contig0	85.42	192	21	7	3071824	3072011	157871	158059	2e-46	193
Contig0	84.21	209	20	8	4577335	4577533	158078	157873	6e-46	191
Contig0	85.41	185	20	7	1104313	1104493	158058	157877	3e-44	185
Contig0	89.63	135	11	3	1253197	1253329	157871	158004	3e-39	169
Contig0	90.76	119	9	2	9720817	9720933	157995	157877	6e-36	158
Contig0	90.6	117	9	2	5444499	5444613	157989	157873	7e-35	154
Contig0	86.18	152	10	6	9725980	9726120	158025	157874	7e-35	154
Contig0	87.83	115	11	3	4286844	4286957	157872	157984	3e-28	132
Contig0	88.29	111	9	4	1566357	1566465	157872	157980	1e-27	130
Contig0	87.38	103	11	2	2712066	2712166	157875	157977	1e-23	117
Contig0	89.01	91	8	2	5346218	5346306	157966	157876	4e-22	111
Contig0	86.27	102	10	4	9378118	9378215	157864	157965	6e-21	108
Contig0	89.87	79	6	2	2398001	2398077	157953	157875	1e-18	100
Contig0	89.87	79	5	3	9194498	9194575	157952	157876	3e-18	99
Contig0	92.54	67	3	2	7188843	7188909	157876	157940	5e-17	95.3
Contig0	90.62	64	4	2	9852688	9852751	157933	157872	1e-13	84.2
Contig1	85.49	255	29	8	2178259	2178509	157865	158115	5e-67	259
Contig1	84.92	252	30	8	506015	506262	158120	157873	1e-63	248
Contig1	84.77	243	29	8	1486784	1487023	157883	158120	2e-60	237
Contig1	85.59	229	26	7	1070368	1070592	158096	157871	3e-59	233
Contig1	87.38	206	20	6	1707582	1707783	157872	158075	1e-58	231
Contig1	89.33	178	13	6	1038028	1038201	158046	157871	9e-55	219
Contig1	85.92	206	21	8	736936	737138	158072	157872	4e-53	213
Contig1	90.57	159	11	4	405624	405779	158022	157865	2e-51	207
Contig1	90.26	154	11	4	119859	120010	157871	158022	1e-48	198
Contig1	88.55	166	13	6	1132022	1132184	158027	157865	4e-48	196
Contig1	88.48	165	13	5	1768828	1768989	157866	158027	2e-47	195
Contig1	90.07	151	12	3	3160544	3160692	157865	158014	5e-47	193
Contig1	88.67	150	12	4	386141	386287	158021	157874	2e-42	178
Contig1	85.29	170	19	6	3480497	3480661	157876	158044	3e-40	171
Contig1	86.08	158	16	5	3477278	3477432	157873	158027	1e-38	165
Contig1	89.83	118	9	3	469306	469421	157981	157865	1e-33	148
Contig1	89.29	112	10	2	541701	541810	157872	157983	7e-31	139
Contig1	89.9	99	8	2	1693755	1693851	157873	157971	6e-27	126
Contig1	88.78	98	8	3	3243699	3243793	157970	157873	3e-24	117
Contig1	91.94	62	4	1	96670	96730	157872	157933	9e-15	86.1
Contig1	89.39	66	4	2	1490047	1490109	158035	157970	4e-13	80.5
Contig3	85.21	257	31	6	548525	548777	157871	158124	5e-67	257
Contig3	84.73	262	32	8	48621	48878	157863	158120	2e-66	255
Contig3	91.04	134	10	2	620500	620631	158005	157872	1e-43	180
Contig3	89.47	114	10	2	856132	856243	157866	157979	1e-32	143
Contig3	84.06	138	8	6	789285	789409	157998	157862	7e-26	121
Contig3	89.01	91	8	2	555431	555519	157876	157966	4e-23	111
Contig4	85.77	253	27	9	135820	136067	157872	158120	7e-68	259
Contig4	88.37	129	10	4	314870	314997	157995	157871	4e-35	150
Contig6	83.27	257	35	8	43969	44221	157873	158125	1e-59	230
Contig8	85.33	259	28	10	313883	314136	158124	157871	1e-66	259
Contig8	84.96	246	29	8	5953231	5953472	158103	157862	1e-61	243
Contig8	85.53	235	27	7	6400637	6400867	157872	158103	1e-60	239
Contig8	83.94	249	32	8	2386236	2386480	158120	157876	2e-58	231
Contig8	86.67	210	17	11	2101947	2102151	157875	158078	1e-55	222
Contig8	86.87	198	17	9	4707396	4707589	158064	157872	8e-53	213
Contig8	91.08	157	11	3	2921465	2921618	158022	157866	1e-51	209
Contig8	91.08	157	11	3	2920166	2920319	158022	157866	1e-51	209
Contig8	90.57	159	10	5	130401	130556	158027	157871	1e-50	206
Contig8	90.57	159	10	5	3764438	3764594	157872	158027	1e-50	206
Contig8	85.86	191	19	8	2050936	2051121	157871	158058	8e-48	196
Contig8	81.67	251	29	9	2146735	2146971	157873	158120	1e-46	193
Contig8	89.44	142	13	2	592229	592368	158012	157871	3e-42	178
Contig8	82.14	224	20	11	6325195	6325400	158096	157875	4e-41	174
Contig8	83.08	195	20	9	5637449	5637632	157872	158064	2e-38	165
Contig8	90.35	114	8	3	3588920	3589032	157871	157982	8e-33	147
Contig8	88.33	120	11	3	3292768	3292885	157872	157990	4e-31	141
Contig8	88.14	118	11	3	6040812	6040927	157990	157874	5e-30	137
Contig8	90.1	101	8	2	2083099	2083197	157871	157971	8e-28	130
Contig8	91.55	71	3	3	6033310	6033378	157875	157944	3e-17	95.3
Contig8	92.19	64	4	1	2259665	2259727	157874	157937	1e-15	89.8
Contig8	92.5	40	2	1	1159850	1159889	158011	157973	1e-05	56.5
Contig13	84.88	258	30	9	1474965	1475218	158125	157873	2e-64	252
Contig13	84.35	262	27	13	874472	874729	157873	158124	4e-62	244
Contig13	90.62	160	9	6	5094107	5094264	158027	157872	5e-51	207
Contig13	84.09	220	26	9	3996506	3996722	157865	158078	7e-50	204
Contig13	91.39	151	10	3	8597142	8597289	157871	158021	7e-50	204
Contig13	89.61	154	12	4	3253063	3253213	157873	158025	1e-46	193
Contig13	82.59	224	31	8	4962871	4963089	158085	157865	5e-46	191
Contig13	84.24	203	25	7	3022923	3023121	158065	157866	5e-46	191
Contig13	81.82	242	31	10	1738960	1739192	158107	157870	5e-46	191
Contig13	89.61	154	11	5	8363891	8364041	158022	157871	5e-46	191
Contig13	89.47	152	12	4	291573	291721	158023	157873	2e-45	189
Contig13	84.42	199	24	7	1665221	1665414	157876	158072	2e-45	189
Contig13	88.89	153	13	4	837848	837997	158024	157873	2e-44	185
Contig13	87.73	163	10	5	3921031	3921190	158027	157872	3e-43	182
Contig13	88.74	151	12	5	6203750	6203896	157871	158020	1e-42	180
Contig13	87.84	148	14	4	300544	300688	157873	158019	7e-40	171
Contig13	89.84	128	10	3	3217390	3217514	157998	157871	4e-37	161
Contig13	84.18	158	13	8	8698398	8698544	158027	157871	1e-31	143
Contig13	91.67	96	6	2	2995347	2995440	157871	157966	3e-28	132
Contig13	88.99	109	9	3	3364243	3364350	157978	157872	3e-28	132
Contig13	87.72	114	12	2	8650761	8650872	157986	157873	3e-28	132
Contig13	88.24	102	10	2	5846397	5846496	157981	157880	7e-25	121
Contig13	88.12	101	9	3	3464434	3464532	157871	157970	9e-24	117
Contig13	88.78	98	8	3	8854854	8854948	157873	157970	9e-24	117
Contig13	84.82	112	12	4	7300519	7300629	157864	157971	5e-21	108
Contig13	88.73	71	7	1	7098820	7098889	157932	157862	3e-14	86.1
Contig13	100	30	0	0	6570387	6570416	158006	157977	2e-05	56.5
Contig14	85.09	228	25	9	236417	236640	158096	157874	2e-56	224
Contig14	84.38	224	28	7	3178613	3178832	158095	157875	5e-53	213
Contig14	91.61	155	9	4	2644732	2644884	158023	157871	2e-52	211
Contig14	87.77	139	13	4	1272644	1272781	157873	158008	6e-37	159
Contig14	89.34	122	10	3	3995583	3995702	157994	157874	4e-34	150
Contig14	88.68	106	8	4	3164321	3164424	157980	157877	6e-27	126
Contig14	88.66	97	9	2	1045076	1045170	157875	157971	4e-24	117
Contig14	93.24	74	4	1	3384699	3384771	157942	157869	2e-21	108
Contig14	92.11	76	4	2	647496	647570	157944	157870	8e-21	106
Contig14	92	75	4	2	4046230	4046304	157944	157872	3e-20	104
Contig14	89.16	83	7	2	4078049	4078129	157876	157958	1e-19	102
Contig14	91.67	72	5	1	1754301	1754371	157872	157943	1e-18	99
Contig15	90.71	140	10	3	1364164	1364301	158011	157873	2e-44	183
Contig15	84.62	130	18	2	1368855	1368982	158004	157875	7e-28	128
Contig17	85.96	228	25	7	4588457	4588680	158096	157872	4e-60	237
Contig17	84.13	252	28	7	1569453	1569700	158114	157871	5e-59	233
Contig17	83.33	258	35	8	2169560	2169813	157871	158124	2e-58	231
Contig17	85.64	202	22	7	2178168	2178365	157874	158072	1e-50	206
Contig17	89.94	159	11	5	2642092	2642247	158027	157871	5e-49	200
Contig17	89.87	158	10	6	4441381	4441534	157872	158027	2e-48	198
Contig17	90.6	149	9	5	1173478	1173624	158027	157882	8e-47	193
Contig17	89.93	149	12	3	3510300	3510445	158019	157871	1e-45	189
Contig17	89.1	156	12	5	2575204	2575356	158027	157874	1e-45	189
Contig17	88.61	158	13	5	1619034	1619188	157872	158027	4e-45	187
Contig17	90.07	141	10	4	2665800	2665939	157865	158002	6e-43	180
Contig17	91.47	129	8	3	3612192	3612318	157876	158003	3e-41	174
Contig17	87.1	155	14	6	111801	111951	157875	158027	4e-40	171
Contig17	88.3	94	8	3	1543891	1543981	157962	157869	8e-22	110
Contig17	89.66	87	7	2	3338457	3338541	157959	157873	8e-22	110
Contig17	91.25	80	6	1	5078852	5078930	157865	157944	3e-21	108
Contig17	91.03	78	4	3	879529	879605	157878	157953	1e-19	102
Contig17	84.21	76	6	4	290012	290086	157973	158043	1e-09	69.4
Contig18	85.77	267	29	9	3538325	3538588	157865	158125	3e-71	274
Contig18	86.38	257	28	7	5365074	5365326	157872	158125	3e-71	274
Contig18	85.77	253	28	8	3432693	3432941	158120	157872	2e-67	261
Contig18	84.44	257	31	8	320115	320367	157875	158126	2e-62	244
Contig18	91.08	157	10	4	4297837	4297990	157872	158027	8e-52	209
Contig18	83.12	237	25	11	517645	517877	158100	157875	1e-49	202
Contig18	89.68	155	12	4	4128387	4128538	158024	157871	2e-47	195
Contig18	88.82	161	13	5	2909867	2910023	158034	157875	8e-47	193
Contig18	88.46	156	12	6	2666720	2666873	158027	157876	5e-44	183
Contig18	93.33	60	3	1	743989	744047	157894	157953	4e-15	87.9
Contig18	100	32	0	0	3401071	3401102	157977	158008	9e-07	60.2
Contig20	84.71	255	32	7	3597080	3597330	157873	158124	2e-63	248
Contig20	83.66	257	32	10	5421022	5421272	158124	157872	5e-59	233
Contig20	85.99	207	22	7	2546314	2546516	157875	158078	2e-53	215
Contig20	91.5	153	10	3	1546476	1546625	158024	157872	3e-51	207
Contig20	85.02	207	22	8	668200	668402	157862	158063	1e-49	202
Contig20	90.2	153	11	4	2327752	2327901	157873	158024	6e-48	196
Contig20	89.24	158	12	5	3345399	3345554	157875	158029	8e-47	193
Contig20	89.4	151	12	4	2099043	2099191	157872	158020	4e-45	187
Contig20	88.6	114	10	3	975404	975515	157872	157984	1e-29	135
Contig20	89.81	108	8	3	4687607	4687713	157980	157875	1e-29	135
Contig20	87.83	115	11	3	2325917	2326029	157988	157875	2e-28	132
Contig20	91.89	74	5	1	427283	427355	157871	157944	1e-19	102
Contig21	83.59	256	32	10	256710	256961	157871	158120	1e-58	231
Contig21	92.26	155	9	3	2374883	2375034	157874	158028	4e-54	217
Contig21	87.77	188	14	8	1845853	1846035	157864	158047	2e-52	211
Contig21	91.18	136	8	4	2971792	2971926	157871	158003	1e-43	182
Contig21	80.75	239	39	7	3266407	3266641	158104	157869	5e-43	180
Contig21	87.92	149	14	4	1999115	1999260	158021	157874	8e-41	172
Contig21	91.13	124	8	3	2604383	2604504	157871	157993	1e-38	165
Contig21	89.06	128	9	5	2414382	2414508	157875	157998	3e-35	154
Contig21	85.71	140	10	2	3366572	3366701	157875	158014	8e-31	139
Contig21	88.6	114	11	2	1292418	1292529	157873	157986	3e-30	137
Contig21	89.58	96	8	2	1062659	1062752	157871	157966	3e-25	121
Contig21	88.42	95	9	2	2723196	2723288	157877	157971	5e-23	113
Contig21	88.3	94	9	2	20216	20307	157872	157965	2e-22	111
Contig25	85.83	254	30	6	3224592	3224841	158124	157873	1e-68	265
Contig25	86	250	28	7	769581	769826	158120	157874	2e-67	261
Contig25	84.87	238	29	7	156376	156609	157875	158109	4e-59	233
Contig25	86.67	210	19	9	2787301	2787507	157875	158078	2e-56	224
Contig25	88.75	160	14	4	3135099	3135255	158027	157869	7e-47	193
Contig25	88.75	160	11	7	2263853	2264009	157867	158022	9e-46	189
Contig25	89.43	123	10	3	1092005	1092125	157992	157871	1e-34	152
Contig25	89.09	110	9	3	1559078	1559185	157875	157983	4e-29	134
Contig25	89.8	98	7	3	1772696	1772792	157871	157966	9e-26	122
Contig25	89.58	96	8	2	58956	59049	157966	157871	3e-25	121
Contig25	92.42	66	4	1	2574583	2574647	157872	157937	7e-17	93.5
Contig26	85.89	241	24	9	993604	993841	158102	157869	1e-63	248
Contig26	90.85	164	11	4	3542086	3542246	158027	157865	4e-54	217
Contig26	87.03	185	16	8	646271	646452	158044	157865	1e-49	202
Contig26	89.05	137	11	4	1745329	1745464	157872	158005	4e-39	167
Contig26	87.85	107	10	3	3738860	3738963	157977	157871	8e-26	122
Contig26	88.24	102	9	3	3200580	3200680	157882	157981	1e-24	119
Contig26	92.59	81	4	2	3666875	3666953	157952	157872	1e-23	115
Contig26	90.7	86	6	2	1976775	1976858	157872	157957	5e-23	113
Contig26	93.06	72	4	1	916992	917062	157944	157873	3e-20	104
Contig26	91.43	70	3	3	418712	418781	157939	157873	6e-17	93.5
Contig26	89.36	47	3	2	3494172	3494217	158019	157974	2e-06	58.4
Contig30	86.15	260	27	9	3032587	3032842	158120	157866	1e-70	272
Contig30	86.27	255	25	10	924756	925006	158120	157872	2e-69	268
Contig30	84.56	259	32	8	3034654	3034908	157871	158125	6e-64	250
Contig30	85.84	226	25	7	1945702	1945923	157873	158095	6e-59	233
Contig30	86.38	213	21	8	2193835	2194044	157871	158078	1e-56	226
Contig30	86.6	209	21	7	4896901	4897105	158078	157873	3e-56	224
Contig30	85.15	202	23	7	213706	213903	158071	157873	6e-49	200
Contig30	80.83	266	36	13	3151441	3151702	158129	157875	3e-47	195
Contig30	83.5	200	23	9	6144624	6144819	157871	158064	3e-42	178
Contig30	87.84	148	15	3	3457719	3457864	157866	158012	5e-40	171
Contig30	89.29	112	10	2	988887	988996	157977	157866	1e-30	139
Contig30	88.79	107	10	2	3432313	3432417	157871	157977	8e-28	130
Contig30	86.55	119	13	3	3395709	3395824	157978	157860	3e-27	128
Contig30	88.79	107	9	3	4418609	4418714	157974	157870	3e-27	128
Contig30	92.86	84	4	2	3762310	3762393	157952	157871	5e-25	121
Contig30	88.24	102	9	3	4746883	4746983	157971	157872	2e-24	119
Contig30	89.13	92	8	2	1734161	1734250	157963	157872	8e-23	113
Contig30	90.14	71	5	2	2206092	2206161	158024	157955	4e-16	91.6
Contig30	91.53	59	2	2	3728059	3728114	157977	158035	3e-12	78.7
Contig30	91.49	47	1	2	5357251	5357294	157973	158019	3e-07	62.1
Contig31	85.44	261	29	9	2457610	2457867	157871	158125	5e-68	263
Contig31	85.11	262	32	7	2631197	2631454	157862	158120	2e-67	261
Contig31	85.49	255	29	8	690543	690793	157875	158125	6e-67	259
Contig31	84.94	259	30	9	452981	453234	157871	158125	3e-65	254
Contig31	84.25	254	32	8	314432	314682	157872	158120	2e-61	241
Contig31	91.03	156	9	5	3042121	3042274	158027	157875	8e-51	206
Contig31	85.5	200	22	7	1528582	1528776	158068	157871	1e-49	202
Contig31	85.79	197	21	7	1436055	1436247	157872	158065	1e-49	202
Contig31	89.6	125	10	3	3217652	3217774	157871	157994	8e-36	156
Contig31	91.57	83	5	2	287670	287750	157953	157871	5e-23	113
Contig31	90.59	85	6	2	2979679	2979761	157961	157877	2e-22	111
Contig31	90.36	83	4	4	602957	603038	157872	157951	8e-21	106
Contig31	87.23	94	10	2	1610954	1611046	157966	157874	8e-21	106
Contig31	93.1	58	3	1	353304	353360	157932	157875	4e-14	84.2
Contig32	82.45	245	32	9	2566498	2566736	157872	158111	2e-50	204
Contig32	87.16	148	15	4	1468075	1468219	158019	157873	9e-39	165
Contig32	90.2	102	8	2	1156404	1156504	157998	157898	9e-29	132
Contig32	90.8	87	6	2	1191191	1191275	157958	157872	9e-24	115
Contig36	86.06	251	27	8	1795499	1795744	158114	157867	3e-68	263
Contig36	85.14	249	30	7	208835	209079	158120	157875	9e-64	248
Contig36	92	150	8	4	2339208	2339355	158019	157872	1e-51	207
Contig36	84.29	191	20	8	1201246	1201432	157874	158058	1e-42	178
Contig36	90.62	96	7	2	86943	87036	157966	157871	4e-27	126
Contig38	84.53	265	30	11	893210	893470	157872	158129	3e-65	252
Contig38	89.17	157	12	5	1071170	1071324	157868	158021	7e-47	191
Contig38	88.97	136	11	4	1181178	1181312	158004	157872	4e-39	165
Contig38	85.35	157	17	6	1199818	1199970	157873	158027	7e-37	158
Contig39	85.38	253	30	7	515889	516137	157875	158124	4e-66	255
Contig39	89.01	182	14	6	820349	820526	157867	158046	1e-55	220
Contig39	91.78	73	4	2	878897	878968	157870	157941	2e-19	100
Contig40	89.81	108	9	2	324232	324337	157979	157872	1e-30	137
Contig40	89.62	106	9	2	812590	812693	157870	157975	1e-29	134
Contig40	90.11	91	6	3	1119088	1119177	157960	157872	4e-24	115
Contig41	86.54	208	21	7	1134560	1134763	157872	158076	3e-56	222
Contig41	90.38	156	11	4	58102	58254	157873	158027	4e-50	202
Contig41	88.67	150	13	4	1076813	1076959	157873	158021	2e-43	180
Contig41	89.92	129	10	3	1258729	1258855	157866	157993	2e-38	163
Contig41	89.09	110	10	2	1439042	1439149	157872	157981	4e-30	135
Contig42	86.15	260	27	9	1274686	1274942	158124	157871	7e-71	272
Contig42	84	250	29	10	294329	294574	158114	157872	4e-58	230
Contig42	86.6	194	20	6	1164926	1165115	158063	157872	6e-52	209
Contig42	88.89	162	10	8	1008785	1008943	158021	157865	6e-47	193
Contig42	89.68	155	11	5	1622347	1622499	158017	157866	6e-47	193
Contig42	87.73	163	15	5	960217	960376	158024	157864	9e-45	185
Contig42	82.94	170	14	11	2081276	2081435	157863	158027	7e-31	139
Contig42	88.79	116	8	4	2650987	2651101	157876	157987	3e-30	137
Contig42	88.68	106	10	2	1082147	1082250	157871	157976	2e-27	128
Contig42	91.8	61	3	2	2225698	2225757	157968	158027	4e-14	84.2
Contig44	85.38	253	29	8	167581	167829	157872	158120	2e-66	255
Contig44	84.82	257	31	8	628625	628877	157872	158124	2e-65	252
Contig44	84.31	255	31	8	484247	484498	157872	158120	5e-62	241
Contig44	86.96	161	14	7	629339	629497	157869	158024	5e-42	174
Contig44	91.57	83	5	2	620133	620213	157953	157871	1e-23	113
Contig45	84.64	267	32	9	1434678	1434941	157865	158125	3e-66	257
Contig45	85.77	246	29	6	2297620	2297861	158114	157871	9e-66	255
Contig45	88.15	211	18	7	3454763	3454969	158077	157870	2e-62	244
Contig45	83.08	260	32	11	1698494	1698747	157871	158124	7e-57	226
Contig45	86.12	209	23	5	1820040	1820244	157872	158078	3e-55	220
Contig45	90.97	155	10	4	2563599	2563751	157872	158024	9e-51	206
Contig45	90	150	12	3	268682	268828	157873	158022	3e-46	191
Contig45	88.61	158	14	4	1654951	1655105	157871	158027	9e-46	189
Contig45	84.49	187	23	6	3707577	3707759	157872	158056	6e-43	180
Contig45	88.37	129	12	3	467932	468058	157871	157998	1e-34	152
Contig45	88.89	117	9	4	2034189	2034304	157984	157871	3e-31	141
Contig45	86.09	115	13	3	1090820	1090931	157862	157976	3e-25	121
Contig45	93.83	81	3	2	4280480	4280559	157865	157944	3e-25	121
Contig45	93.24	74	4	1	3492791	3492863	157871	157944	3e-21	108
Contig46	86.05	258	28	8	1817642	1817895	158124	157871	2e-70	270
Contig46	84.06	251	33	7	2385755	2386001	157873	158120	8e-60	235
Contig46	84.55	233	24	7	3088160	3088388	158095	157871	2e-55	220
Contig46	81.71	257	36	10	2042795	2043047	158120	157871	2e-50	204
Contig46	90.97	155	9	5	570514	570666	157871	158022	2e-50	204
Contig46	85.64	195	20	8	2455123	2455313	158061	157871	1e-48	198
Contig46	88.54	157	13	5	2228185	2228338	157873	158027	8e-45	185
Contig46	86.67	135	11	3	505946	506073	157870	158004	5e-32	143
Contig46	89.42	104	8	3	1263981	1264083	157865	157966	1e-27	128
Contig46	91.95	87	4	3	575319	575404	157960	157876	8e-25	119
Contig46	92.68	82	4	2	1767359	1767438	157871	157952	3e-24	117
Contig46	88	100	9	3	589341	589439	157873	157970	1e-23	115
Contig46	93.24	74	4	1	764188	764260	157944	157871	2e-21	108
Contig47	81.92	271	31	13	1471088	1471346	158124	157860	2e-53	213
Contig47	89.81	157	11	5	976671	976824	157873	158027	2e-48	196
Contig47	87.8	123	10	4	1554605	1554725	157994	157875	4e-31	139
Contig47	90.53	95	7	2	456373	456465	157966	157872	1e-26	124
Contig47	91.36	81	5	2	2042270	2042350	157944	157866	3e-22	110
Contig48	88.39	155	13	5	2367018	2367169	157871	158023	8e-44	182
Contig48	89.29	140	12	3	2240132	2240268	157872	158011	5e-41	172
Contig48	88.19	144	13	3	273829	273970	157875	158016	6e-40	169
Contig48	86.43	140	16	3	1564798	1564935	157870	158008	2e-34	150
Contig48	89.34	122	10	3	67316	67435	157993	157873	2e-34	150
Contig48	83.01	153	22	4	2353374	2353524	157946	158096	6e-30	135
Contig48	88.99	109	10	2	1278737	1278843	157980	157872	2e-29	134
Contig48	89.8	98	8	2	1300937	1301032	157875	157972	1e-26	124
Contig48	90.53	95	6	3	1983141	1983234	157958	157866	5e-26	122
Contig48	86.92	107	11	3	860167	860271	157973	157868	2e-24	117
Contig48	90.22	92	6	3	1205350	1205440	157971	157882	2e-24	117
Contig48	89.13	92	7	3	731873	731963	157871	157960	1e-22	111
Contig48	92.21	77	5	1	1356646	1356721	157948	157872	1e-21	108
Contig48	86.14	101	10	4	1613211	1613309	157968	157870	5e-21	106
Contig49	86.52	230	23	8	26842	27068	158096	157872	1e-63	246
Contig49	88.2	161	13	6	975647	975804	158022	157865	7e-46	187
Contig50	82.95	258	28	12	603133	603378	158125	157872	7e-55	219
Contig50	90.45	157	11	4	1090481	1090634	158027	157872	2e-50	204
Contig50	86.46	192	18	8	253288	253475	157875	158062	2e-50	204
Contig50	89.33	150	12	4	10117	10263	157874	158022	7e-45	185
Contig50	81.4	242	28	7	616161	616388	158109	157871	9e-44	182
Contig50	88.24	153	14	4	1990986	1991135	157866	158017	3e-43	180
Contig50	88.41	138	13	3	523296	523431	158009	157873	3e-38	163
Contig50	90.32	124	8	4	2409883	2410005	158002	157882	4e-37	159
Contig50	93.15	73	4	1	1403574	1403645	157870	157942	5e-21	106
Contig50	90.48	63	5	1	637630	637691	157933	157871	9e-14	82.4
Contig50	88.89	63	4	2	637324	637383	157973	158035	2e-11	75
Contig50	78.63	117	18	6	725986	726098	157969	158082	2e-10	71.3
Contig51	85.49	255	30	7	109734	109984	157869	158120	2e-67	259
Contig51	86.49	148	15	5	496586	496729	158020	157874	6e-37	158
Contig51	88.99	109	10	2	928608	928714	157981	157873	1e-29	134
Contig51	91.78	73	4	2	1089037	1089109	157944	157874	1e-19	100
Contig52	86.51	252	27	7	421773	422020	157872	158120	1e-70	270
Contig52	89.16	166	12	6	1058206	1058368	158034	157872	5e-50	202
Contig52	90.2	153	11	4	1246154	1246303	158018	157867	2e-48	196
Contig52	89.03	155	12	5	2043444	2043594	158027	157874	1e-45	187
Contig54	90.07	151	10	5	1548966	1549113	158019	157871	9e-47	191
Contig54	89.17	157	12	5	1539368	1539521	157873	158027	9e-47	191
Contig54	87.6	129	13	3	573518	573645	158012	157886	2e-33	147
Contig54	86.49	111	12	3	73440	73549	157983	157875	4e-25	119
Contig54	90.22	92	6	3	1371326	1371416	157872	157961	2e-24	117
Contig54	90.14	71	5	2	681552	681621	157872	157941	9e-17	91.6
Contig55	85.37	205	23	7	358477	358677	158076	157875	2e-51	206
Contig57	88.04	209	18	7	163716	163920	157873	158078	5e-62	241
Contig57	89.74	156	12	4	43189	43342	158025	157872	1e-48	196
Contig57	89.9	99	5	5	763302	763399	157868	157962	2e-26	122
Contig58	84.98	253	30	8	2825606	2825854	157872	158120	3e-64	250
Contig58	86.11	216	21	9	1715731	1715942	158070	157860	2e-56	224
Contig58	91.28	149	10	3	2181400	2181545	158021	157873	3e-49	200
Contig58	91.28	149	10	3	2832878	2833023	157876	158024	3e-49	200
Contig58	86.86	175	17	6	2117543	2117714	158067	157896	2e-46	191
Contig58	89.29	112	9	3	1761067	1761177	157980	157871	2e-30	137
Contig58	88.89	108	8	4	2805100	2805206	157883	157987	4e-28	130
Contig58	92.31	78	5	1	1284326	1284402	157871	157948	5e-22	110
Contig58	89.29	84	5	4	473995	474077	157862	157942	9e-20	102
Contig61	86.45	251	27	7	1593039	1593285	158120	157873	5e-70	268
Contig61	91.3	161	9	5	519894	520052	158029	157872	6e-54	215
Contig61	86.29	197	19	8	1862362	1862555	158063	157872	1e-51	207
Contig61	88.46	156	14	4	201131	201283	158024	157870	5e-45	185
Contig61	88.82	152	11	5	1637341	1637488	157875	158024	6e-44	182
Contig61	91.26	103	7	2	1550809	1550909	157978	157876	4e-31	139
Contig61	92.11	76	4	2	609520	609595	157944	157871	4e-21	106
Contig61	95.65	46	1	1	235296	235340	158022	157977	4e-11	73.1
Contig61	95.65	46	1	1	230234	230278	158022	157977	4e-11	73.1
Contig63	84.02	219	28	7	44935	45150	158120	157906	3e-51	204
Contig63	90.37	135	10	3	89206	89338	158004	157871	2e-42	174
Contig63	93.85	65	2	2	251777	251841	157871	157933	5e-19	97.1
Contig64	85.55	263	30	8	520028	520286	158124	157866	9e-70	268
Contig64	85.99	257	29	7	2014905	2015157	158125	157872	9e-70	268
Contig64	83.21	262	35	9	235765	236023	157871	158126	1e-58	231
Contig64	86.8	197	19	7	1277098	1277290	158058	157865	4e-53	213
Contig64	82.43	239	35	7	2390333	2390568	158120	157886	9e-50	202
Contig64	88.82	161	13	5	2469782	2469938	157875	158034	5e-47	193
Contig64	88.98	127	9	4	1242432	1242556	157996	157873	9e-35	152
Contig64	87.5	112	11	3	937199	937308	157987	157877	6e-27	126
Contig64	84.82	112	14	3	2463287	2463395	157873	157984	6e-22	110
Contig64	89.53	86	7	2	2517934	2518017	157873	157958	2e-21	108
Contig64	91.18	68	5	1	2725190	2725256	157877	157944	2e-16	91.6
Contig64	89.86	69	7	0	3508520	3508588	157876	157944	7e-16	89.8
Contig65	83.97	262	33	8	1844242	1844500	158125	157870	5e-62	243
Contig65	87.25	204	19	7	1561984	1562183	157875	158075	5e-57	226
Contig65	83.4	247	26	8	2603975	2604208	158114	157870	1e-53	215
Contig65	89.38	160	12	5	2555513	2555669	158027	157870	4e-48	196
Contig65	87.12	163	13	8	600744	600904	158027	157871	1e-42	178
Contig65	88.44	147	12	5	358966	359111	157862	158004	6e-41	172
Contig65	86.09	151	17	4	250283	250430	157875	158024	5e-37	159
Contig65	86.57	134	14	4	600978	601108	157871	158003	1e-32	145
Contig65	87.72	114	11	3	2656340	2656451	157876	157988	4e-28	130
Contig65	90.48	84	5	3	2324392	2324473	157953	157871	2e-21	108
Contig65	88.04	92	8	3	189240	189328	157874	157965	6e-21	106
Contig65	93.85	65	2	2	1842262	1842326	157882	157944	4e-18	97.1
Contig66	86.11	252	28	7	632996	633243	158120	157872	1e-68	265
Contig66	86.29	248	27	6	604479	604723	158114	157871	4e-68	263
Contig66	85.27	258	30	8	1107081	1107335	157868	158120	5e-67	259
Contig66	86.31	241	26	7	1450073	1450309	157871	158108	6e-66	255
Contig66	84.62	260	32	7	2947100	2947354	157870	158126	8e-65	252
Contig66	85.27	224	27	6	1990743	1990963	158120	157900	5e-57	226
Contig66	80.31	254	32	10	1132342	1132582	157872	158120	5e-42	176
Contig66	91.41	128	9	2	2167005	2167130	158024	157897	2e-41	174
Contig66	82.59	201	18	10	1551059	1551246	157882	158078	1e-37	161
Contig66	88.3	94	9	2	2329924	2330015	157965	157872	1e-22	111
Contig66	88.24	51	5	1	557156	557205	157977	158027	5e-07	60.2
Contig67	84.35	262	32	9	593846	594103	158127	157871	3e-64	248
Contig67	84.79	217	24	9	893443	893654	157873	158085	1e-52	209
Contig67	90.91	154	10	4	244297	244447	157872	158024	6e-51	204
Contig67	89.66	87	7	2	125864	125948	157874	157960	1e-22	110
Contig68	85.55	256	30	6	953884	954135	157862	158114	5e-68	261
Contig68	85.91	220	20	8	793744	793957	157871	158085	7e-57	224
Contig68	87.84	148	13	5	532986	533130	157875	158020	3e-40	169
Contig68	88.28	128	11	4	1010873	1010998	157866	157991	1e-34	150
Contig68	90.35	114	8	3	865920	866032	157876	157987	1e-33	147
Contig68	92.96	71	4	1	1084648	1084717	157874	157944	3e-20	102
Contig69	81.78	214	25	14	781245	781450	157871	158078	8e-40	167
Contig70	86.17	188	19	7	19880	20063	158058	157874	4e-48	196
Contig70	88.68	159	13	5	2912355	2912510	157871	158027	6e-46	189
Contig70	89.36	94	8	2	3024640	3024731	157966	157873	3e-24	117
Contig70	89.74	78	5	3	2154081	2154157	157957	157882	4e-18	97.1
Contig71	90.97	155	10	4	1409908	1410060	158024	157872	4e-51	206
Contig71	85.28	197	22	7	1113898	1114090	158064	157871	2e-48	196
Contig71	88.96	154	13	4	367174	367324	158025	157873	1e-45	187
Contig71	86.55	171	15	8	704975	705142	158027	157862	7e-44	182
Contig71	90.65	139	10	3	428095	428231	157873	158010	7e-44	182
Contig71	88.24	153	13	5	1960723	1960873	157871	158020	9e-43	178
Contig71	92.86	70	4	1	1716434	1716502	157944	157875	2e-19	100
Contig72	87.3	189	15	8	224777	224963	158024	157843	4e-52	207
Contig77	85.06	261	31	8	855353	855609	157869	158125	1e-67	259
Contig77	88.89	162	11	7	630252	630411	158027	157871	1e-47	193
Contig77	91.24	137	10	2	225673	225807	157872	158008	2e-45	185
Contig77	89.62	106	9	2	701583	701686	157872	157977	8e-30	134
Contig77	85.95	121	10	5	202116	202234	157975	157860	2e-26	122
Contig78	86.27	255	26	8	3940969	3941219	158120	157871	1e-69	268
Contig78	85.17	263	31	8	3367816	3368074	158125	157867	6e-68	263
Contig78	84.13	252	33	7	1598609	1598856	157872	158120	3e-60	237
Contig78	83.46	254	34	8	667769	668018	157875	158124	6e-58	230
Contig78	83.53	255	31	11	1410978	1411225	158125	157875	2e-57	228
Contig78	86.96	184	19	5	3306985	3307164	158045	157863	1e-49	202
Contig78	85.15	202	24	6	3134583	3134780	157872	158071	1e-49	202
Contig78	87.12	163	17	4	58297	58456	158027	157866	2e-43	182
Contig78	87.97	133	14	2	1296236	1296366	158004	157872	1e-35	156
Contig78	85.71	147	10	6	3589788	3589925	157872	158016	2e-32	145
Contig78	88.39	112	11	2	3680274	3680383	157982	157871	5e-29	134
Contig78	90.91	99	6	3	3991852	3991949	157966	157870	6e-28	130
Contig78	88.04	92	7	4	1325914	1326003	157965	157876	1e-20	106
Contig78	91.43	70	3	3	2484561	2484629	157872	157939	8e-17	93.5
Contig79	85.44	261	28	10	2094520	2094776	157870	158124	3e-68	263
Contig79	85.77	239	27	7	1327764	1327998	158109	157874	3e-63	246
Contig79	88.51	148	14	3	1001836	1001980	157875	158022	4e-42	176
Contig79	87.66	154	13	6	954224	954373	158024	157873	2e-41	174
Contig79	90.23	133	10	3	2319930	2320060	157871	158002	2e-40	171
Contig79	86.49	111	12	3	873047	873155	157980	157871	7e-25	119
Contig79	92.86	70	4	1	2315877	2315945	157941	157872	3e-19	100
Contig79	89.55	67	5	2	478275	478340	157939	157874	3e-14	84.2
Contig84	87.3	252	26	6	2878564	2878811	157865	158114	3e-74	283
Contig84	85.66	258	30	7	2918364	2918617	158124	157870	1e-68	265
Contig84	85.06	261	30	8	777214	777471	158126	157872	2e-66	257
Contig84	84.71	255	28	10	925341	925591	158125	157878	1e-62	244
Contig84	85.78	211	23	7	212549	212755	158078	157871	3e-54	217
Contig84	83.68	239	26	11	1197933	1198161	157873	158108	4e-53	213
Contig84	91.08	157	9	5	2256259	2256413	157872	158025	2e-51	207
Contig84	82.21	253	28	14	2515622	2515860	158124	157875	8e-50	202
Contig84	90.18	112	8	3	238531	238641	157871	157980	5e-32	143
Contig84	87.93	116	11	3	2932024	2932137	157987	157873	3e-29	134
Contig84	93.24	74	4	1	299391	299463	157944	157871	2e-21	108
Contig85	83.85	260	33	9	606725	606980	157872	158126	2e-61	239
Contig85	82.68	254	35	8	137693	137940	158125	157875	9e-55	217
Contig85	87.56	193	15	9	155678	155867	158058	157872	3e-54	215
Contig85	88.05	159	12	6	786868	787021	158027	157871	3e-44	182
Contig85	86.92	107	12	2	494576	494680	157980	157874	3e-25	119
Contig85	88.64	88	6	3	219149	219232	157871	157958	7e-21	104
Contig86	85.71	252	29	7	2205479	2205726	157872	158120	5e-67	259
Contig86	85.52	221	23	9	1667224	1667440	158085	157870	6e-56	222
Contig86	82.47	251	36	7	126920	127164	158114	157866	4e-53	213
Contig86	90.79	152	11	3	529255	529403	157866	158017	3e-49	200
Contig86	90.13	152	12	3	2158816	2158964	157871	158022	1e-47	195
Contig86	90.15	132	9	4	1485532	1485661	157898	158027	8e-40	169
Contig86	90.79	76	4	3	473404	473476	157871	157946	1e-18	99
Contig88	88.46	156	12	6	2360961	2361114	157872	158023	2e-44	183
Contig88	91.47	129	8	3	2122761	2122887	157871	157998	1e-41	174
Contig88	86.34	161	16	6	1577666	1577823	158027	157870	2e-40	171
Contig88	85.35	157	10	6	1032379	1032523	157872	158027	2e-34	150
Contig88	87.18	117	12	3	1556887	1557002	157986	157872	3e-28	130
Contig90	85.88	262	29	8	1579141	1579399	157864	158120	4e-71	272
Contig90	84.01	269	34	9	855500	855765	158128	157866	2e-64	250
Contig90	84.65	241	28	9	1077535	1077770	158107	157871	6e-59	231
Contig90	89.68	155	12	4	256149	256300	158024	157871	9e-48	195
Contig90	89.19	111	8	4	1168515	1168624	157871	157978	5e-30	135
Contig90	86.44	118	14	2	1499305	1499420	157989	157872	9e-28	128
Contig91	84.58	253	29	10	343043	343290	158119	157872	1e-62	243
Contig91	89.44	161	13	4	333209	333366	158025	157866	8e-50	200
Contig91	89.17	157	13	4	319093	319246	158021	157866	1e-47	193
Contig91	88.5	113	10	3	621763	621873	157873	157984	8e-30	134
Contig92	84.92	252	31	7	1828913	1829160	158125	157877	1e-63	248
Contig92	86.67	195	19	7	735615	735805	158063	157872	5e-52	209
Contig92	89.38	160	11	6	2335069	2335226	157872	158027	4e-48	196
Contig92	88.61	158	13	5	1296647	1296801	158027	157872	2e-45	187
Contig92	88.54	157	12	6	1572187	1572340	158027	157874	8e-45	185
Contig92	88.16	152	14	4	1392881	1393029	157873	158023	1e-42	178
Contig92	89.39	132	10	4	1124236	1124366	157865	157993	4e-38	163
Contig92	91.07	112	7	3	151507	151617	157980	157871	1e-33	148
Contig92	92.63	95	5	2	278346	278438	157965	157871	8e-30	135
Contig92	90	100	8	2	2264175	2264272	157971	157872	1e-27	128
Contig92	89.09	55	3	2	1059227	1059278	158035	157981	1e-08	65.8
Contig92	87.04	54	6	1	455170	455222	157977	158030	5e-07	60.2
Contig92	90.91	44	3	1	2678787	2678829	158020	157977	2e-06	58.4
Contig94	89.47	152	10	6	384412	384561	157880	158027	3e-46	187
Contig94	89.55	134	10	4	386876	387005	158004	157871	4e-40	167
Contig97	86.22	254	27	8	525705	525955	158120	157872	4e-70	268
Contig97	86.19	239	26	7	511107	511342	158120	157886	4e-65	252
Contig97	90.97	155	10	4	245485	245636	158024	157871	3e-51	206
Contig97	89.03	155	12	5	735389	735540	158027	157875	1e-45	187
Contig97	89.72	107	9	2	231474	231578	157979	157873	4e-30	135
Contig97	89.62	106	9	2	1394184	1394287	157982	157877	1e-29	134
Contig97	85.57	97	10	3	1390120	1390212	157967	157871	5e-19	99
Contig98	85	260	30	9	1335051	1335307	158124	157871	4e-66	255
Contig98	84.8	204	23	8	1596477	1596675	158065	157865	6e-49	198
Contig98	88.54	157	13	5	1675321	1675474	157873	158027	5e-45	185
Contig98	90.52	116	9	2	1757594	1757707	157987	157872	5e-35	152
Contig98	89.91	109	9	2	111316	111422	157979	157871	4e-31	139
Contig98	88.3	94	8	3	924813	924904	157966	157874	3e-22	110
Contig98	93.24	74	4	1	638949	639021	157872	157945	1e-21	108
Contig98	91.03	78	5	2	935660	935735	157876	157953	1e-20	104
Contig100	84.52	252	32	6	3366829	3367076	157876	158124	7e-62	243
Contig100	83.4	253	33	9	4427373	4427620	158120	157872	7e-57	226
Contig100	85.17	209	25	5	18846	19050	157872	158078	7e-52	209
Contig100	83.49	212	28	6	2036174	2036382	157871	158078	2e-46	191
Contig100	91.84	98	6	2	2232374	2232469	157968	157871	1e-29	135
Contig100	86.96	115	12	3	3168711	3168824	157978	157866	7e-27	126
Contig100	89.8	98	7	3	3229827	3229922	157966	157870	9e-26	122
Contig100	88.66	97	9	2	2544527	2544621	157875	157971	4e-24	117
Contig100	91.89	74	5	1	543096	543168	157871	157944	1e-19	102
Contig100	87.8	82	7	3	2612435	2612514	157951	157871	7e-17	93.5
Contig100	100	32	0	0	3107435	3107466	158008	157977	7e-07	60.2
Contig101	85.37	246	28	7	1259753	1259994	157873	158114	6e-64	248
Contig101	84.38	256	32	8	164774	165025	157874	158125	8e-63	244
Contig101	84.13	252	32	8	940822	941069	157873	158120	1e-60	237
Contig101	88.54	157	13	5	531042	531195	158027	157873	5e-45	185
Contig101	88.08	151	15	3	671501	671648	157873	158023	3e-42	176
Contig101	92.05	88	4	3	1427396	1427482	157960	157875	1e-25	121
Contig102	86.38	213	20	8	1130940	1131149	157870	158076	7e-57	224
Contig102	88.51	148	13	4	937878	938022	157875	158021	2e-42	176
Contig102	90.32	124	10	2	1159180	1159301	157873	157996	6e-38	161
Contig102	86.15	130	14	4	909711	909839	157871	157997	9e-31	137
Contig102	89.52	105	9	2	927023	927125	157874	157978	4e-29	132
Contig102	89.16	83	6	3	711365	711446	157871	157951	1e-19	100
Contig103	86.61	127	12	5	549261	549385	157988	157865	1e-30	135
Contig104	89.94	169	13	4	12203	12367	157871	158039	3e-54	215
Contig104	90.07	151	11	4	592266	592413	158020	157871	2e-47	193
Contig104	82.38	227	25	12	487468	487682	158096	157873	1e-44	183
Contig104	91.18	136	10	2	166060	166194	158008	157874	1e-44	183
Contig104	87.01	154	16	4	283127	283277	158024	157872	8e-41	171
Contig104	89.83	118	9	3	146365	146480	157871	157987	4e-34	148
Contig104	87.7	122	13	2	391247	391367	158012	157892	6e-32	141
Contig104	89.62	106	9	2	164431	164534	157874	157979	1e-29	134
Contig104	91.21	91	5	3	474948	475037	157865	157953	8e-26	121
Contig108	86.73	226	22	8	955016	955237	158085	157864	6e-63	244
Contig108	90.97	155	10	4	356650	356802	157872	158024	3e-51	206
Contig108	89.31	159	12	5	1340426	1340581	158027	157871	6e-48	195
Contig108	92.25	129	8	2	745449	745575	157999	157871	4e-44	182
Contig108	86.88	160	16	5	117716	117871	157876	158034	7e-42	174
Contig108	88.97	136	12	3	925965	926098	157870	158004	4e-39	165
Contig108	88.89	117	11	2	1133080	1133194	157866	157982	2e-32	143
Contig108	89.32	103	9	2	83073	83173	157975	157873	6e-28	128
Contig108	88.46	104	9	3	1214261	1214361	157863	157966	3e-26	122
Contig108	91.55	71	4	2	1319150	1319220	157933	157865	2e-18	97.1
Contig109	85.66	258	30	7	290722	290975	157871	158125	8e-69	265
Contig109	84.64	267	30	11	368245	368508	157868	158126	5e-66	255
Contig109	88.46	104	10	2	495137	495238	157979	157876	1e-26	124
Contig109	81.46	151	14	9	1199352	1199501	158004	157867	1e-22	111
Contig110	89.61	154	10	5	862615	862766	157875	158024	7e-47	191
Contig110	82.93	164	16	8	201180	201331	158029	157866	9e-31	137
Contig111	91.39	151	9	4	235713	235860	158021	157872	8e-51	204
Contig111	89.38	160	12	5	453654	453811	157871	158027	1e-48	196
Contig111	88.02	167	14	6	273788	273951	158027	157864	2e-47	193
Contig111	88.64	132	12	3	52036	52165	157874	158004	6e-37	158
Contig111	81.34	134	14	4	571594	571716	158004	157871	4e-19	99
Contig111	91.53	59	2	2	741314	741369	157977	158035	5e-13	78.7
Contig112	86.18	246	27	7	242791	243032	158113	157871	4e-67	259
Contig112	85.43	254	30	7	1875295	1875544	158120	157870	1e-66	257
Contig112	84.5	258	32	8	429874	430128	157862	158114	8e-64	248
Contig112	82.77	267	36	10	1648681	1648943	158125	157865	3e-58	230
Contig112	84.08	245	28	8	2171452	2171692	158114	157877	4e-57	226
Contig112	90.6	149	10	4	1177176	1177321	158020	157873	1e-47	195
Contig112	84.94	166	20	5	1606697	1606859	157922	158085	3e-38	163
Contig112	93.55	62	3	1	2537695	2537755	157872	157933	2e-16	91.6
Contig113	86.61	254	26	8	221242	221492	157872	158120	1e-71	274
Contig113	86.67	240	25	7	702156	702391	158113	157877	4e-67	259
Contig113	84.65	254	32	7	320830	321079	158124	157874	3e-63	246
Contig113	83.67	251	31	8	2573588	2573834	157876	158120	1e-57	228
Contig113	86.32	190	18	8	1668452	1668636	158059	157873	2e-49	200
Contig113	92.54	134	8	2	603653	603784	158004	157871	1e-46	191
Contig113	80.38	265	36	11	354937	355199	158124	157874	2e-45	187
Contig113	86.71	173	18	5	494489	494658	158064	157894	2e-45	187
Contig113	85.98	164	17	6	312353	312512	157866	158027	2e-40	171
Contig113	85.9	156	17	5	1226356	1226508	158027	157874	1e-37	161
Contig113	89.11	101	9	2	359091	359189	157871	157971	1e-26	124
Contig115	85.66	258	29	8	2022476	2022730	157875	158127	1e-68	265
Contig115	85.25	244	29	7	1319001	1319240	157874	158114	1e-62	244
Contig115	85.11	235	28	7	2150567	2150798	157878	158108	3e-59	233
Contig115	84.68	222	24	10	479126	479343	157860	158075	4e-53	213
Contig115	91.39	151	10	3	2039932	2040079	158024	157874	2e-50	204
Contig115	84.54	207	25	7	964742	964945	157918	158120	1e-48	198
Contig115	88.89	162	12	6	3038739	3038897	157869	158027	1e-47	195
Contig115	87.97	158	14	5	1355018	1355172	157872	158027	1e-43	182
Contig115	90.84	131	10	2	2645784	2645912	158002	157872	2e-41	174
Contig115	89.68	126	11	2	1779910	1780033	157871	157996	5e-37	159
Contig115	88.57	105	10	2	436188	436290	157875	157979	5e-27	126
Contig115	89.47	76	4	4	2049361	2049434	157878	157951	5e-17	93.5
Contig116	88.16	152	14	4	431922	432069	158024	157873	5e-43	178
Contig116	87.6	121	9	6	954399	954517	157991	157875	3e-30	135
Contig116	86.32	117	14	2	40888	41002	157864	157980	2e-27	126
Contig116	93.18	44	2	1	354645	354687	158020	157977	1e-08	63.9
Contig117	85.64	195	21	7	138803	138993	157872	158063	2e-49	198
Contig117	88.89	99	8	3	491908	492005	157865	157961	2e-25	119
Contig118	85.23	176	19	6	533671	533842	157862	158034	4e-42	174
Contig118	89.9	99	6	4	181621	181718	157866	157961	4e-27	124
Contig119	90.4	125	8	4	154671	154794	157993	157872	7e-39	161
Contig120	93.15	73	4	1	191690	191761	157872	157944	6e-22	106
Contig122	84.73	203	21	9	1346814	1347011	158070	157873	9e-48	195
Contig122	87.74	155	14	5	1771253	1771404	157875	158027	3e-42	176
Contig122	89.69	97	8	2	76115	76209	157970	157874	4e-26	122
Contig122	91.46	82	5	2	1565362	1565441	157860	157941	9e-23	111
Contig122	92.41	79	5	1	713087	713164	157866	157944	9e-23	111
Contig122	90.24	82	6	2	1920965	1921044	157872	157953	4e-21	106
Contig122	88.14	59	4	2	297170	297225	158035	157977	2e-09	67.6
Contig123	83.21	268	37	8	2972471	2972734	157862	158125	6e-61	239
Contig123	90.32	155	10	5	3022602	3022754	157871	158022	1e-48	198
Contig123	89.86	138	9	5	1609573	1609709	158005	157872	7e-41	172
Contig123	91.3	92	6	2	3068803	3068893	157871	157961	2e-26	124
Contig123	88.12	101	10	2	2649778	2649876	157975	157875	9e-25	119
Contig123	89.36	94	7	3	3179351	3179443	157966	157875	1e-23	115
Contig123	84.62	104	12	4	141916	142017	158078	157977	3e-19	100
Contig123	89.29	56	3	2	2469740	2469792	158035	157980	3e-09	67.6
Contig123	88.24	51	4	2	2065150	2065198	158026	157976	5e-07	60.2
Contig124	85.15	229	27	7	438848	439072	157871	158096	3e-58	228
Contig124	90.32	155	11	4	766768	766919	157871	158024	7e-50	200
Contig124	89.19	111	10	2	274221	274329	157981	157871	5e-31	137
Contig124	88.39	112	11	2	8926	9035	157976	157865	7e-30	134
Contig124	90.1	101	8	2	465237	465335	157871	157971	9e-29	130
Contig124	92.21	77	4	2	688200	688275	157945	157870	4e-22	108
Contig124	92.21	77	4	2	686659	686734	157945	157870	4e-22	108
Contig124	89.29	84	7	2	135708	135789	157865	157948	6e-21	104
Contig124	93.06	72	4	1	683958	684028	157873	157944	6e-21	104
Contig126	89.87	158	11	5	486619	486773	157872	158027	2e-49	198
Contig126	90.35	114	9	2	115421	115532	157873	157986	2e-34	148
Contig126	85.33	150	11	5	15451	15589	157870	158019	2e-33	145
Contig126	86	100	12	2	186044	186141	157861	157960	1e-21	106
Contig127	89.91	109	9	2	86201	86307	157981	157873	8e-32	139
Contig135	82.68	127	6	5	300844	300963	157895	158012	3e-19	99
Contig136	90.2	153	12	3	147548	147697	158024	157872	1e-48	196
Contig136	89.47	152	12	4	165284	165432	158022	157872	2e-46	189
Contig136	83.17	208	24	9	614709	614909	157874	158077	1e-43	180
Contig136	91.67	108	7	2	549665	549770	157874	157981	3e-34	148
Contig136	90.62	96	7	2	462685	462778	157866	157961	2e-27	126
Contig136	94.59	74	3	1	518668	518740	157871	157944	1e-23	113
Contig136	93.24	74	2	3	129475	129547	157882	157953	2e-21	106
Contig136	90.12	81	5	3	248054	248133	157882	157960	3e-20	102
Contig137	85.25	244	28	8	850063	850303	157863	158101	1e-62	244
Contig137	88.89	153	13	4	1993108	1993257	157871	158022	8e-45	185
Contig137	89.21	139	12	3	328755	328891	158012	157875	2e-40	171
Contig137	88.49	139	12	4	1455188	1455324	157999	157863	1e-38	165
Contig137	90	130	9	4	1230919	1231047	157871	157997	1e-38	165
Contig137	89.15	129	11	3	777282	777408	157872	157999	2e-36	158
Contig137	90.68	118	8	3	467333	467449	157987	157872	2e-35	154
Contig137	89.47	114	8	4	1302612	1302724	157981	157871	2e-31	141
Contig137	89.42	104	8	3	376403	376503	157871	157974	1e-27	128
Contig137	89.13	92	8	2	2790493	2790582	157966	157875	4e-23	113
Contig137	94.52	73	3	1	1370707	1370778	157872	157944	1e-22	111
Contig137	93.55	62	3	1	312275	312335	157933	157872	2e-16	91.6
Contig138	88.04	209	19	6	872692	872896	157872	158078	2e-62	243
Contig138	88.16	152	13	5	498624	498773	158020	157872	2e-42	176
Contig138	91.03	78	5	2	714759	714835	157938	157862	1e-20	104
Contig138	91.89	74	5	1	720615	720687	157938	157865	4e-20	102
Contig139	85.46	227	27	6	1079260	1079482	158095	157871	4e-59	231
Contig139	89.04	146	12	4	128370	128512	157872	158016	5e-43	178
Contig139	82.56	195	19	11	679572	679755	157864	158054	7e-37	158
Contig139	85.9	156	11	11	297319	297470	158020	157872	2e-36	156
Contig140	85.33	259	30	8	848563	848817	158126	157872	4e-68	261
Contig140	91.11	135	10	2	166810	166942	158004	157870	3e-44	182
Contig140	88.74	151	12	5	215417	215565	157872	158019	1e-43	180
Contig140	86.54	104	9	5	767273	767374	157861	157961	2e-22	110
Contig141	84.98	233	28	7	1018978	1019207	157872	158100	1e-58	230
Contig141	89.83	118	8	4	345580	345696	157986	157872	4e-34	148
Contig141	91.89	74	5	1	713313	713385	157869	157942	3e-20	102
Contig141	92.75	69	4	1	225045	225112	157942	157874	4e-19	99
Contig141	90.28	72	6	1	578477	578547	157944	157873	2e-17	93.5
Contig143	86.61	239	25	7	1250824	1251058	157873	158108	9e-67	257
Contig143	87.62	210	19	7	483630	483836	158085	157880	1e-60	237
Contig143	86.67	210	22	6	481708	481915	157880	158085	7e-58	228
Contig143	90.38	156	10	5	834313	834465	157874	158027	1e-49	200
Contig143	88.64	132	12	3	880349	880478	158003	157873	9e-37	158
Contig143	88.99	109	9	3	396247	396354	157875	157981	5e-29	132
Contig143	91.3	69	5	1	746797	746864	157873	157941	3e-17	93.5
Contig144	88.89	117	10	3	762209	762323	157986	157871	5e-32	141
Contig144	90.38	104	8	2	67874	67975	157870	157973	2e-30	135
Contig152	86.1	259	28	8	1033366	1033621	157872	158125	2e-71	272
Contig152	85.71	245	28	7	905051	905291	158114	157873	3e-65	252
Contig152	90.45	157	10	5	245542	245695	157873	158027	3e-50	202
Contig152	89.19	111	9	3	307095	307203	157982	157873	3e-30	135
Contig155	90.57	159	11	4	196544	196699	157871	158028	1e-52	207
Contig155	87.96	108	11	2	105692	105797	157981	157874	4e-28	126
Contig156	89.24	158	13	4	137744	137898	158027	157871	3e-48	195
Contig156	90.7	129	9	3	408933	409059	157877	158004	2e-40	169
Contig157	85.54	242	27	8	1653029	1653265	158109	157871	3e-63	246
Contig157	84.52	252	32	7	1557410	1557657	157872	158120	4e-62	243
Contig157	83.92	255	33	8	2350581	2350831	158125	157875	2e-60	237
Contig157	90.97	155	10	4	636190	636342	158024	157872	5e-51	206
Contig157	89.09	165	13	5	1957503	1957664	157865	158027	2e-49	200
Contig157	89.17	157	13	4	2189056	2189209	157871	158026	4e-47	193
Contig157	90	150	12	3	1654611	1654757	158020	157871	1e-46	191
Contig157	88.68	159	13	5	1254970	1255125	157871	158027	5e-46	189
Contig157	88.12	160	13	6	418095	418251	158027	157871	7e-45	185
Contig157	88.97	136	12	3	1258339	1258472	158011	157877	9e-39	165
Contig157	86.78	121	12	4	2129904	2130022	157868	157986	9e-29	132
Contig157	92.31	91	5	2	870611	870699	157871	157961	1e-27	128
Contig157	94.03	67	3	1	1756194	1756259	157866	157932	2e-19	100
Contig157	93.75	64	2	2	1927824	1927887	157933	157872	1e-17	95.3
Contig157	90	60	3	2	2320568	2320624	158036	157977	1e-11	75
Contig157	93.18	44	2	1	2453999	2454041	157977	158020	3e-08	63.9
Contig157	96.97	33	1	0	520817	520849	158012	157980	5e-06	56.5
Contig158	86	200	19	7	55774	55966	158070	157873	2e-51	206
Contig158	89.31	159	13	4	674634	674789	158028	157871	1e-48	196
Contig158	89.17	157	12	5	698638	698791	158027	157873	6e-47	191
Contig158	88.8	125	10	4	543668	543791	157865	157986	1e-34	150
Contig158	86.86	137	8	3	532473	532599	158012	157876	5e-33	145
Contig158	88.79	116	10	3	1110961	1111073	158016	157901	2e-31	139
Contig158	93.51	77	4	1	890609	890684	157947	157871	1e-23	113
Contig158	94.74	38	1	1	48956	48992	157983	158020	7e-07	58.4
Contig159	89.44	161	12	5	310618	310776	158027	157870	2e-49	198
Contig159	89.1	156	12	5	454496	454649	158023	157871	1e-46	189
Contig159	86.52	141	14	4	469561	469697	157871	158010	5e-35	150
Contig161	83.53	255	34	8	303830	304080	157875	158125	6e-59	231
Contig161	90.38	156	11	4	1784210	1784362	157873	158027	5e-50	202
Contig161	86.16	159	16	6	657641	657795	157871	158027	2e-39	167
Contig161	88.89	135	12	3	1559830	1559962	157871	158004	2e-38	163
Contig161	87.86	140	13	4	848870	849007	158000	157863	8e-38	161
Contig161	87.86	140	13	4	198154	198290	157882	158020	8e-38	161
Contig161	90.53	95	6	3	1614495	1614588	157964	157872	4e-26	122
Contig161	80.79	151	13	10	160463	160597	158022	157872	1e-20	104
Contig165	85.44	261	28	9	294955	295212	158125	157872	2e-68	263
Contig165	85.36	239	29	6	842263	842497	158104	157868	3e-62	243
Contig165	87.76	147	14	4	1555972	1556116	157876	158020	5e-40	169
Contig165	87.84	148	13	5	979860	980003	157878	158024	5e-40	169
Contig165	87.16	148	15	4	1037237	1037381	158019	157873	7e-39	165
Contig165	90.27	113	9	2	555084	555194	157874	157986	3e-33	147
Contig165	90.43	94	7	2	407386	407477	157873	157966	4e-26	122
Contig165	91.43	70	5	1	1109763	1109831	157961	157892	9e-18	95.3
Contig165	91.53	59	2	2	2101898	2101953	158035	157977	9e-13	78.7
Contig167	85.26	251	29	8	802784	803030	157874	158120	3e-65	252
Contig167	89.63	164	12	5	208097	208257	158027	157866	8e-51	204
Contig167	88.89	126	11	3	241459	241582	157995	157871	3e-35	152
Contig167	85.71	119	11	4	41618	41732	158002	157886	9e-26	121
Contig167	89	100	6	5	330138	330233	157970	157872	3e-25	119
Contig167	90.22	92	6	3	911650	911738	157870	157961	1e-24	117
Contig167	93.15	73	4	1	171621	171692	157872	157944	2e-21	106
Contig167	89.02	82	6	3	557241	557321	157941	157862	4e-19	99
Contig167	92.75	69	4	1	202220	202287	157944	157876	4e-19	99
Contig168	85.5	269	29	10	123016	123280	157862	158124	5e-71	272
Contig168	84.38	256	30	8	2523502	2523753	157871	158120	4e-62	243
Contig168	86.07	201	21	7	2399079	2399275	157874	158071	4e-52	209
Contig168	90.51	158	11	4	1406173	1406327	158027	157871	6e-51	206
Contig168	89.81	157	11	5	1673974	1674127	157870	158024	3e-48	196
Contig168	91.24	137	8	4	1219886	1220020	158005	157871	3e-44	183
Contig168	90.98	133	10	2	1715404	1715534	157873	158005	1e-42	178
Contig168	89.52	124	10	3	773246	773367	157875	157997	2e-35	154
Contig168	82.84	169	13	9	1089975	1090141	157873	158027	2e-30	137
Contig169	87.72	171	15	5	48054	48219	157873	158042	3e-48	195
Contig170	84.71	255	30	9	1717035	1717285	158120	157871	2e-63	246
Contig170	87.04	216	21	7	658863	659074	158085	157873	1e-60	237
Contig170	89.24	158	12	5	510371	510526	158027	157873	3e-47	193
Contig170	87.57	169	14	7	172126	172292	157864	158027	3e-46	189
Contig172	83.78	259	34	8	2100108	2100363	157867	158120	4e-61	239
Contig172	87.61	113	9	4	1497751	1497860	157865	157975	3e-27	126
Contig173	86.49	259	27	8	311441	311695	157871	158125	2e-73	278
Contig173	86.82	129	13	4	133122	133248	157867	157993	3e-32	141
Contig174	87.44	199	18	7	36596	36791	158064	157870	8e-57	222
Contig174	82.94	252	32	11	354505	354752	158120	157876	4e-55	217
Contig175	85.08	248	29	8	2484423	2484667	157872	158114	3e-63	246
Contig175	87.9	157	14	5	775568	775721	158027	157873	3e-43	180
Contig175	88.41	138	14	2	2664123	2664258	158009	157872	9e-39	165
Contig175	88.8	125	12	2	1757557	1757679	157995	157871	7e-35	152
Contig175	88.43	121	9	4	1821964	1822082	157993	157876	1e-31	141
Contig175	89.22	102	7	4	1307641	1307740	158027	157928	2e-26	124
Contig175	89.36	94	8	2	2082492	2082583	157864	157957	3e-24	117
Contig176	89.66	145	11	4	177105	177248	158012	157871	6e-45	182
Contig176	84.67	137	9	7	138404	138528	158009	157873	3e-28	126
Contig176	84.67	137	9	7	139341	139465	157873	158009	3e-28	126
Contig177	83.86	254	33	8	92182	92430	158125	157875	3e-61	235
Contig177	90.24	82	7	1	58642	58722	157898	157979	2e-22	106
Contig177	100	28	0	0	79892	79919	157924	157897	3e-06	52.8
Contig182	83.92	255	33	8	78766	79016	157876	158126	3e-61	237
Contig183	88.08	151	14	4	129696	129843	158024	157875	5e-43	176
Contig183	87.27	110	11	3	171333	171441	157993	157886	7e-27	122
Contig190	88.44	173	14	6	594555	594724	158034	157865	4e-51	204
Contig191	89.4	151	12	4	966303	966450	157875	158024	8e-46	187
Contig191	90.3	134	9	4	684141	684272	157896	158027	2e-41	172
Contig192	84.62	260	31	8	176570	176825	157871	158125	1e-64	250
Contig193	86.36	198	20	7	128691	128884	157871	158065	5e-53	209
Contig194	86.85	251	26	7	464512	464758	157873	158120	3e-72	274
Contig194	85.95	185	19	7	456829	457009	157895	158076	4e-47	191
Contig194	92.17	115	8	1	492284	492397	157889	158003	3e-38	161
Contig194	88.46	130	13	2	475525	475652	158000	157871	1e-36	156
Contig194	87.97	133	14	2	365029	365159	158004	157872	1e-36	156
Contig194	91.23	57	3	2	518823	518878	157969	158024	1e-12	76.8
Contig195	85.88	255	28	8	209709	209959	158120	157870	1e-69	265
Contig195	83.96	268	33	10	317808	318070	157862	158124	1e-64	248
Contig195	83.64	269	32	12	320703	320965	157862	158124	6e-63	243
Contig195	89.4	151	13	3	143527	143674	158024	157874	3e-46	187
Contig195	89.42	104	9	2	283284	283385	157872	157975	5e-29	130
Contig196	86.67	255	27	7	170274	170524	158124	157873	9e-73	276
Contig196	88.61	158	13	5	423457	423611	157872	158027	4e-46	187
Contig196	82.35	153	16	7	126096	126239	158023	157873	1e-26	122
Contig196	88.89	90	8	2	235927	236014	157960	157871	9e-23	110
Contig197	91.13	124	9	2	186723	186844	157872	157995	6e-40	167
Contig197	87.27	110	11	3	300744	300851	157871	157979	1e-26	122
Contig197	88.89	72	7	1	130675	130745	157944	157873	5e-16	87.9
Contig197	91.84	49	3	1	249078	249126	157886	157933	6e-10	67.6
Contig199	89.84	128	10	3	345828	345953	157999	157873	3e-38	161
Contig200	84.46	251	31	8	352431	352677	158120	157874	2e-62	241
Contig200	83.61	238	32	7	71284	71517	158106	157872	4e-55	217
Contig201	82.26	248	36	8	802253	802497	158114	157872	6e-52	207
Contig201	87.41	143	15	3	916620	916760	157873	158014	4e-38	161
Contig201	90.6	117	8	3	991341	991455	157912	158027	3e-35	152
Contig201	88.07	109	11	2	15909	16015	157980	157872	5e-28	128
Contig201	87.65	81	8	2	700082	700160	157873	157953	2e-17	93.5
Contig202	89.47	152	12	4	277408	277556	157874	158024	3e-46	189
Contig202	87.82	156	14	5	1211174	1211326	158027	157874	7e-43	178
Contig202	87.69	130	12	4	373884	374012	157871	157997	6e-34	148
Contig202	87.39	111	12	2	1489759	1489867	157983	157873	3e-27	126
Contig202	87.27	110	12	2	793970	794077	157872	157981	9e-27	124
Contig202	90.8	87	6	2	693527	693611	157948	157862	6e-24	115
Contig203	89.31	131	10	3	182688	182816	158000	157872	3e-38	161
Contig203	90.76	119	9	2	17775	17891	157870	157988	4e-37	158
Contig204	89.13	138	12	3	156578	156713	158009	157873	2e-40	169
Contig206	82.8	250	35	8	120533	120778	157875	158120	1e-55	217
Contig207	85.66	251	29	7	7173	7419	157873	158120	5e-68	257
Contig213	89.53	86	7	2	557040	557123	157876	157961	6e-22	108
Contig214	92.55	94	5	2	40658	40749	157966	157873	2e-30	134
Contig215	87.58	161	12	7	329582	329736	158027	157869	4e-44	180
Contig215	89.16	83	7	2	125219	125299	157958	157876	9e-21	102
Contig215	93.65	63	3	1	181771	181832	157871	157933	6e-18	93.5
Contig216	89.4	151	12	4	920665	920814	158009	157862	1e-45	187
Contig216	89.33	150	12	4	400300	400446	157873	158021	4e-45	185
Contig216	86.45	155	17	4	1001268	1001419	157871	158024	1e-39	167
Contig216	88.46	130	11	4	482523	482651	157871	157997	1e-35	154
Contig216	91.11	90	6	2	475743	475830	157961	157872	1e-25	121
Contig216	88.89	54	5	1	605902	605954	157973	158026	5e-09	65.8
Contig219	91.25	160	9	5	652545	652702	157868	158024	3e-53	213
Contig219	90.24	82	6	2	879730	879809	157871	157952	5e-21	106
Contig219	89.47	57	3	2	719960	720013	157979	158035	6e-10	69.4
Contig219	88	50	5	1	1341074	1341122	157977	158026	1e-06	58.4
Contig222	85.16	256	30	8	735266	735517	158126	157875	2e-66	255
Contig223	85.99	257	29	7	1316514	1316766	158126	157873	4e-70	268
Contig223	90.07	151	12	3	1219415	1219562	157872	158022	2e-47	193
Contig223	89.11	101	8	3	873237	873336	157970	157872	3e-26	122
Contig224	85.02	247	30	7	876079	876322	157872	158114	1e-62	244
Contig224	84.13	252	33	7	3329272	3329519	158120	157872	2e-60	237
Contig224	85.58	215	24	7	1202520	1202730	157874	158085	9e-55	219
Contig224	89.8	147	11	4	2556028	2556171	158020	157875	9e-45	185
Contig224	91.54	130	9	2	2946370	2946497	157999	157870	1e-42	178
Contig224	84.02	169	15	6	2161894	2162060	157869	158027	9e-35	152
Contig225	89.81	157	11	5	206296	206449	157873	158027	4e-49	196
Contig226	90.12	162	10	5	629579	629738	157866	158023	2e-51	206
Contig226	86.92	130	13	3	416947	417074	157873	158000	2e-32	143
Contig227	90	100	8	2	173420	173517	157871	157970	6e-28	128
Contig227	89.01	91	7	3	1264066	1264153	157871	157961	2e-22	110
Contig227	89.29	84	6	3	1257112	1257193	157944	157862	3e-20	102
Contig229	83.92	255	33	8	73829	74079	157874	158124	7e-61	237
Contig229	91.5	153	10	3	1020132	1020281	157872	158024	6e-52	207
Contig229	88.24	85	6	3	136409	136489	157875	157959	4e-19	99
Contig230	88.46	78	6	3	81922	81998	157878	157953	6e-18	91.6
Contig235	87.34	158	12	7	150404	150558	158024	157872	3e-42	174
Contig235	87.26	157	12	5	145065	145219	158022	157872	1e-41	172
Contig235	90.53	95	7	2	60285	60377	157966	157872	3e-27	124
Contig236	90.44	136	10	3	609137	609270	158010	157876	1e-42	176
Contig236	92.54	67	4	1	688649	688714	157874	157940	3e-18	95.3
Contig237	87.01	254	25	8	86253	86502	158120	157871	3e-74	279
Contig238	90.91	88	5	3	418871	418957	157961	157876	2e-24	115
Contig241	84.73	262	32	8	850453	850710	158120	157863	2e-66	255
Contig241	85.2	196	22	7	850965	851156	158065	157873	4e-48	195
Contig241	86.67	150	7	10	316494	316634	157882	158027	7e-36	154
Contig241	88.35	103	10	2	318774	318874	157874	157976	2e-26	122
Contig242	86.75	151	16	4	256271	256419	157872	158020	1e-39	165
Contig248	87.5	136	14	3	1131196	1131329	158003	157869	1e-35	154
Contig248	88.24	102	8	4	1710016	1710115	157874	157973	5e-25	119
Contig248	90.62	64	5	1	1508597	1508659	157898	157961	2e-14	84.2
Contig250	85.55	256	29	8	146115	146366	158124	157873	4e-68	261
Contig250	92.31	130	7	3	775082	775209	157999	157871	3e-44	182
Contig250	88.05	159	12	5	121640	121795	158027	157873	3e-44	182
Contig250	91.67	108	7	2	167223	167328	158024	157917	3e-34	148
Contig250	90.38	104	8	2	209131	209232	157970	157867	2e-30	135
Contig250	89.89	89	7	2	67573	67659	157873	157961	1e-23	113
Contig250	90.24	82	6	2	141490	141569	157953	157872	2e-21	106
Contig250	93.18	44	2	1	255993	256035	158020	157977	1e-08	63.9
Contig251	90.32	155	11	4	63236	63387	158024	157871	6e-50	200
Contig251	86.16	159	8	8	81079	81225	158027	157871	1e-37	159
Contig251	92.13	89	4	3	15602	15689	157958	157872	1e-26	122
Contig252	93.42	76	3	2	295581	295656	157945	157872	3e-23	111
Contig253	86.48	244	26	7	906398	906636	157865	158106	8e-68	261
Contig253	85.38	253	29	7	1543024	1543272	158120	157872	4e-66	255
Contig253	85.35	198	22	7	65377	65570	157876	158070	7e-49	198
Contig253	91.49	141	8	4	1389354	1389492	158027	157889	1e-46	191
Contig253	87.16	109	12	2	985999	986105	157872	157980	4e-26	122
Contig253	86	100	7	4	293393	293490	157872	157966	2e-19	100
Contig255	85.44	261	29	9	439651	439907	158125	157870	1e-68	263
Contig255	85.77	246	28	7	1001006	1001247	158114	157872	7e-66	254
Contig255	86.6	209	20	8	514689	514894	158085	157882	5e-57	224
Contig255	90.13	152	10	5	241870	242019	158020	157872	2e-47	193
Contig255	88.79	107	10	2	769108	769212	157982	157876	1e-28	130
Contig256	91.13	124	8	3	581412	581533	157993	157871	3e-39	165
Contig256	83.91	174	13	8	734574	734746	158027	157868	2e-35	152
Contig257	86.84	114	7	6	218984	219092	157881	157991	6e-26	121
Contig257	93.24	74	4	1	694914	694986	157944	157871	4e-22	108
Contig257	92.11	76	4	2	418961	419034	157944	157869	2e-21	106
Contig257	93.75	48	1	2	639811	639857	157980	158026	6e-11	71.3
Contig258	86.54	208	21	7	128936	129139	157872	158076	6e-57	222
Contig258	87.77	139	13	4	21685	21822	158011	157876	5e-38	159
Contig259	85.66	258	29	8	881026	881279	158124	157871	3e-69	265
Contig259	91.27	126	9	2	166250	166373	157873	157998	6e-41	171
Contig261	81.16	207	29	5	1060573	1060771	157906	158110	7e-37	158
Contig261	90.08	121	8	4	61129	61248	157989	157872	9e-36	154
Contig261	90.62	96	7	2	1182208	1182301	157871	157966	2e-27	126
Contig261	90.22	92	7	2	926173	926262	157871	157962	3e-25	119
Contig262	86.12	209	23	6	581037	581241	158078	157872	9e-56	220
Contig262	89.74	156	12	4	501589	501741	158024	157870	2e-48	196
Contig263	85.89	248	27	8	273994	274238	158114	157872	3e-67	257
Contig263	86.79	212	21	7	78072	78279	158078	157870	7e-59	230
Contig263	85.6	125	14	4	176660	176783	157981	157860	3e-28	128
Contig263	90.41	73	5	2	453415	453485	157941	157869	3e-18	95.3
Contig264	86.5	237	26	6	360621	360853	158100	157866	2e-66	255
Contig264	90.55	127	10	2	574865	574989	157997	157871	1e-39	167
Contig264	88.15	135	13	3	740873	741005	158009	157876	6e-37	158
Contig264	88.03	117	11	3	705757	705871	157871	157986	3e-30	135
Contig264	91.76	85	5	2	628635	628717	157961	157877	1e-24	117
Contig265	85.99	257	28	8	617516	617768	158124	157872	2e-70	268
Contig265	84.65	254	31	7	60127	60376	157875	158124	1e-63	246
Contig265	90.45	157	10	5	373395	373549	157871	158024	2e-50	202
Contig266	86.38	257	27	8	371732	371984	158124	157872	6e-72	274
Contig266	89.25	93	5	5	434824	434915	157953	157865	5e-23	111
Contig267	85.21	257	30	8	127729	127981	158124	157872	2e-67	257
Contig267	86.49	111	12	3	169702	169809	157980	157870	1e-25	119
Contig270	86.05	258	28	8	138563	138816	158125	157872	1e-71	270
Contig270	86.17	253	27	8	82896	83144	158124	157876	1e-70	267
Contig272	89.93	149	11	4	253522	253667	158020	157873	1e-46	189
Contig272	88.61	158	12	5	326376	326528	158027	157871	5e-46	187
Contig272	88.98	118	10	3	465858	465974	157872	157987	1e-32	143
Contig273	83.14	255	34	9	704698	704948	157876	158125	4e-57	224
Contig273	87.93	116	12	2	500580	500693	157866	157981	2e-30	135
Contig276	83.2	256	32	10	2012911	2013161	158114	157865	1e-56	224
Contig276	90.3	165	11	5	2244685	2244846	158027	157865	1e-52	211
Contig276	90.73	151	10	4	2450151	2450298	158020	157871	8e-49	198
Contig276	90.08	131	10	3	1717721	1717850	157870	157998	2e-39	167
Contig276	87.77	139	12	4	787948	788084	158012	157877	1e-36	158
Contig276	88.79	107	10	2	734666	734770	157871	157977	3e-28	130
Contig276	90.62	96	7	2	647549	647642	157965	157870	4e-27	126
Contig276	91.11	90	6	2	2179375	2179462	157961	157872	2e-25	121
Contig276	92.75	69	4	1	1041788	1041855	157870	157938	9e-19	99
Contig276	89.61	77	5	3	1594294	1594369	157951	157877	1e-17	95.3
Contig276	85	80	7	4	83435	83511	157951	157874	4e-12	76.8
Contig278	82.8	250	30	9	502808	503054	158105	157866	2e-53	211
Contig281	85.77	246	29	6	325947	326188	157871	158114	8e-67	255
Contig281	91.82	159	10	3	311820	311975	157865	158023	1e-55	219
Contig281	88.73	142	13	3	237349	237489	158010	157871	3e-41	171
Contig282	88.62	167	13	6	322912	323075	157867	158030	2e-49	198
Contig282	92.68	82	5	1	232973	233053	157864	157945	5e-25	117
Contig283	85.32	252	27	10	469737	469985	158126	157882	3e-65	252
Contig283	90.45	157	11	4	933568	933721	157872	158027	8e-51	204
Contig283	85.35	198	20	9	488921	489113	157872	158065	1e-48	196
Contig283	88.68	159	13	5	979793	979948	157871	158027	2e-46	189
Contig283	87.59	137	13	4	1069088	1069223	158004	157871	2e-36	156
Contig283	84.35	147	12	6	224923	225059	158020	157875	1e-29	134
Contig283	90	100	8	2	609932	610029	157866	157965	5e-28	128
Contig283	89.58	96	8	2	734400	734493	157966	157871	8e-26	121
Contig284	86.33	139	13	5	339310	339446	157875	158009	4e-34	147
Contig285	91.14	158	8	6	79926	80081	157874	158027	1e-52	209
Contig285	87.13	101	11	2	163378	163476	157871	157971	1e-23	113
Contig287	83.83	266	33	10	262613	262875	157866	158124	2e-63	244
Contig288	89.77	88	7	2	104385	104470	157871	157958	5e-24	111
Contig288	88.76	89	8	2	104941	105027	157871	157959	7e-23	108
Contig290	83.78	259	35	7	30746	31001	158120	157866	1e-61	239
Contig290	93.1	58	3	1	147560	147616	157876	157933	6e-15	84.2
Contig292	85.64	195	19	6	265015	265202	157871	158063	1e-48	196
Contig292	89.68	155	11	5	868326	868478	157872	158023	1e-47	193
Contig292	88.46	156	15	3	271103	271255	158029	157874	2e-45	185
Contig292	90.14	142	11	3	682403	682542	158011	157871	3e-44	182
Contig292	91.6	131	8	3	178686	178814	157876	158005	4e-43	178
Contig292	89.29	140	12	3	709306	709443	157871	158009	2e-41	172
Contig292	92.75	69	4	1	859765	859832	157876	157944	3e-19	99
Contig292	90.41	73	5	2	727882	727952	157944	157872	4e-18	95.3
Contig293	81.17	239	30	11	631541	631767	158109	157874	3e-43	178
Contig293	89.69	97	8	2	123629	123723	157966	157870	1e-26	122
Contig294	89.74	156	12	4	282228	282380	157873	158027	2e-48	196
Contig294	90.57	106	8	2	1211550	1211653	157866	157971	3e-31	139
Contig294	81.82	165	16	9	1212663	1212825	157973	158125	2e-27	126
Contig294	86.46	96	10	3	285199	285291	157874	157969	3e-20	102
Contig294	88.89	63	4	2	412358	412417	157973	158035	7e-12	75
Contig305	89.31	159	10	5	167160	167315	158027	157873	8e-48	193
Contig305	90	90	6	3	373303	373391	157959	157872	6e-24	113
Contig305	89.01	91	8	2	230696	230784	157870	157960	2e-23	111
Contig307	86.19	239	26	7	931082	931316	157871	158106	5e-65	252
Contig307	90.06	161	10	6	1321638	1321796	158027	157871	2e-50	204
Contig307	91.24	137	8	4	1173372	1173507	157872	158005	2e-44	183
Contig307	87.27	165	15	6	1726253	1726414	158034	157873	2e-44	183
Contig307	88.81	143	11	5	1355796	1355935	157872	158012	2e-40	171
Contig307	90	110	9	2	266044	266151	157870	157979	1e-31	141
Contig307	88.7	115	9	4	360579	360691	157986	157874	2e-30	137
Contig307	88.18	110	9	4	1156352	1156460	157978	157872	1e-27	128
Contig307	86.73	98	10	3	1733693	1733789	157961	157866	4e-21	106
Contig307	93.06	72	4	1	570213	570283	157944	157873	2e-20	104
Contig308	83.82	204	23	10	94916	95116	158065	157869	1e-45	185
Contig308	88.67	150	12	5	358240	358387	157875	158021	2e-43	178
Contig308	87.2	125	12	4	38593	38716	157864	157985	1e-31	139
Contig310	85.71	168	16	7	400943	401105	157894	158058	4e-41	171
Contig310	92.86	70	4	1	450847	450915	157875	157944	5e-20	100
Contig312	90.54	148	10	4	42339	42483	158018	157872	6e-48	193
Contig312	87.5	88	8	3	187171	187256	157959	157873	1e-19	99
Contig313	89.84	128	10	3	240281	240406	157997	157871	2e-38	161
Contig313	91.67	72	5	1	382081	382151	157894	157965	2e-19	99
Contig317	85.71	210	22	7	534498	534703	158076	157871	3e-54	215
Contig317	87.74	155	15	4	665644	665794	157870	158024	4e-43	178
Contig317	88.14	118	11	3	213161	213276	157987	157871	7e-31	137
Contig317	90.91	88	5	3	851297	851383	157869	157954	3e-24	115
Contig318	90	70	6	1	134401	134469	157944	157875	1e-16	89.8
Contig318	89.71	68	6	1	377607	377673	157872	157939	1e-15	86.1
Contig320	85.53	235	28	6	354109	354340	157889	158120	4e-62	241
Contig320	84.76	210	24	8	470077	470282	157872	158077	5e-51	204
Contig320	85.71	196	20	8	203555	203745	157870	158062	6e-50	200
Contig320	90.97	144	11	2	72494	72635	158015	157872	1e-47	193
Contig320	86.08	158	18	4	395290	395444	157871	158027	7e-40	167
Contig320	91.67	84	4	3	199777	199859	157872	157953	9e-24	113
Contig320	92.16	51	2	2	689235	689284	158022	157973	5e-11	71.3
Contig322	84.74	249	30	8	21428	21673	158114	157871	1e-62	243
Contig322	93.55	62	2	2	4501	4562	157873	157932	5e-17	91.6
Contig323	84.02	244	31	8	828841	829079	157873	158113	4e-58	228
Contig323	88.54	157	12	6	850398	850552	158027	157875	3e-45	185
Contig323	90.38	104	8	2	776722	776823	157877	157980	3e-30	135
Contig323	88.42	95	9	2	89995	90087	157966	157872	1e-23	113
Contig323	91.78	73	5	1	508170	508241	157944	157872	9e-20	100
Contig324	84.01	269	33	10	41915	42179	157864	158126	4e-65	250
Contig324	86.6	209	21	7	84133	84337	157873	158078	2e-57	224
Contig324	88	100	9	3	278003	278099	157970	157871	1e-24	115
Contig325	86.88	160	11	5	125972	126123	158028	157871	6e-41	171
Contig325	87.94	141	15	2	284726	284864	158011	157871	3e-39	165
Contig325	87.32	142	15	3	281473	281612	157871	158011	1e-37	159
Contig326	85.71	252	29	7	295495	295742	157872	158120	5e-68	259
Contig326	83.19	238	29	10	210875	211104	157874	158108	2e-52	207
Contig326	88.75	160	12	6	302052	302209	157872	158027	2e-47	191
Contig327	86.61	239	26	6	189327	189561	157872	158108	6e-68	259
Contig327	88.89	108	10	2	190029	190134	157873	157980	1e-29	132
Contig327	91.3	92	5	3	184153	184243	157961	157872	8e-27	122
Contig329	84.88	258	30	9	154966	155219	158124	157872	1e-65	252
Contig329	91.39	151	10	3	170926	171073	158024	157874	3e-51	204
Contig329	90.85	153	11	3	52326	52475	158024	157872	1e-50	202
Contig330	84.91	265	32	8	108574	108834	158125	157865	8e-69	261
Contig339	86.73	113	11	4	367798	367908	157982	157872	9e-27	122
Contig342	90.24	164	11	5	390980	391139	158034	157872	6e-53	209
Contig342	90.26	154	10	5	99522	99671	158020	157868	5e-49	196
Contig343	86.21	203	20	8	122168	122366	157860	158058	2e-54	213
Contig343	87.1	93	9	3	6223	6314	157896	157986	4e-21	102
Contig345	86.59	164	16	4	106877	107038	158023	157864	1e-42	176
Contig345	87.2	125	12	4	443957	444079	157905	158027	1e-31	139
Contig345	91.01	89	6	2	565980	566066	157960	157872	2e-25	119
Contig345	90	80	6	2	169852	169929	157865	157944	2e-20	102
Contig345	86.02	93	11	2	326829	326919	157874	157966	2e-19	99
Contig346	83.01	259	34	9	78082	78336	157868	158120	2e-57	226
Contig346	82.81	256	36	8	118142	118393	157873	158124	3e-56	222
Contig346	90.57	159	10	5	1132346	1132502	158027	157872	3e-51	206
Contig346	89.05	137	8	5	325274	325404	157889	158024	2e-38	163
Contig347	90.62	96	7	2	301042	301135	157966	157871	5e-28	126
Contig347	81.51	146	15	6	296306	296443	158016	157875	5e-23	110
Contig347	89.86	69	6	1	296214	296281	157944	157876	2e-16	87.9
Contig348	85.27	258	31	7	379377	379630	158125	157871	3e-67	259
Contig348	87.63	186	16	7	752128	752309	157872	158054	3e-52	209
Contig348	90.18	112	9	2	1086298	1086407	157982	157871	1e-32	145
Contig348	92.39	92	5	2	719827	719916	157966	157875	3e-28	130
Contig348	95.92	49	2	0	970822	970870	157940	157892	3e-13	80.5
Contig350	84.92	252	29	9	1166546	1166793	158120	157874	2e-63	246
Contig350	90.85	153	10	4	1558986	1559135	157873	158024	4e-50	202
Contig350	90.28	144	10	4	118230	118372	157872	158012	4e-45	185
Contig350	88.46	156	13	5	615704	615857	158020	157868	2e-44	183
Contig351	89.4	151	13	3	378121	378268	158022	157872	3e-46	187
Contig351	88.24	136	11	4	198239	198372	157870	158002	3e-37	158
Contig353	91.77	158	9	4	1197528	1197682	157871	158027	1e-54	217
Contig353	89.54	153	11	5	539475	539625	157874	158023	2e-46	189
Contig353	88.46	104	8	4	85244	85344	157974	157872	2e-26	122
Contig353	90.91	88	6	2	149724	149809	157960	157873	1e-24	117
Contig354	84.98	253	30	8	363621	363870	158120	157873	3e-65	250
Contig354	85.09	228	27	7	362151	362375	158106	157883	6e-58	226
Contig355	91.24	137	7	4	464943	465076	158009	157875	2e-44	182
Contig355	90.43	115	8	3	302118	302231	157865	157977	2e-34	148
Contig356	88.37	86	8	2	284600	284683	157960	157875	1e-20	102
Contig357	89.43	123	11	2	68625	68745	157994	157872	2e-36	154
Contig357	92.41	79	4	2	60601	60677	157874	157952	1e-23	111
Contig358	85.21	257	29	9	160747	160998	158124	157872	1e-66	255
Contig370	85.17	263	25	11	769132	769390	158124	157872	4e-67	257
Contig370	84.38	224	27	7	624611	624830	157866	158085	1e-53	213
Contig370	91.46	82	5	2	552119	552198	157953	157872	4e-23	111
Contig371	91.47	129	9	2	133712	133838	157871	157999	1e-42	176
Contig372	86.53	193	19	7	939931	940119	158061	157872	2e-51	206
Contig372	90.4	125	9	3	144503	144625	157998	157875	4e-38	161
Contig372	88.07	109	11	2	579823	579929	157866	157974	4e-28	128
Contig372	90.59	85	6	2	464297	464379	157957	157873	4e-23	111
Contig372	88.75	80	7	2	609229	609306	157872	157951	1e-18	97.1
Contig373	86.44	236	25	7	78949	79180	157871	158103	1e-65	252
Contig373	91.3	69	5	1	221981	222048	157944	157876	7e-18	93.5
Contig374	85.54	249	28	8	770507	770752	158114	157871	7e-66	254
Contig374	86.36	154	9	5	641386	641530	158024	157874	6e-37	158
Contig374	88.78	98	7	4	352339	352435	157877	157971	9e-25	117
Contig375	90.2	153	11	4	132515	132664	157873	158024	3e-49	196
Contig375	89.17	157	12	5	49848	50001	158027	157873	2e-47	191
Contig375	90.27	113	10	1	28270	28381	157900	158012	3e-34	147
Contig377	88.89	153	13	4	466542	466691	157866	158017	4e-45	185
Contig377	88.79	116	10	3	856951	857065	157978	157865	3e-31	139
Contig377	89.69	97	7	3	1379462	1379557	157966	157872	1e-25	121
Contig377	91.57	83	5	2	544389	544469	157871	157953	2e-23	113
Contig377	93.33	75	3	2	1046603	1046677	157944	157872	2e-22	110
Contig377	93.85	65	2	2	1011983	1012047	157882	157944	2e-18	97.1
Contig377	94.92	59	2	1	513554	513611	157874	157932	9e-17	91.6
Contig382	89.68	155	11	5	333345	333496	158027	157875	1e-47	193
Contig382	89.19	148	12	4	199839	199983	158019	157873	2e-44	182
Contig382	89.19	148	12	4	194822	194966	158019	157873	2e-44	182
Contig382	90.53	95	6	3	538089	538182	157865	157957	1e-26	122
Contig382	87	100	11	2	80173	80270	157970	157871	3e-23	111
Contig384	85.43	254	29	8	196615	196865	158120	157872	3e-67	257
Contig384	86.63	202	20	7	459974	460171	157870	158068	4e-55	217
Contig384	86.63	202	20	7	468425	468622	157870	158068	4e-55	217
Contig385	85.32	252	27	10	243859	244106	157875	158120	4e-65	252
Contig385	89.39	132	11	3	1275451	1275581	157993	157864	2e-38	163
Contig385	86.29	124	10	3	53849	53965	157874	157997	7e-28	128
Contig386	89.54	153	12	4	171917	172066	158022	157871	2e-47	191
Contig386	80.82	245	27	14	233928	234156	157873	158113	2e-42	174
Contig386	88.19	127	12	3	105817	105941	157873	157998	1e-34	148
Contig386	91	100	6	3	277735	277831	157871	157970	2e-29	132
Contig386	90.43	94	7	2	379506	379597	157873	157966	9e-27	122
Contig386	90.91	77	4	3	131905	131978	157868	157944	4e-20	100
Contig386	89.33	75	6	2	107415	107487	157877	157951	7e-18	93.5
Contig387	89.23	130	12	2	142327	142454	157875	158004	8e-39	161
Contig392	88.68	159	13	5	44882	45037	158027	157871	6e-47	189
Contig392	88.05	159	14	5	54355	54510	158027	157871	3e-45	183
Contig393	84.95	206	20	11	65059	65261	157872	158069	8e-50	198
Contig394	86	200	20	8	102327	102521	157872	158068	1e-52	207
Contig395	83.81	210	25	9	365066	365272	157865	158068	2e-47	191
Contig398	93.59	78	4	1	5751	5827	157865	157942	5e-25	115
Contig399	88.46	104	6	6	213716	213817	157871	157970	4e-26	121
Contig400	88.67	150	12	5	114194	114341	158017	157871	2e-43	178
Contig401	88.78	98	7	4	211734	211829	157878	157973	6e-25	117
Contig406	89.15	129	11	3	10953	11080	157883	158009	8e-38	158
Contig407	86.57	201	20	7	343761	343957	158072	157875	1e-54	215
Contig407	85.89	163	17	6	288216	288375	157899	158058	9e-41	169
Contig407	85.61	132	14	3	212871	213000	158004	157876	3e-30	134
Contig409	83.33	252	35	7	345424	345671	157876	158124	1e-57	226
Contig409	87.25	102	11	2	798207	798306	157975	157874	3e-24	115
Contig409	90.28	72	6	1	646070	646140	157969	157898	1e-17	93.5
Contig410	91.01	89	6	2	134722	134808	157873	157961	4e-26	119
Contig412	86.29	197	20	7	138555	138747	157873	158066	1e-52	207
Contig412	88.68	159	12	6	43983	44138	157865	158020	5e-47	189
Contig412	87.88	99	8	4	3176	3270	157862	157960	3e-24	113
Contig413	88.39	112	10	3	467668	467778	157872	157981	2e-29	132
Contig413	87.74	106	10	3	182781	182885	157863	157966	4e-26	121
Contig413	87.13	101	11	2	7954	8052	157871	157971	7e-24	113
Contig413	89.13	92	8	2	89622	89711	157965	157874	7e-24	113
Contig413	89.13	92	7	3	576797	576886	157867	157957	3e-23	111
Contig414	90.32	155	11	4	203819	203971	158024	157872	5e-50	200
Contig420	88.55	131	10	4	229385	229514	157872	157998	4e-36	154
Contig420	89.66	87	7	2	84715	84799	157961	157875	8e-23	110
Contig420	89.66	87	7	2	82701	82785	157961	157875	8e-23	110
Contig420	92.96	71	4	1	44272	44341	157873	157943	1e-20	102
Contig421	84.11	258	33	8	255574	255827	157872	158125	5e-63	243
Contig423	88.82	152	13	4	105453	105601	157872	158022	1e-45	183
Contig425	90.43	94	7	2	467851	467942	157966	157873	1e-26	122
Contig426	86.96	92	7	4	27135	27225	157952	157865	7e-20	99
Contig427	84.43	244	31	7	53607	53846	158114	157874	7e-60	233
Contig427	87.62	105	11	2	214998	215100	157871	157975	6e-26	121
Contig427	91.76	85	4	3	125056	125139	157871	157953	3e-24	115
Contig430	90.07	141	11	3	615631	615769	158011	157872	8e-44	180
Contig430	84.35	147	13	6	654084	654222	158016	157872	2e-30	135
Contig431	89.31	159	12	5	192421	192576	157872	158028	1e-48	195
Contig432	90.85	153	10	4	104181	104330	158027	157876	7e-51	202
Contig432	88.44	147	13	4	259567	259710	157871	158016	1e-42	174
Contig432	91.01	89	5	3	163675	163762	157872	157958	3e-25	117
Contig433	88.79	116	11	2	142838	142951	157981	157866	2e-32	141
Contig433	90.32	93	6	3	21103	21194	157876	157966	9e-26	119
Contig437	90.48	84	5	3	4790	4870	157953	157870	8e-24	108
Contig443	89.6	125	11	2	95982	96104	157998	157874	2e-37	158
Contig444	88.99	109	9	3	103659	103764	157862	157970	6e-30	132
Contig445	87.14	210	20	7	155838	156043	158077	157871	2e-59	231
Contig445	85	220	24	9	158821	159037	158085	157872	2e-54	215
Contig445	93.08	130	7	2	362374	362501	157871	158000	1e-46	189
Contig445	86.27	153	11	5	460644	460787	157873	158024	3e-37	158
Contig445	83.85	161	21	5	163045	163203	158120	157963	2e-34	148
Contig445	89.01	91	8	2	422464	422552	157966	157876	2e-23	111
Contig446	85.23	237	27	8	176287	176519	158103	157871	4e-61	237
Contig446	84.93	219	23	10	189675	189888	157865	158078	6e-54	213
Contig446	84.43	167	18	6	151490	151650	158027	157863	3e-37	158
Contig447	89.92	119	9	3	119557	119673	157991	157874	5e-35	150
Contig447	92.86	42	2	1	303970	304010	158018	157977	9e-08	60.2
Contig448	87.93	174	16	5	236330	236499	157874	158046	3e-50	200
Contig450	83.2	250	31	9	46410	46651	158120	157874	1e-55	219
Contig450	88.98	118	11	2	399628	399743	157872	157989	2e-33	145
Contig450	86.92	130	13	4	22398	22526	157991	157865	8e-33	143
Contig450	91.57	83	5	2	80124	80204	157953	157871	6e-24	113
Contig451	82.69	260	27	11	97474	97720	158120	157866	8e-55	215
Contig451	90.55	127	9	3	160112	160236	157999	157874	9e-40	165
Contig451	91.11	90	6	2	97905	97992	157961	157872	2e-26	121
Contig451	100	32	0	0	170814	170845	158008	157977	4e-08	60.2
Contig453	82.78	273	35	12	284008	284276	158126	157862	4e-60	233
Contig453	86.34	205	21	7	127954	128154	158067	157866	4e-55	217
Contig453	90.62	96	6	3	309477	309569	157865	157960	3e-27	124
Contig453	94	50	2	1	324092	324140	158026	157977	3e-12	75
Contig454	85.54	249	29	7	445962	446206	158120	157875	3e-66	254
Contig454	87.97	158	14	5	249620	249774	158027	157872	2e-44	182
Contig456	87.9	124	9	5	21278	21399	157871	157990	2e-32	141
Contig457	88.72	133	11	4	600925	601056	158000	157871	1e-37	159
Contig458	84	250	32	7	154612	154858	157876	158120	2e-60	233
Contig458	91.39	151	10	3	173835	173982	157874	158024	2e-51	204
Contig459	84.46	251	30	8	711474	711720	158120	157875	1e-61	239
Contig459	88.44	147	13	4	145749	145894	158012	157869	4e-42	174
Contig459	91.57	83	4	3	98284	98365	157871	157951	3e-23	111
Contig460	91.54	130	8	3	468713	468840	157871	157999	8e-43	176
Contig460	87.5	152	12	5	5071	5216	157873	158023	1e-40	169
Contig460	90.27	113	7	4	35014	35124	157981	157871	2e-33	145
Contig460	91.18	68	5	1	187195	187261	157872	157939	3e-17	91.6
Contig462	85.83	254	28	8	58892	59141	158120	157871	8e-70	263
Contig467	85.55	256	28	9	420739	420991	158120	157871	7e-68	259
Contig467	88.44	147	14	3	398814	398958	158008	157863	3e-42	174
Contig467	89.76	127	8	3	456518	456642	157994	157871	3e-37	158
Contig467	92.96	71	4	1	457895	457964	157871	157941	1e-20	102
Contig475	92.42	66	4	1	443552	443616	157872	157937	7e-18	93.5
Contig479	88.64	176	15	5	355300	355471	158046	157872	1e-52	209
Contig479	90.48	63	5	1	610799	610860	157871	157933	3e-14	82.4
Contig480	84.88	205	23	8	778936	779137	158065	157866	1e-49	200
Contig480	89.25	93	7	3	268923	269013	157957	157866	2e-23	113
Contig480	91.55	71	4	2	795616	795685	157875	157944	2e-18	97.1
Contig480	90.91	44	3	1	1130576	1130618	157977	158020	7e-07	58.4
Contig482	84.71	255	31	8	596056	596306	158125	157875	4e-64	248
Contig482	91.08	157	11	3	865953	866106	158028	157872	2e-52	209
Contig482	82.21	253	33	10	642531	642778	157875	158120	7e-52	207
Contig482	88.89	171	13	6	1072699	1072866	157860	158027	2e-51	206
Contig482	88.41	164	15	4	1024890	1025050	157865	158027	5e-48	195
Contig482	90.13	152	12	3	1010137	1010285	157866	158017	5e-48	195
Contig482	89.74	156	11	5	914817	914969	158027	157874	5e-48	195
Contig482	88.57	105	8	4	1199054	1199156	157982	157880	7e-27	124
Contig485	85.88	255	27	9	296134	296385	158120	157872	9e-69	263
Contig485	82.81	256	29	12	381811	382056	157874	158124	3e-54	215
Contig485	90.62	128	9	3	268679	268804	158002	157876	7e-40	167
Contig485	89.09	110	10	2	340546	340653	157981	157872	2e-30	135
Contig485	90.32	93	7	2	346426	346516	157965	157873	6e-26	121
Contig489	86.02	186	19	7	795945	796126	158055	157873	2e-47	193
Contig490	83.52	261	33	9	130616	130871	157873	158128	2e-60	235
Contig490	84.58	201	25	6	117214	117410	157871	158069	3e-48	195
Contig494	89.09	110	8	4	41592	41700	157988	157882	4e-30	134
Contig495	87.3	189	18	6	151736	151920	158058	157872	8e-54	211
Contig495	91.67	84	4	3	108629	108711	157870	157951	2e-24	113
Contig497	85.99	157	17	5	202484	202637	157873	158027	5e-39	163
Contig498	89.24	158	12	5	453626	453780	157872	158027	1e-47	193
Contig498	90.21	143	11	3	385770	385910	157871	158012	7e-45	183
Contig498	88.82	152	13	4	32353	32501	158023	157873	7e-45	183
Contig498	90.09	111	7	4	171531	171639	157983	157875	5e-32	141
Contig498	88.99	109	10	2	532810	532916	157979	157871	8e-30	134
Contig500	82.69	260	32	10	242974	243230	158120	157871	8e-56	219
Contig500	91.33	150	10	3	204992	205138	157871	158020	8e-51	202
Contig500	95.45	44	1	1	269841	269883	157977	158020	8e-11	69.4
Contig509	90.43	94	7	2	183962	184053	157963	157870	7e-27	122
Contig510	88.79	116	11	2	180667	180780	157866	157981	2e-32	141
Contig512	85.66	258	27	10	52824	53077	157875	158126	2e-69	263
Contig512	89.42	104	8	3	124246	124348	157878	157979	6e-29	128
Contig512	89.42	104	8	3	128618	128720	157878	157979	6e-29	128
Contig519	89.39	132	11	3	426712	426841	157874	158004	6e-39	163
Contig522	86.8	197	19	7	75356	75548	157871	158064	2e-54	213
Contig526	90	150	11	4	10992	11138	158020	157872	1e-47	191
Contig526	92.06	126	8	2	67563	67686	157899	158024	3e-43	176
Contig526	89.05	137	10	5	119325	119459	157872	158005	7e-40	165
Contig527	83.15	267	33	12	34859	35119	158135	157875	2e-60	233
Contig527	89.09	110	10	2	10649	10756	157984	157875	6e-31	135
Contig527	91.21	91	6	2	237172	237260	157961	157871	5e-27	122
Contig530	86.9	229	23	7	62880	63104	157871	158096	1e-65	250
Contig535	84.56	259	31	9	494147	494402	157872	158124	4e-64	248
Contig535	91.61	155	10	3	1180861	1181012	157872	158026	5e-53	211
Contig540	93.33	75	4	1	25878	25951	157870	157944	4e-23	110
Contig542	81.86	215	25	10	67872	68075	157915	158126	3e-41	169
Contig543	90.91	154	10	4	585804	585954	157872	158024	4e-51	204
Contig543	89.93	149	12	3	326331	326476	157872	158020	1e-46	189
Contig543	88.68	159	12	5	359734	359886	158034	157876	1e-46	189
Contig543	87.23	141	10	5	530322	530461	158009	157876	4e-36	154
Contig543	89.09	110	9	3	606932	607040	157982	157875	6e-30	134
Contig543	91.78	73	4	2	418394	418464	157944	157872	6e-20	100
Contig543	87.36	87	8	3	477061	477146	157882	157966	7e-19	97.1
Contig547	86.87	198	18	8	123998	124192	158064	157872	8e-55	215
Contig547	87.5	120	11	4	113437	113553	157989	157871	7e-31	135
Contig554	85.04	254	31	7	113761	114010	157870	158120	2e-65	252
Contig554	89.03	155	12	5	222150	222301	157875	158027	6e-46	187
Contig555	84.47	219	20	8	623891	624097	158085	157869	5e-51	204
Contig556	84.11	214	26	8	1860	2069	158085	157876	3e-50	200
Contig557	84.75	236	29	7	7688	7920	157889	158120	2e-59	230
Contig558	85.45	220	23	6	237702	237917	158085	157871	2e-56	220
Contig562	83.4	253	34	8	428025	428273	158124	157876	3e-58	228
Contig562	89.74	156	11	5	609768	609920	158027	157874	3e-48	195
Contig562	88.81	143	13	3	354706	354846	158012	157871	1e-41	172
Contig562	89.92	129	10	3	448562	448688	157871	157998	9e-39	163
Contig563	86.56	253	26	8	32280	32528	158120	157872	2e-72	272
Contig563	88.55	166	13	6	77871	78033	157865	158027	1e-49	196
Contig563	90.07	151	12	3	13826	13973	158024	157874	2e-48	193
Contig565	80.71	197	23	11	196083	196268	157934	158126	5e-32	139
Contig566	90.91	55	4	1	9036	9089	158027	157973	2e-12	73.1
Contig572	84.98	253	29	9	81934	82181	158120	157872	6e-65	248
Contig579	89.71	136	11	3	167589	167722	158005	157871	3e-41	171
Contig579	86.32	95	10	3	28147	28240	157966	157874	4e-20	100
Contig579	95	40	0	2	136939	136977	158015	157977	2e-08	62.1
Contig582	83.33	126	17	4	8846	8969	157977	158100	5e-25	113
Contig586	88.62	123	11	3	119811	119931	157995	157874	2e-34	147
Contig586	86.73	113	12	3	134575	134685	157984	157873	4e-27	122
Contig587	90.35	114	9	2	34345	34456	157873	157986	3e-35	148
Contig596	87.92	149	14	4	271539	271684	158021	157874	6e-42	172
Contig597	84.77	256	31	8	62128	62379	157873	158124	9e-66	250
Contig599	85.44	261	29	9	175913	176169	158126	157871	2e-69	263
Contig599	91.43	70	4	2	100428	100496	157955	158023	9e-19	95.3
Contig601	86.27	255	26	9	72974	73225	158120	157872	1e-70	268
Contig603	90.84	131	10	2	6532	6660	157872	158002	1e-42	174
Contig603	89.38	113	9	3	32328	32438	157874	157985	5e-32	139
Contig603	93.75	48	1	2	130482	130528	158019	157973	2e-11	71.3
Contig604	86.54	52	6	1	208813	208863	158025	157974	5e-07	56.5
Contig605	90.54	74	6	1	11297	11369	157865	157938	4e-19	97.1
Contig609	89.26	149	12	4	93	238	158020	157873	7e-46	183
Contig613	90.07	141	11	3	148857	148995	157873	158012	3e-44	180
Contig614	86.33	256	27	8	496853	497104	157873	158124	1e-71	272
Contig614	89.31	159	13	4	23326	23481	158022	157865	8e-49	196
Contig614	89.89	89	5	4	182128	182214	157959	157873	3e-23	111
Contig615	84.82	257	30	9	364758	365010	158124	157873	3e-65	250
Contig615	88.34	163	10	5	208326	208485	157871	158027	3e-46	187
Contig623	85.6	257	28	9	427146	427399	157875	158125	2e-68	261
Contig623	89.03	155	13	4	187711	187862	158024	157871	1e-46	189
Contig623	81.53	249	29	7	281802	282036	157875	158120	1e-46	189
Contig623	92.86	70	3	2	312335	312404	157877	157944	5e-20	100
Contig630	88.8	125	10	4	124663	124786	157986	157865	9e-35	150
Contig630	88.18	110	11	2	430208	430315	157872	157981	1e-28	130
Contig631	90.32	93	7	2	36335	36425	157963	157871	1e-26	121
Contig633	85.19	243	29	7	56381	56620	158102	157864	3e-63	243
Contig634	86.9	168	13	6	214594	214758	158027	157866	1e-43	180
Contig634	90.62	96	7	2	153972	154065	157871	157966	1e-27	126
Contig634	89.13	92	8	2	864873	864962	157874	157965	1e-23	113
Contig640	90.43	94	7	2	405191	405282	157873	157966	9e-27	122
Contig642	90.8	87	6	2	34314	34398	157951	157865	5e-25	115
Contig642	90.59	85	6	2	90139	90221	157876	157960	7e-24	111
Contig643	90.48	84	6	2	43141	43222	157882	157965	5e-23	110
Contig647	87.83	115	10	4	196464	196577	157871	157982	8e-30	132
Contig649	85.28	265	30	9	1698926	1699186	157865	158124	6e-69	265
Contig649	84.98	253	30	8	736198	736446	157872	158120	2e-64	250
Contig649	89.57	115	8	4	1597113	1597226	157875	157986	3e-32	143
Contig649	90.11	91	7	2	1110951	1111039	157871	157961	2e-24	117
Contig649	91.67	84	3	4	1927464	1927547	157865	157944	2e-23	113
Contig649	88.51	87	7	3	1012883	1012966	157960	157874	5e-20	102
Contig649	89.33	75	5	3	934483	934557	157942	157871	1e-16	91.6
Contig657	86	250	27	8	69021	69266	158120	157875	3e-69	261
Contig657	90.41	146	11	3	64574	64717	158012	157868	2e-47	189
Contig657	82.58	155	19	7	67790	67937	157874	158027	1e-29	130
Contig666	83.92	255	31	10	232764	233013	158120	157871	6e-61	235
Contig666	81.65	158	15	7	172323	172471	157875	158027	7e-26	119
Contig674	89.92	129	9	3	21393	21519	157998	157872	2e-39	163
Contig674	89.22	102	9	2	136152	136251	157966	157865	3e-28	126
Contig678	86.38	257	28	7	17382	17634	157872	158125	7e-73	274
Contig679	88.96	163	13	5	110515	110675	158024	157865	2e-49	196
Contig680	85.09	228	28	6	152275	152498	158096	157871	8e-59	228
Contig684	89.86	138	12	2	44137	44272	157872	158009	2e-43	176
Contig685	85.29	238	28	7	147735	147968	157871	158105	3e-62	239
Contig685	87.82	156	13	6	126410	126563	158023	157872	8e-44	178
Contig686	82.8	250	31	11	51478	51721	157871	158114	1e-54	213
Contig686	90	150	11	4	92551	92697	158023	157875	7e-48	191
Contig688	90.98	133	9	3	82757	82888	158012	157882	2e-43	176
Contig691	85.48	248	30	6	162811	163054	158116	157871	3e-66	254
Contig691	93.15	73	4	1	113719	113790	157945	157873	1e-21	106
Contig692	86.1	259	27	8	84614	84868	158126	157873	4e-71	270
Contig694	89.71	136	11	3	95888	96021	158004	157870	2e-41	171
Contig694	89.21	139	11	4	91179	91315	158022	157886	2e-41	171
Contig696	84.98	253	30	8	14659	14907	157876	158124	5e-65	250
Contig696	87.58	153	15	4	606909	607058	158024	157873	3e-42	174
Contig697	87.36	87	9	2	152771	152855	157961	157875	9e-20	99
Contig698	85.48	248	29	7	92167	92410	158120	157876	3e-66	252
Contig699	86.39	191	19	7	188735	188921	157871	158058	6e-51	202
Contig699	93.55	62	3	1	40272	40332	157871	157932	1e-17	91.6
Contig706	89.69	97	8	2	123516	123610	157971	157875	3e-27	122
Contig713	88.59	149	12	5	48611	48754	157876	158024	1e-43	176
Contig718	91.45	152	10	3	6880	7028	158024	157873	5e-53	206
Contig724	88.96	154	13	4	43635	43785	157872	158024	6e-47	187
Contig729	85.6	125	14	4	21756	21879	157999	157878	1e-28	128
Contig730	92.65	68	4	1	198248	198314	157939	157872	3e-19	97.1
Contig731	84.98	253	30	8	585370	585618	157872	158120	8e-65	250
Contig731	89.74	156	12	4	778195	778348	157871	158024	1e-48	196
Contig732	91.43	70	4	2	104506	104575	157942	157875	2e-18	95.3
Contig733	90.07	151	11	4	22792	22939	157870	158019	2e-48	193
Contig738	91.51	106	8	1	290	395	157891	157995	5e-34	145
Contig739	85.43	254	29	8	300204	300453	157871	158120	5e-67	257
Contig739	84.46	251	32	7	800203	800449	157873	158120	5e-62	241
Contig739	85.65	216	23	7	661788	661999	157874	158085	7e-56	220
Contig739	90.36	166	9	7	23461	23622	158036	157874	4e-53	211
Contig739	89.52	124	11	2	799424	799545	157875	157998	2e-36	156
Contig739	90.29	103	7	3	781670	781771	157966	157866	3e-29	132
Contig739	90.82	98	7	2	219191	219286	157873	157970	1e-28	130
Contig739	85.59	118	11	5	750452	750567	157865	157978	3e-25	119
Contig739	88.46	52	5	1	941274	941324	157977	158028	4e-08	62.1
Contig741	90.51	158	11	4	188904	189058	158027	157871	7e-52	206
Contig741	87.92	149	12	6	214653	214799	158027	157883	2e-41	171
Contig741	87.61	113	11	3	39113	39224	157981	157871	1e-28	128
Contig741	87.27	110	11	3	68976	69083	157873	157981	7e-27	122
Contig743	90.09	111	9	2	162851	162959	157865	157975	3e-33	143
Contig744	88.16	152	14	4	28392	28540	158016	157866	2e-44	178
Contig752	90.06	171	12	5	64723	64889	158034	157865	2e-55	217
Contig752	88.79	116	11	2	13727	13840	157981	157866	1e-32	141
Contig752	92.96	71	4	1	176627	176696	157943	157873	6e-21	102
Contig753	88.51	148	10	5	103116	103258	157882	158027	3e-42	172
Contig754	89.76	127	9	4	20803	20926	157870	157995	6e-39	159
Contig754	87.5	120	13	2	5244	5361	157981	157862	3e-32	137
Contig758	94.59	37	2	0	303533	303569	157977	158013	2e-07	58.4
Contig758	94.59	37	2	0	304569	304605	157977	158013	2e-07	58.4
Contig760	90.74	108	8	2	62581	62686	157978	157871	7e-33	143
Contig760	95.56	45	2	0	187955	187999	157938	157894	9e-12	73.1
Contig762	90.27	113	9	2	137575	137685	157977	157865	2e-34	147
Contig765	96.88	32	1	0	76378	76409	158008	157977	4e-06	54.7
Contig767	88.89	63	4	2	92095	92154	158035	157973	1e-12	75
Contig768	85.35	198	17	10	167403	167595	157873	158063	9e-49	195
Contig769	89.31	159	12	5	83290	83445	158028	157872	4e-49	195
Contig775	90.48	168	10	6	4961	5125	157865	158029	1e-55	217
Contig778	89.81	157	13	3	18029	18182	158022	157866	4e-50	198
Contig779	85.21	142	11	6	9398	9537	157877	158010	1e-31	137
Contig779	94.03	67	3	1	9609	9674	157944	157878	2e-20	100
Contig785	79.29	198	15	13	28365	28540	158064	157871	2e-25	115
Contig792	91.38	58	3	2	983	1039	158023	157967	2e-14	78.7
Contig795	91.49	47	3	1	84767	84812	157977	158023	2e-09	63.9
Contig797	88	125	11	4	7653	7775	158027	157905	4e-34	145
Contig798	88.46	156	14	4	86343	86495	158027	157873	8e-46	185
Contig798	87.62	105	10	3	149247	149349	157862	157965	9e-26	119
Contig798	86.11	108	12	3	297412	297517	157981	157875	4e-24	113
Contig805	86.36	154	17	4	87268	87418	157871	158023	9e-40	165
Contig806	89.54	153	13	3	77797	77946	157872	158024	6e-48	191
Contig816	91.47	129	9	2	24625	24751	157872	158000	2e-43	176
Contig822	90.73	151	10	4	12172	12319	158024	157875	3e-50	198
Contig831	88.49	139	12	4	46852	46988	158022	157886	6e-40	165
Contig831	89.43	123	10	3	101979	102099	157901	158022	4e-36	152
Contig836	86.27	153	9	8	279963	280112	157875	158018	8e-37	156
Contig842	86.79	212	20	8	138908	139116	158078	157872	2e-59	230
Contig842	88.61	158	12	6	144079	144232	157872	158027	1e-46	187
Contig848	85.64	202	20	9	29360	29556	158068	157871	1e-51	204
Contig851	90.42	167	10	6	25817	25981	157865	158027	2e-55	215
Contig851	91.13	124	8	3	25982	26103	157900	158022	2e-40	165
Contig853	89.57	115	10	2	188186	188298	157991	157877	1e-33	145
Contig854	86.33	256	27	8	72034	72285	157873	158124	1e-71	272
Contig854	84.94	239	28	8	461693	461926	158106	157871	2e-60	235
Contig854	83.27	263	33	10	284450	284709	158120	157866	2e-59	231
Contig854	91.56	154	10	3	190734	190884	158024	157871	1e-52	209
Contig854	89.31	159	12	5	269018	269174	158021	157866	3e-48	195
Contig854	89.91	109	9	2	554202	554308	157979	157871	2e-31	139
Contig854	89.58	96	6	4	158362	158455	157966	157873	2e-25	119
Contig854	87.72	57	5	2	30800	30855	157977	158032	3e-09	65.8
Contig854	90	50	4	1	32237	32285	158026	157977	1e-08	63.9
Contig861	90.3	134	10	3	23560	23691	158003	157871	2e-42	172
Contig873	87.67	146	14	4	101352	101494	158016	157872	1e-40	167
Contig874	88.19	144	12	5	16133	16275	158010	157871	1e-40	167
Contig875	89.44	161	11	6	71898	72056	157871	158027	3e-50	198
Contig877	88.99	109	10	2	1217	1323	157980	157872	2e-32	134
Contig885	89.52	105	9	2	37951	38053	157975	157871	4e-30	132
Contig886	86.75	249	26	7	61966	62211	158114	157870	8e-72	270
Contig886	82.86	245	36	6	59607	59847	157871	158113	4e-55	215
Contig887	87.14	140	14	4	73905	74043	158008	157872	2e-37	156
Contig888	93.15	73	4	1	33599	33670	157872	157944	1e-22	106
Contig893	91.45	152	10	3	9693	9841	157873	158024	8e-52	206
Contig893	88.89	153	14	3	305871	306020	158024	157872	1e-45	185
Contig903	89.31	131	9	4	43389	43516	157871	157999	8e-39	159
Contig906	87.3	63	5	2	39980	40039	157973	158035	1e-11	69.4
Contig909	91.45	152	9	4	60793	60941	157877	158027	2e-52	206
Contig910	86.09	151	14	7	57556	57704	157865	158010	2e-37	156
Contig910	89.52	105	9	2	39347	39449	157976	157872	4e-30	132
Contig911	85.32	252	24	11	404	651	158120	157878	1e-66	248
Contig924	89	100	9	2	41501	41598	157971	157872	1e-27	122
Contig930	85.88	255	28	7	341241	341490	158125	157874	1e-69	265
Contig930	88.55	166	13	5	363272	363434	158027	157865	5e-49	196
Contig930	90.41	146	10	4	160973	161115	158022	157878	8e-47	189
Contig937	88.89	144	12	4	8922	9064	158012	157872	1e-43	174
Contig945	88.51	87	8	2	51410	51494	157875	157961	5e-22	104
Contig947	85.16	256	30	8	275900	276151	157873	158124	7e-67	255
Contig947	84.13	252	32	8	74437	74684	157873	158120	3e-61	237
Contig956	89.93	149	12	3	5626	5771	158023	157875	2e-47	189
Contig956	89.03	155	12	5	23116	23267	158027	157875	8e-47	187
Contig958	85.52	221	21	9	4066	4280	157872	158087	3e-57	220
Contig959	84.25	254	32	8	6051	6300	157871	158120	1e-63	241
Contig960	90.45	157	10	4	95285	95438	158026	157872	8e-51	202
Contig960	90.65	139	8	5	204104	204241	157865	157999	4e-44	180
Contig982	83.82	204	24	7	71028	71228	158075	157878	3e-46	185
Contig993	85.6	243	27	8	44213	44452	157872	158109	2e-65	248
Contig998	87.83	115	11	3	98893	99006	157998	157886	7e-30	132
Contig1004	91.22	148	10	3	31085	31229	158019	157872	3e-50	198
Contig1005	85.2	250	29	7	125393	125637	157874	158120	4e-65	250
Contig1005	84.96	246	30	7	392645	392886	157872	158114	6e-63	243
Contig1008	86.11	252	26	9	10101	10348	157874	158120	1e-69	263
Contig1008	87.86	140	13	4	75138	75275	157886	158023	5e-39	161
Contig1012	90.37	135	9	4	29678	29810	157889	158021	2e-43	174
Contig1014	91.2	125	8	3	14687	14809	157995	157872	4e-41	167
Contig1056	83.33	252	35	7	26642	26889	158124	157876	4e-59	226
Contig1058	90.48	168	10	6	94712	94876	157872	158036	1e-55	217
Contig1058	90.2	153	11	4	57570	57719	158027	157876	1e-49	196
Contig1058	90.22	92	6	3	113440	113530	157872	157961	1e-25	117
Contig1067	83.98	256	33	8	454504	454755	157873	158124	1e-61	239
Contig1067	88.65	141	12	4	239969	240108	158002	157865	1e-40	169
Contig1067	88.46	130	10	4	270974	271101	157991	157865	1e-35	152
Contig1074	89.93	149	11	4	25884	26029	157877	158024	9e-48	189
Contig1084	88.14	118	11	3	10968	11083	157987	157871	7e-32	137
Contig1104	81.61	261	38	10	23112	23368	157871	158125	3e-53	207
Contig1115	90.97	144	9	4	13868	14010	158004	157864	3e-48	191
Contig1119	91.67	72	5	1	66414	66484	157873	157944	5e-20	99
Contig1129	88.03	117	10	4	197676	197791	157986	157873	6e-31	135
Contig1133	86.96	161	13	7	78027	78185	158027	157873	6e-43	174
Contig1144	90.97	155	10	4	65344	65495	158024	157871	4e-52	206
Contig1149	85.66	258	28	9	64301	64553	158120	157867	1e-69	263
Contig1159	83.85	260	34	8	37917	38172	157870	158125	3e-63	241
Contig1192	89.78	137	11	3	8084	8217	158019	157883	3e-43	172
Contig1195	89.86	138	10	4	8200	8336	157872	158006	4e-43	174
Contig1196	93.24	74	4	1	10331	10403	157944	157871	1e-23	108
Contig1216	87.18	156	16	4	33449	33601	157873	158027	5e-43	174
Contig1225	90.57	106	8	2	18095	18198	157978	157873	4e-33	139
Contig1227	88.55	166	10	6	13903	14065	157868	158027	7e-49	193
Contig1246	89.61	154	11	5	50956	51106	158024	157873	4e-48	191
Contig1277	90.53	95	7	2	19448	19540	157872	157966	4e-28	124
Contig1277	90.59	85	6	2	64835	64917	157958	157874	3e-24	111
Contig1284	89.91	109	9	2	52793	52899	157873	157981	2e-32	139
Contig1309	86.39	169	16	6	29186	29351	158024	157860	1e-44	178
Contig1345	90.62	96	7	2	23760	23853	157966	157871	7e-29	126
Contig1380	90.72	97	7	2	13567	13662	158000	157905	1e-29	128
Contig1386	88.79	107	10	2	20355	20459	157978	157872	8e-30	130
Contig1386	95.35	43	1	1	22754	22795	158020	157978	6e-11	67.6
Contig1404	91.25	80	4	3	97287	97365	157876	157953	2e-22	106
Contig1444	84.31	255	31	9	64186	64436	158125	157876	9e-63	241
Contig1472	88.81	134	12	3	18991	19122	158002	157870	1e-38	161
Contig1484	91.6	131	9	2	16890	17018	158004	157874	4e-45	180
Contig1534	89.26	149	12	4	12245	12390	158020	157873	1e-46	183
Contig1565	87.9	157	13	6	36373	36525	158027	157873	2e-44	180
Contig1578	92.5	40	2	1	10399	10438	157973	158011	2e-08	56.5
Contig1582	82.53	166	12	13	1397	1559	157871	158022	7e-31	130
Contig1601	86.45	251	27	7	9571	9817	157877	158124	1e-71	268
Contig1631	84.77	256	32	7	47018	47269	158125	157873	6e-66	250
Contig1631	86.15	231	24	8	40611	40836	158096	157869	1e-63	243
Contig1635	90	150	9	6	38542	38689	157872	158017	1e-47	189
Contig1656	85.16	256	30	8	21386	21637	157874	158125	2e-67	255
Contig1656	83.26	233	32	7	33918	34147	157872	158100	6e-53	207
Contig1667	83.61	238	31	8	3254	3486	157875	158109	4e-56	217
Contig1671	83.46	266	33	9	68104	68365	158120	157862	6e-62	237
Contig1733	84.06	251	31	9	27362	27609	158126	157882	7e-61	233
Contig1747	85.38	253	29	8	1507	1755	158120	157872	5e-68	255
Contig1754	84.67	261	32	8	80651	80908	157871	158126	9e-67	254
Contig1768	85.08	248	29	8	7811	8055	157872	158114	3e-65	246
Contig1768	82.54	252	32	10	23572	23814	157872	158120	1e-54	211
Contig1779	85.21	257	30	8	2891	3143	158124	157872	1e-68	257
Contig1782	88.81	134	12	3	21285	21416	157870	158002	1e-39	161
Contig1848	82.94	170	23	6	176	343	157955	158120	8e-37	148
Contig1863	85.71	259	29	8	32143	32397	157866	158120	9e-71	267
Contig1883	91.74	121	8	2	6871	6989	157900	158020	3e-41	167
Contig1903	84.5	258	32	8	4662	4915	157871	158124	2e-66	248
Contig1921	88.54	96	7	4	39595	39686	157875	157970	9e-25	113
Contig1930	89.4	151	13	3	13539	13686	157872	158022	1e-47	187
Contig1952	88.98	127	11	3	108780	108904	157865	157990	1e-36	154
Contig1993	90	140	11	3	9187	9324	157873	158011	1e-44	178
Contig2006	84.31	255	30	10	16415	16665	157876	158124	5e-63	241
Contig2059	88.98	127	11	3	1540	1664	157873	157998	5e-37	154
Contig2071	85.37	246	29	7	16536	16778	157865	158106	1e-65	248
Contig2113	91.57	83	5	2	48797	48877	157871	157953	8e-25	113
Contig2116	90.23	133	10	3	6018	6149	157864	157994	8e-43	171
Contig2124	86.05	258	27	9	6844	7097	157873	158125	2e-72	268
Contig2147	84.01	269	32	10	361	624	158127	157865	7e-67	248
Contig2217	89.25	93	6	4	1738	1828	157871	157961	1e-25	113
Contig2278	83.91	261	32	10	8277	8534	158125	157872	1e-63	241
Contig2278	84.95	206	22	9	11148	11349	157867	158067	2e-51	200
Contig2307	90.48	126	8	4	2886	3010	157994	157872	6e-41	163
Contig2311	87.68	211	19	6	558	764	158078	157871	5e-64	239
Contig2322	91.11	135	9	3	33638	33771	158004	157872	1e-44	180
Contig2328	81.47	259	31	16	13522	13772	157873	158122	2e-50	196
Contig2335	82.1	257	35	10	4095	4347	157871	158120	9e-55	209
Contig2352	83.27	251	32	8	1289	1535	158114	157870	9e-59	222
Contig2471	86.67	105	11	3	6897	6998	157980	157876	1e-25	113
Contig2492	86.33	256	27	8	741	992	157873	158124	4e-74	272
Contig2550	85.45	165	16	8	2850	3012	157865	158023	5e-41	165
Contig2832	90.62	96	5	4	1584	1677	157953	157860	2e-29	124
Contig2875	88.68	106	10	2	4162	4265	157871	157976	5e-30	128
Contig2881	86.53	245	24	9	16071	16311	157863	158102	1e-69	261
Contig2881	91.49	94	5	3	4668	4760	157869	157960	4e-29	126
Contig2916	89.08	119	9	4	5920	6037	157871	157986	8e-35	145
Contig2932	86.43	199	19	8	290	484	158066	157872	5e-55	211
Contig3206	88.89	63	4	2	13126	13185	157973	158035	8e-14	75
Contig3306	81.77	192	29	6	96304	96492	157887	158075	4e-37	156
Contig3306	89.19	111	10	2	12125	12233	157987	157877	2e-31	137
Contig3310	86.46	192	19	7	18739	18926	158059	157871	2e-52	204
Contig3474	83.21	137	12	8	4312	4438	157889	158024	4e-26	115
Contig3518	84.92	252	28	9	1451	1696	157873	158120	6e-66	246
Contig3520	90.85	153	10	4	3406	3555	158023	157872	3e-52	202
Contig3523	86.75	151	10	6	2878	3018	158024	157874	5e-40	159
Contig3602	89.36	94	8	2	36855	36946	157873	157966	2e-25	117
Contig3602	90	80	6	2	117009	117086	157951	157872	5e-21	102
Contig3767	90.78	141	9	4	4849	4987	158027	157889	1e-47	185
Contig3779	89.77	88	7	2	2215	2300	157871	157958	3e-25	111
Contig3811	90.62	96	7	2	9218	9311	157871	157966	2e-29	126
Contig3901	91.67	84	4	3	7154	7236	157872	157953	2e-25	113
Contig3901	92.96	71	4	1	9376	9445	157873	157943	5e-22	102
Contig3915	91.89	74	3	3	17610	17683	157874	157944	2e-21	100
Contig3918	91.36	81	5	2	20444	20522	157952	157872	8e-24	110
Contig3971	84.46	251	32	7	1204	1451	157868	158114	1e-63	241
Contig3971	89.38	160	11	6	20339	20496	157872	158027	3e-50	196
Contig4292	85.33	259	30	8	48166	48420	158125	157871	4e-69	261
Contig4292	83.27	263	33	11	66230	66488	157872	158127	3e-60	231
Contig4344	89.72	107	8	3	28525	28628	158022	157916	1e-30	134
Contig4467	86.4	228	25	6	5703	5926	158096	157871	6e-65	244
Contig4467	85.71	77	6	5	569	641	157969	158044	2e-14	76.8
Contig4520	91.8	61	4	1	7907	7966	157872	157932	2e-16	84.2
Contig4551	89.66	145	10	5	10609	10752	158011	157871	2e-45	180
Contig4570	90.14	71	5	2	142794	142864	157933	157865	1e-17	91.6
Contig4612	90	100	7	3	2634	2730	157970	157871	5e-30	126
Contig5428	87.93	116	10	4	459	570	157986	157871	3e-32	134
Contig5523	87.82	156	12	6	1610	1761	158027	157875	1e-44	176
Contig6154	89.94	159	10	6	165	321	158027	157873	5e-53	200
Contig7779	89.24	158	9	7	390	543	158028	157875	6e-50	191
Contig8108	85.21	257	31	7	51050	51302	158125	157872	9e-68	257
Contig8376	90.13	152	11	4	1687	1835	157874	158024	8e-51	195
Contig8881	91.24	137	8	4	550	684	158005	157871	3e-47	183
Contig9576	90.38	104	8	2	1144	1246	157879	157981	6e-33	135
Contig10385	84.44	257	32	8	814	1066	158124	157872	2e-66	246
Contig10744	90.55	127	10	2	602	726	157872	157998	2e-42	167
Contig11205	88.39	112	9	4	331	440	157871	157980	6e-32	132
Contig12074	89.19	111	8	4	190	299	157882	157989	2e-33	135
Contig12318	90.91	66	5	1	2997	3061	157875	157940	4e-18	87.9
Contig12347	84.68	111	14	3	4728	4837	157870	157978	7e-24	108
Contig12838	90.79	152	10	4	362	510	158022	157872	6e-53	200
Contig12905	84.82	191	22	7	17118	17304	157876	158063	1e-46	185
Contig12927	88.1	126	12	3	207	330	157999	157875	7e-37	147
Contig13098	86.45	155	16	4	2224	2375	158024	157872	8e-42	165
Contig13207	85.33	259	30	8	4494	4748	158125	157871	3e-70	261
Contig13260	85.54	242	25	8	1604	1841	158109	157874	1e-65	244
Contig14368	85.21	257	29	9	124	375	157873	158125	1e-69	255
Contig15000	86.15	231	24	8	670	897	157871	158096	3e-65	243
Contig15066	84.33	217	26	7	2821	3033	157873	158085	6e-54	206
Contig15218	87.23	188	18	6	2945	3128	158058	157873	5e-55	209
Contig16824	85.38	260	31	7	178	433	158128	157872	4e-71	263
Contig16989	90.2	102	7	3	1697	1797	157872	157971	3e-31	130
Contig17313	90	80	6	2	206	283	157952	157873	4e-23	102
Contig17496	90.32	155	11	4	279	430	158027	157874	5e-53	200
Contig17725	90.91	88	5	3	706	792	157872	157957	6e-27	115
Contig17787	85.77	260	29	8	18571	18826	157871	158126	7e-72	268
Contig18733	100	29	0	0	769	797	157933	157905	6e-09	54.7
Contig19366	84.92	252	31	7	2751	2998	158120	157872	3e-66	248
Contig20203	87.18	117	11	4	1225	1339	157873	157987	2e-31	130
Contig20454	89.4	151	12	4	280	427	157873	158022	4e-49	187
Contig21257	89.42	104	8	3	4517	4619	157865	157966	2e-30	128
Contig21550	84.18	196	24	7	171	362	157876	158068	9e-48	183
Contig21854	89.47	152	12	4	5528	5676	158022	157872	4e-48	189
Contig22126	90.62	160	9	6	683	840	157872	158027	6e-55	207
Contig22459	88.89	153	13	4	167	316	157869	158020	2e-48	185
Contig22614	90.2	153	11	4	1856	2005	158024	157873	4e-51	196
Contig23189	88.12	101	10	2	5954	6052	157966	157866	2e-27	119
Contig24587	88.24	136	14	2	3398	3531	157998	157863	2e-40	161
Contig25953	89.16	166	12	6	630	792	157865	158027	8e-53	202
Contig26824	85.71	210	23	7	299	504	158078	157872	6e-57	215
Contig27024	88.68	159	14	4	1128	1283	157874	158031	2e-49	191
Contig27449	85.06	261	32	7	485	741	158125	157868	4e-70	259
Contig28129	89.26	149	11	5	941	1084	157876	158024	6e-47	182
Contig28151	84.67	261	31	9	220	477	157871	158125	2e-68	252
Contig28329	85.42	192	22	6	467	654	157875	158064	4e-51	195
Contig29996	89.87	79	6	2	15172	15248	157952	157874	2e-21	100
Contig30661	88.43	121	9	4	1019	1137	157876	157993	1e-34	141
Contig31204	90	80	5	3	2876	2953	157951	157873	4e-22	100
Contig31509	89.19	111	10	2	879	987	157872	157982	9e-34	137
Contig31679	91.11	90	6	2	352	439	157962	157873	6e-29	121
Contig32465	90.28	144	10	4	1496	1636	158033	157891	7e-48	185
Contig32755	87.9	157	14	5	186	339	157873	158027	2e-46	180
Contig32808	92.31	65	3	2	867	931	157871	157933	8e-20	91.6
Contig33051	84.15	164	14	10	163	323	157873	158027	3e-37	148
Contig33190	91.55	71	5	1	3508	3577	157944	157874	1e-20	97.1
Contig33530	88.59	149	13	4	484	629	158023	157876	4e-46	178
Contig33686	86.42	162	10	7	327	485	158027	157875	6e-43	167
Contig33762	94.44	36	2	0	1	36	157978	158013	1e-09	56.5
Contig34004	92.54	67	4	1	144	209	157873	157939	7e-21	95.3
Contig34379	90.26	154	11	3	6463	6614	157872	158023	5e-51	198
Contig34552	84.08	157	11	8	474	618	157873	158027	2e-34	139
Contig34922	84.14	227	30	6	367	590	158096	157873	6e-57	215
Contig35464	90.12	81	6	2	676	754	157877	157957	1e-23	104
Contig37394	85.28	197	21	8	13165	13358	158063	157872	4e-50	196
Contig37848	82.45	245	35	8	1102	1343	157886	158125	1e-54	207

## Sheet: N. lugens
DATASET S2: IIV-6 like sequences (IIV6-LSs) identified by a Blastn search against IIV-6 genome (NC_003038.1) using the genomes of N. lugens with a cutoff E value of ≤10-5.
Sequence id: Contigs/Scaffold of the planthopper genome used as blast query; Percentage: Percentage of identical matches; Length: Alignment length of IIV6-LSs; Mismatches: Number of mismatches in planthopper Contigs/Scaffold compare to IIV-6; Gaps: Number of gap openings in planthopper Contigs/Scaffold compare to IIV-6; Query start: Start position of alignment in planthopper Contig/Scaffold; Quer…
Sequence id	Percentage	Length	Mismatches	Gaps	Query start	Query end	Subject start	Subject end	E-value	Bitscore
NW_019105540.1_scaffold2	91.21	182	12	3	560577	560755	157865	158045	9e-63	244
NW_019105540.1_scaffold2	93.17	161	8	3	375875	376034	157867	158025	2e-59	233
NW_019105540.1_scaffold2	86.05	215	23	6	194751	194960	158078	157866	1e-56	224
NW_019105540.1_scaffold2	92.9	155	9	2	564314	564467	158026	157873	1e-56	224
NW_019105540.1_scaffold2	90.97	155	11	3	347314	347467	157873	158025	4e-51	206
NW_019105540.1_scaffold2	86.81	182	9	5	561796	561963	157865	158045	4e-46	189
NW_019105540.1_scaffold2	88.37	129	13	2	243071	243198	157998	157871	2e-35	154
NW_019105540.1_scaffold2	83.87	124	19	1	1468615	1468737	157876	157999	2e-24	117
NW_019105541.1_scaffold3	88.04	209	19	5	717456	717660	157872	158078	3e-62	243
NW_019105541.1_scaffold3	87.38	206	19	6	1837037	1837237	157875	158078	2e-58	230
NW_019105541.1_scaffold3	91.85	135	10	1	480219	480352	158010	157876	1e-45	187
NW_019105541.1_scaffold3	92.97	128	7	2	1640179	1640305	157871	157997	5e-45	185
NW_019105541.1_scaffold3	91.59	107	7	2	409832	409937	157981	157876	2e-33	147
NW_019105541.1_scaffold3	83.44	163	22	4	1503748	1503907	157918	158078	2e-33	147
NW_019105542.1_scaffold4	84.71	255	30	8	392800	393048	158120	157869	2e-63	246
NW_019105542.1_scaffold4	93.67	158	8	2	595921	596077	158021	157865	4e-60	235
NW_019105542.1_scaffold4	94.7	151	6	2	1015820	1015969	158027	157878	2e-59	233
NW_019105542.1_scaffold4	92.95	156	9	2	479622	479776	158025	157871	3e-57	226
NW_019105542.1_scaffold4	89.01	182	15	4	1539236	1539414	157899	158078	1e-55	220
NW_019105542.1_scaffold4	85.37	205	23	6	377933	378133	157877	158078	3e-51	206
NW_019105542.1_scaffold4	89.24	158	12	4	1241913	1242067	158078	157923	3e-47	193
NW_019105542.1_scaffold4	90.59	85	7	1	1120283	1120366	157866	157950	7e-23	111
NW_019105543.1_scaffold5	89.52	210	16	5	896139	896344	157871	158078	7e-68	261
NW_019105543.1_scaffold5	90.8	174	12	3	1527119	1527289	158045	157873	2e-58	230
NW_019105543.1_scaffold5	90.8	163	12	3	1068346	1068508	158024	157865	5e-54	215
NW_019105543.1_scaffold5	87.9	124	9	2	1136916	1137038	157993	157875	9e-32	141
NW_019105544.1_scaffold79	87.56	209	20	5	302381	302585	158078	157872	1e-60	237
NW_019105544.1_scaffold79	93.24	148	6	4	580585	580729	158020	157874	5e-54	215
NW_019105544.1_scaffold79	89.41	170	14	4	576264	576431	157875	158042	6e-53	211
NW_019105544.1_scaffold79	89.54	153	14	2	470400	470551	158023	157872	2e-47	193
NW_019105544.1_scaffold79	90.51	137	11	2	995350	995485	157866	158001	2e-43	180
NW_019105545.1_scaffold6	89.05	210	17	5	895565	895770	158078	157871	3e-66	255
NW_019105545.1_scaffold6	89	209	17	5	730758	730962	158078	157872	1e-65	254
NW_019105545.1_scaffold6	93.02	172	8	3	717804	717972	157865	158035	5e-64	248
NW_019105545.1_scaffold6	91.86	172	10	3	608084	608252	157875	158045	1e-60	237
NW_019105545.1_scaffold6	90.91	176	10	5	902706	902876	157871	158045	5e-59	231
NW_019105545.1_scaffold6	92.99	157	8	3	1526957	1527112	157871	158025	2e-57	226
NW_019105545.1_scaffold6	82.88	257	36	7	573636	573887	158120	157867	8e-57	224
NW_019105545.1_scaffold6	90	170	13	3	1378870	1379036	158045	157877	1e-54	217
NW_019105545.1_scaffold6	93.75	144	7	2	532021	532163	158020	157878	5e-54	215
NW_019105545.1_scaffold6	92.75	138	8	2	1264216	1264352	158007	157871	5e-49	198
NW_019105545.1_scaffold6	89.38	160	13	3	1293560	1293717	157888	158045	5e-49	198
NW_019105545.1_scaffold6	91.11	135	9	3	842249	842382	158004	157872	2e-43	180
NW_019105545.1_scaffold6	90.23	133	13	0	1037286	1037418	157895	158027	8e-42	174
NW_019105545.1_scaffold6	89.26	121	9	4	1250942	1251060	157989	157871	5e-34	148
NW_019105545.1_scaffold6	89	100	7	4	1188223	1188321	157870	157966	1e-25	121
NW_019105546.1_scaffold7	89.4	217	16	6	279119	279331	157865	158078	1e-69	267
NW_019105546.1_scaffold7	87.1	217	22	5	36134	36346	158096	157882	8e-62	241
NW_019105546.1_scaffold7	87.92	207	19	5	279683	279886	158074	157871	3e-61	239
NW_019105546.1_scaffold7	93.04	158	9	2	561020	561176	158018	157862	2e-58	230
NW_019105546.1_scaffold7	92.59	162	9	3	200264	200424	158027	157868	2e-58	230
NW_019105546.1_scaffold7	88.15	135	13	3	214960	215093	158003	157871	8e-37	158
NW_019105546.1_scaffold7	79.72	217	34	9	292614	292825	158082	157871	5e-34	148
NW_019105546.1_scaffold7	89.47	95	9	1	194373	194466	157976	157882	4e-25	119
NW_019105547.1_scaffold8	88.02	217	17	6	1338387	1338599	157867	158078	5e-64	248
NW_019105547.1_scaffold8	94.16	154	7	2	945366	945518	157872	158024	1e-59	233
NW_019105547.1_scaffold8	83.33	258	35	7	1083146	1083398	158125	157871	5e-59	231
NW_019105547.1_scaffold8	93.51	154	7	3	623335	623486	157871	158023	2e-57	226
NW_019105547.1_scaffold8	84.62	208	25	5	1160781	1160985	157871	158074	1e-49	200
NW_019105547.1_scaffold8	88.68	159	15	2	395888	396044	157888	158045	8e-47	191
NW_019105547.1_scaffold8	85.21	169	21	3	464357	464522	158045	157878	1e-40	171
NW_019105547.1_scaffold8	92.31	104	7	1	941718	941820	157976	157873	2e-33	147
NW_019105547.1_scaffold8	89.19	111	8	3	882828	882935	157862	157971	4e-30	135
NW_019105547.1_scaffold8	90	90	8	1	926383	926471	157966	157877	5e-24	115
NW_019105547.1_scaffold8	95.52	67	3	0	574680	574746	157905	157971	9e-22	108
NW_019105548.1_scaffold9	88.94	208	18	4	233243	233447	158078	157873	4e-65	252
NW_019105548.1_scaffold9	85.93	199	22	5	803871	804065	158078	157882	8e-52	207
NW_019105548.1_scaffold9	93.48	138	7	2	197186	197322	157866	158002	1e-50	204
NW_019105548.1_scaffold9	81.64	256	35	8	1375396	1375646	158120	157872	4e-50	202
NW_019105548.1_scaffold9	90.91	121	9	2	667844	667963	157871	157990	6e-38	161
NW_019105548.1_scaffold9	89.06	128	12	2	78187	78313	157874	158000	8e-37	158
NW_019105548.1_scaffold9	86.86	137	16	2	600451	600586	157865	158000	4e-35	152
NW_019105548.1_scaffold9	92.93	99	6	1	1143319	1143416	157873	157971	2e-32	143
NW_019105548.1_scaffold9	92.63	95	6	1	222096	222189	157965	157871	4e-30	135
NW_019105548.1_scaffold9	90.43	94	8	1	1423019	1423111	157878	157971	3e-26	122
NW_019105548.1_scaffold9	84.71	85	9	3	1143416	1143497	157995	158078	5e-14	82.4
NW_019105549.1_scaffold100	88.32	214	19	5	930426	930635	158078	157867	4e-65	252
NW_019105549.1_scaffold100	93.59	156	8	2	110211	110365	157866	158020	5e-59	231
NW_019105549.1_scaffold100	90	180	14	3	730204	730380	158045	157867	2e-58	230
NW_019105549.1_scaffold100	94.04	151	7	2	118890	119039	158020	157871	6e-58	228
NW_019105549.1_scaffold100	94	150	7	2	110417	110565	157872	158020	2e-57	226
NW_019105549.1_scaffold100	85.17	209	23	7	509000	509202	157872	158078	8e-52	207
NW_019105549.1_scaffold100	90.54	148	9	5	748233	748376	158012	157866	8e-47	191
NW_019105549.1_scaffold100	91.27	126	9	2	15910	16034	157990	157866	1e-40	171
NW_019105549.1_scaffold100	91.45	117	8	2	1468544	1468659	157986	157871	2e-37	159
NW_019105549.1_scaffold100	86.05	129	13	3	19905	20028	157998	157870	1e-29	134
NW_019105549.1_scaffold100	86.89	122	11	5	989696	989815	157865	157983	5e-29	132
NW_019105549.1_scaffold100	89.8	98	9	1	1056657	1056753	157971	157874	8e-27	124
NW_019105550.1_scaffold74	88.89	216	18	5	240878	241089	157865	158078	6e-68	261
NW_019105550.1_scaffold74	86.54	208	22	5	461490	461693	157873	158078	8e-57	224
NW_019105550.1_scaffold74	90.97	155	12	2	1420201	1420354	157872	158025	8e-52	207
NW_019105550.1_scaffold74	91.27	126	9	2	439068	439192	157871	157995	1e-40	171
NW_019105551.1_scaffold57	91.38	174	11	3	1410068	1410238	157873	158045	4e-60	235
NW_019105551.1_scaffold57	86.3	219	22	7	552355	552569	158080	157866	5e-59	231
NW_019105551.1_scaffold57	92.07	164	11	2	1291434	1291596	157867	158029	2e-58	230
NW_019105551.1_scaffold57	83.54	243	32	7	552114	552352	158120	157882	1e-55	220
NW_019105551.1_scaffold57	87.06	201	16	6	354734	354926	157876	158074	4e-55	219
NW_019105551.1_scaffold57	93.84	146	7	2	1167421	1167565	158022	157878	4e-55	219
NW_019105551.1_scaffold57	87.63	186	18	4	323149	323331	157895	158078	6e-53	211
NW_019105551.1_scaffold57	82.54	252	28	7	1405535	1405773	158120	157872	8e-52	207
NW_019105551.1_scaffold57	92.47	146	10	1	564588	564733	157873	158017	8e-52	207
NW_019105551.1_scaffold57	92.13	127	8	2	73660	73785	157999	157874	6e-43	178
NW_019105551.1_scaffold57	89.66	116	8	4	1014062	1014175	158008	157895	6e-33	145
NW_019105551.1_scaffold57	89.09	110	10	2	99036	99143	157975	157866	4e-30	135
NW_019105551.1_scaffold57	89.09	110	10	2	96539	96646	157975	157866	4e-30	135
NW_019105551.1_scaffold57	91.67	96	7	1	616791	616885	157975	157880	5e-29	132
NW_019105551.1_scaffold57	93.33	90	4	2	796258	796345	157882	157971	5e-29	132
NW_019105551.1_scaffold57	85	120	13	4	1450331	1450448	157871	157987	1e-24	117
NW_019105552.1_scaffold11	90.82	196	11	6	1104904	1105093	158045	157851	3e-66	255
NW_019105552.1_scaffold11	89.37	207	16	5	1054507	1054709	158078	157874	3e-66	255
NW_019105552.1_scaffold11	88.15	211	19	5	359089	359295	157870	158078	2e-63	246
NW_019105552.1_scaffold11	84.62	247	29	6	1125920	1126162	157875	158116	1e-60	237
NW_019105552.1_scaffold11	93.55	155	8	2	1122969	1123122	157871	158024	2e-58	230
NW_019105552.1_scaffold11	91.49	141	10	2	166096	166235	157867	158006	2e-47	193
NW_019105552.1_scaffold11	88.02	167	13	5	1207878	1208040	158035	157872	8e-47	191
NW_019105552.1_scaffold11	92.23	103	7	1	842508	842609	157976	157874	6e-33	145
NW_019105552.1_scaffold11	90.74	108	9	1	918454	918560	157916	158023	2e-32	143
NW_019105553.1_scaffold12	90.96	177	11	4	198593	198766	158045	157871	1e-59	233
NW_019105553.1_scaffold12	86.6	209	22	5	646423	646627	158078	157872	2e-57	226
NW_019105553.1_scaffold12	93.68	95	5	1	1421296	1421390	157931	158024	8e-32	141
NW_019105554.1_scaffold10	86.82	220	20	8	828547	828762	157868	158082	1e-60	237
NW_019105554.1_scaffold10	93.67	158	8	2	418058	418214	157871	158027	4e-60	235
NW_019105554.1_scaffold10	91.3	138	10	2	541855	541991	157882	158018	1e-45	187
NW_019105554.1_scaffold10	82.46	114	18	1	1201717	1201828	158052	157939	5e-19	99
NW_019105555.1_scaffold13	93.59	156	8	2	788704	788858	157871	158025	5e-59	231
NW_019105555.1_scaffold13	91.28	172	11	3	1317730	1317898	157875	158045	5e-59	231
NW_019105555.1_scaffold13	92.96	142	7	2	1318658	1318797	157905	158045	1e-50	204
NW_019105555.1_scaffold13	85.96	178	16	5	402746	402919	158047	157875	5e-44	182
NW_019105555.1_scaffold13	89.52	124	10	3	229244	229366	157987	157866	1e-35	154
NW_019105555.1_scaffold13	89.02	82	7	2	503741	503821	157945	157865	1e-19	100
NW_019105556.1_scaffold56	85.1	255	29	8	73787	74036	157870	158120	4e-65	252
NW_019105556.1_scaffold56	92.66	177	9	3	965735	965908	158046	157871	4e-65	252
NW_019105556.1_scaffold56	87.8	205	20	4	139672	139873	157872	158074	4e-60	235
NW_019105556.1_scaffold56	92.22	167	8	4	975500	975662	158035	157870	5e-59	231
NW_019105556.1_scaffold56	91.5	153	11	2	1263445	1263596	158022	157871	2e-52	209
NW_019105556.1_scaffold56	91.5	153	11	2	1260343	1260494	158022	157871	2e-52	209
NW_019105556.1_scaffold56	90.6	117	10	1	366953	367069	157883	157998	1e-35	154
NW_019105556.1_scaffold56	84.62	91	14	0	957876	957966	157965	157875	8e-17	91.6
NW_019105557.1_scaffold14	88.24	204	17	5	858667	858865	158074	157873	1e-60	237
NW_019105557.1_scaffold14	87.32	205	20	4	394542	394744	157873	158073	2e-58	230
NW_019105557.1_scaffold14	87.59	145	14	4	13569	13710	158006	157863	5e-39	165
NW_019105557.1_scaffold14	91.07	112	9	1	580240	580350	157865	157976	1e-34	150
NW_019105557.1_scaffold14	88.33	120	10	4	400802	400919	157873	157990	8e-32	141
NW_019105557.1_scaffold14	86.46	96	9	3	747679	747771	157984	158078	4e-20	102
NW_019105557.1_scaffold14	92.31	65	4	1	747617	747680	157871	157935	8e-17	91.6
NW_019105558.1_scaffold15	91.89	185	10	4	391346	391527	157863	158045	9e-66	254
NW_019105558.1_scaffold15	87.68	211	19	6	414135	414340	158078	157870	3e-61	239
NW_019105558.1_scaffold15	91.86	172	10	3	1255163	1255331	158045	157875	9e-61	237
NW_019105558.1_scaffold15	87.14	210	21	5	582977	583182	158078	157871	1e-59	233
NW_019105558.1_scaffold15	91.93	161	11	2	289718	289877	158022	157863	7e-57	224
NW_019105558.1_scaffold15	93.92	148	7	2	111411	111557	158017	157871	3e-56	222
NW_019105558.1_scaffold15	91.02	167	10	4	375907	376070	157871	158035	9e-56	220
NW_019105558.1_scaffold15	87.01	177	16	5	285077	285248	158045	157871	2e-47	193
NW_019105558.1_scaffold15	88.74	151	12	5	790528	790677	158022	157876	2e-43	180
NW_019105558.1_scaffold15	92.31	91	6	1	95135	95224	157875	157965	6e-28	128
NW_019105558.1_scaffold15	84.17	120	13	4	977914	978027	158014	157895	6e-23	111
NW_019105559.1_scaffold426	86.76	204	21	5	808858	809057	158078	157877	3e-56	222
NW_019105559.1_scaffold426	92.26	155	10	2	959149	959302	158024	157871	3e-55	219
NW_019105559.1_scaffold426	91.61	155	11	2	670061	670214	157872	158025	2e-53	213
NW_019105559.1_scaffold426	88.95	172	14	3	1366596	1366764	158045	157876	7e-52	207
NW_019105559.1_scaffold426	90.74	108	9	1	124093	124199	157873	157980	2e-32	143
NW_019105559.1_scaffold426	88.64	88	8	2	448941	449026	157950	157863	3e-21	106
NW_019105559.1_scaffold426	94.55	55	3	0	661732	661786	157950	157896	4e-15	86.1
NW_019105559.1_scaffold426	88.57	70	6	2	1093763	1093830	157935	157866	1e-14	84.2
NW_019105560.1_scaffold46	87.21	219	22	5	981296	981510	157862	158078	6e-63	244
NW_019105560.1_scaffold46	94.19	155	7	2	831744	831897	157871	158024	3e-60	235
NW_019105560.1_scaffold46	92.05	151	10	2	19102	19251	158022	157873	6e-53	211
NW_019105560.1_scaffold46	90.62	128	10	2	1126550	1126676	157874	158000	3e-40	169
NW_019105561.1_scaffold16	88.1	210	20	4	1230342	1230547	157873	158081	5e-63	244
NW_019105561.1_scaffold16	85.58	215	23	4	163207	163418	157865	158074	3e-55	219
NW_019105561.1_scaffold16	92.76	152	9	2	919236	919386	158021	157871	3e-55	219
NW_019105562.1_scaffold181	93.02	172	8	3	664227	664395	157875	158045	4e-64	248
NW_019105562.1_scaffold181	90.8	174	10	4	1103291	1103459	158044	157872	5e-58	228
NW_019105562.1_scaffold181	94.04	151	7	2	823421	823570	157875	158024	5e-58	228
NW_019105562.1_scaffold181	90.32	62	5	1	447939	447999	157932	157871	2e-13	80.5
NW_019105563.1_scaffold166	89.25	214	16	6	503800	504009	157868	158078	5e-68	261
NW_019105563.1_scaffold166	92.35	170	10	3	276795	276963	157860	158027	3e-61	239
NW_019105563.1_scaffold166	92.12	165	9	3	830041	830202	158045	157882	2e-58	230
NW_019105563.1_scaffold166	84.54	207	26	5	609092	609293	158078	157873	1e-49	200
NW_019105563.1_scaffold166	89.62	106	10	1	188689	188793	157976	157871	1e-29	134
NW_019105563.1_scaffold166	89.71	68	3	4	1077897	1077960	157868	157935	1e-14	84.2
NW_019105564.1_scaffold17	87.1	217	21	6	721469	721680	157864	158078	2e-61	239
NW_019105564.1_scaffold17	89.58	144	13	2	349232	349374	158024	157882	4e-44	182
NW_019105564.1_scaffold17	86.57	134	14	4	560904	561036	158002	157872	5e-33	145
NW_019105564.1_scaffold17	86.6	97	11	2	395968	396063	157998	157903	3e-21	106
NW_019105564.1_scaffold17	92.42	66	4	1	1008030	1008094	157870	157935	2e-17	93.5
NW_019105564.1_scaffold17	95.45	44	1	1	1008094	1008137	157971	158013	3e-10	69.4
NW_019105565.1_scaffold18	88.35	206	18	5	1057300	1057501	158078	157875	2e-62	243
NW_019105565.1_scaffold18	82.99	241	33	7	238302	238538	158120	157884	5e-53	211
NW_019105565.1_scaffold18	92.44	119	6	3	902291	902408	157871	157987	1e-39	167
NW_019105565.1_scaffold18	88.99	109	11	1	158284	158391	157980	157872	1e-29	134
NW_019105566.1_scaffold19	85.96	171	19	4	1041252	1041418	158045	157876	5e-43	178
NW_019105567.1_scaffold20	92.97	185	9	3	426875	427056	157862	158045	1e-69	267
NW_019105567.1_scaffold20	88.32	214	18	6	1248389	1248598	157868	158078	1e-64	250
NW_019105567.1_scaffold20	88.35	206	18	5	737709	737910	157875	158078	2e-62	243
NW_019105567.1_scaffold20	91.1	146	10	2	1228072	1228215	158040	157896	5e-48	195
NW_019105567.1_scaffold20	93.18	132	7	2	412361	412491	157871	158001	2e-47	193
NW_019105567.1_scaffold20	88.46	78	8	1	476321	476397	157873	157950	2e-17	93.5
NW_019105568.1_scaffold156	91.26	183	11	4	1041065	1041244	158044	157864	5e-63	244
NW_019105568.1_scaffold156	87.5	216	21	5	181310	181521	158078	157865	5e-63	244
NW_019105568.1_scaffold156	92.31	169	9	3	253356	253521	157878	158045	8e-61	237
NW_019105568.1_scaffold156	92.73	165	9	3	593955	594118	157861	158023	3e-60	235
NW_019105568.1_scaffold156	90.22	184	13	4	554803	554983	157873	158054	3e-60	235
NW_019105568.1_scaffold156	83.6	250	35	5	751959	752204	157873	158120	1e-58	230
NW_019105568.1_scaffold156	93.38	151	8	2	838367	838516	158019	157870	2e-56	222
NW_019105568.1_scaffold156	91.51	106	8	1	224324	224428	157871	157976	5e-33	145
NW_019105568.1_scaffold156	92.16	102	7	1	886257	886357	157974	157873	2e-32	143
NW_019105568.1_scaffold156	82.74	168	19	7	1018701	1018860	158045	157880	7e-32	141
NW_019105568.1_scaffold156	89.62	106	10	1	742940	743044	157871	157976	1e-29	134
NW_019105568.1_scaffold156	92	75	5	1	215580	215653	157882	157956	9e-21	104
NW_019105568.1_scaffold156	100	39	0	0	1041023	1041061	158027	157989	3e-11	73.1
NW_019105569.1_scaffold21	88.32	214	19	5	1211646	1211855	158078	157867	3e-65	252
NW_019105569.1_scaffold21	88.94	208	17	5	1096472	1096675	157873	158078	3e-65	252
NW_019105569.1_scaffold21	80.56	144	11	9	780027	780161	157874	158009	5e-18	95.3
NW_019105570.1_scaffold22	92.12	165	8	5	732795	732958	157864	158024	5e-58	228
NW_019105570.1_scaffold22	93.42	152	8	2	1071932	1072082	158022	157872	7e-57	224
NW_019105570.1_scaffold22	90.2	102	8	2	207025	207125	157872	157972	4e-29	132
NW_019105570.1_scaffold22	92.86	56	3	1	619183	619237	157877	157932	2e-13	80.5
NW_019105570.1_scaffold22	92.59	54	2	1	207127	207178	157992	158045	2e-12	76.8
NW_019105571.1_scaffold23	92.59	162	10	2	342157	342317	157864	158024	4e-59	231
NW_019105571.1_scaffold23	88.83	179	17	2	899792	899967	158045	157867	1e-54	217
NW_019105571.1_scaffold23	89.6	173	14	3	1178373	1178542	158045	157874	1e-54	217
NW_019105571.1_scaffold23	93.94	66	4	0	1049939	1050004	157966	157901	1e-19	100
NW_019105572.1_scaffold263	89.57	211	15	6	943284	943490	158078	157871	5e-68	261
NW_019105572.1_scaffold263	91.25	160	9	4	1028538	1028693	157882	158040	1e-53	213
NW_019105572.1_scaffold263	86.39	147	19	1	267205	267350	157875	158021	2e-37	159
NW_019105572.1_scaffold263	89.08	119	7	6	1031046	1031159	157868	157985	2e-32	143
NW_019105572.1_scaffold263	91.26	103	8	1	427544	427645	157967	157865	2e-31	139
NW_019105572.1_scaffold263	89.9	99	8	2	938295	938391	157972	157874	2e-27	126
NW_019105572.1_scaffold263	89.9	99	8	2	894676	894772	157972	157874	2e-27	126
NW_019105572.1_scaffold263	91.53	59	5	0	284209	284267	157946	157888	4e-14	82.4
NW_019105572.1_scaffold263	95.65	46	2	0	982918	982963	157920	157965	7e-12	75
NW_019105573.1_scaffold24	88.04	209	19	5	599728	599932	157872	158078	2e-62	243
NW_019105573.1_scaffold24	91.48	176	11	3	1177442	1177614	158045	157871	2e-61	239
NW_019105573.1_scaffold24	92.31	169	9	3	337308	337473	158045	157878	8e-61	237
NW_019105573.1_scaffold24	87.56	201	21	3	38776	38973	157871	158070	1e-58	230
NW_019105573.1_scaffold24	83.98	206	28	4	1044223	1044424	158078	157874	2e-47	193
NW_019105573.1_scaffold24	91.51	106	8	1	366831	366935	157976	157871	5e-33	145
NW_019105573.1_scaffold24	89.11	101	10	1	1111134	1111233	157871	157971	7e-27	124
NW_019105573.1_scaffold24	89.11	101	10	1	1116551	1116650	157871	157971	7e-27	124
NW_019105573.1_scaffold24	92.45	53	2	1	1111237	1111287	157993	158045	7e-12	75
NW_019105573.1_scaffold24	92.45	53	2	1	1116654	1116704	157993	158045	7e-12	75
NW_019105574.1_scaffold25	89.09	220	18	5	89252	89468	157862	158078	3e-70	268
NW_019105574.1_scaffold25	90.7	172	11	4	286796	286963	158045	157875	6e-57	224
NW_019105574.1_scaffold25	88.64	176	14	4	723370	723540	157871	158045	2e-52	209
NW_019105574.1_scaffold25	93.06	144	8	2	1092368	1092510	158013	157871	2e-52	209
NW_019105574.1_scaffold25	83.33	216	30	5	311397	311608	158078	157865	5e-48	195
NW_019105575.1_scaffold222	92.17	166	8	5	594	756	158038	157875	1e-58	230
NW_019105575.1_scaffold222	90.48	126	9	3	364119	364242	157993	157869	1e-38	163
NW_019105575.1_scaffold222	87.25	102	9	3	838963	839061	157877	157977	1e-23	113
NW_019105576.1_scaffold26	85.16	283	32	8	1168761	1169038	158142	157865	4e-74	281
NW_019105576.1_scaffold26	86.67	255	26	7	955646	955895	158120	157869	2e-72	276
NW_019105576.1_scaffold26	88.94	217	17	5	829230	829442	158078	157865	5e-68	261
NW_019105576.1_scaffold26	93.08	159	9	2	253843	254000	158023	157866	4e-59	231
NW_019105576.1_scaffold26	93.33	135	7	2	1178559	1178692	157870	158003	4e-49	198
NW_019105576.1_scaffold26	91.1	146	8	4	1097239	1097381	158014	157871	2e-47	193
NW_019105576.1_scaffold26	92.65	68	5	0	157942	158009	157898	157965	4e-19	99
NW_019105576.1_scaffold26	86.52	89	8	3	1033700	1033787	157865	157950	5e-18	95.3
NW_019105576.1_scaffold26	86.52	89	8	3	1033900	1033987	157865	157950	5e-18	95.3
NW_019105577.1_scaffold27	89.47	209	16	5	924260	924464	158078	157872	2e-67	259
NW_019105577.1_scaffold27	88.18	203	19	4	563837	564036	157873	158073	8e-61	237
NW_019105577.1_scaffold27	86.67	210	22	5	1170088	1170293	157871	158078	5e-58	228
NW_019105577.1_scaffold27	92.8	125	7	2	699773	699896	157997	157874	1e-43	180
NW_019105577.1_scaffold27	90.57	106	9	1	503364	503468	157871	157976	2e-31	139
NW_019105577.1_scaffold27	81.88	160	18	5	374691	374849	158020	157871	7e-27	124
NW_019105579.1_scaffold29	89.47	171	14	3	877540	877706	157875	158045	1e-53	213
NW_019105579.1_scaffold29	85.19	162	19	4	401874	402031	158035	157875	5e-38	161
NW_019105579.1_scaffold29	91.43	105	8	1	768067	768170	157871	157975	2e-32	143
NW_019105579.1_scaffold29	89.57	115	9	3	1060795	1060908	157984	157872	2e-32	143
NW_019105579.1_scaffold29	88.7	115	10	3	660129	660241	157873	157986	8e-31	137
NW_019105580.1_scaffold60	89.4	217	16	6	730846	731058	158078	157865	1e-69	267
NW_019105580.1_scaffold60	89.35	216	17	5	470784	470995	157865	158078	1e-69	267
NW_019105580.1_scaffold60	89.52	210	16	5	550059	550264	157871	158078	5e-68	261
NW_019105580.1_scaffold60	92.24	116	7	2	101474	101588	157985	157871	1e-38	163
NW_019105581.1_scaffold179	89	209	18	4	592724	592928	158078	157871	8e-66	254
NW_019105581.1_scaffold179	88.15	211	18	6	159752	159958	157871	158078	5e-63	244
NW_019105582.1_scaffold134	92.05	176	10	3	195437	195609	158045	157871	5e-63	244
NW_019105582.1_scaffold134	90.11	182	14	3	138232	138410	157865	158045	1e-59	233
NW_019105582.1_scaffold134	90.17	173	13	3	572632	572801	158045	157874	2e-56	222
NW_019105582.1_scaffold134	89.82	167	13	3	263945	264109	158025	157861	5e-53	211
NW_019105582.1_scaffold134	89.24	158	14	2	814243	814397	158035	157878	5e-48	195
NW_019105582.1_scaffold134	88.96	154	15	2	762522	762674	158024	157872	2e-46	189
NW_019105582.1_scaffold134	91.15	113	8	2	283833	283944	157872	157983	3e-35	152
NW_019105582.1_scaffold134	89.36	94	10	0	1001323	1001416	157998	157905	3e-25	119
NW_019105582.1_scaffold134	88.89	90	9	1	374706	374795	157895	157983	2e-22	110
NW_019105583.1_scaffold30	88.1	210	19	5	132660	132865	157871	158078	5e-63	244
NW_019105583.1_scaffold30	87.98	208	19	5	132455	132659	157867	158071	6e-62	241
NW_019105583.1_scaffold30	92.31	143	9	2	692651	692792	158023	157882	3e-50	202
NW_019105583.1_scaffold30	87.63	97	8	3	583801	583893	157875	157971	2e-22	110
NW_019105584.1_scaffold161	84.91	265	31	8	407174	407433	157860	158120	2e-67	259
NW_019105584.1_scaffold161	87.21	219	20	7	641295	641509	158078	157864	2e-62	243
NW_019105585.1_scaffold33	93.12	160	9	2	500323	500481	157865	158023	1e-59	233
NW_019105585.1_scaffold33	85.98	214	23	6	808373	808581	157871	158082	2e-56	222
NW_019105585.1_scaffold33	83.05	177	19	6	867041	867212	157875	158045	1e-34	150
NW_019105585.1_scaffold33	90.24	82	5	3	333953	334031	157946	157865	8e-21	104
NW_019105586.1_scaffold32	88.24	119	12	2	422809	422926	157882	157999	6e-32	141
NW_019105587.1_scaffold31	88.89	216	17	6	53419	53629	157865	158078	2e-67	259
NW_019105587.1_scaffold31	88.57	210	19	5	408080	408286	158078	157871	1e-64	250
NW_019105587.1_scaffold31	82.8	279	35	9	555385	555659	157872	158141	8e-61	237
NW_019105587.1_scaffold31	88.12	202	19	4	534251	534449	158071	157872	3e-60	235
NW_019105587.1_scaffold31	87.58	153	17	2	148809	148959	157871	158023	2e-42	176
NW_019105587.1_scaffold31	87.5	152	17	2	431564	431714	158025	157875	6e-42	174
NW_019105587.1_scaffold31	87.5	152	17	2	423912	424062	158025	157875	6e-42	174
NW_019105587.1_scaffold31	91.51	106	6	3	719365	719469	157868	157971	2e-32	143
NW_019105587.1_scaffold31	91.51	106	6	3	719546	719650	157868	157971	2e-32	143
NW_019105587.1_scaffold31	87.76	98	9	3	387179	387275	157967	157872	5e-23	111
NW_019105587.1_scaffold31	91.14	79	6	1	286884	286962	157923	158000	2e-21	106
NW_019105588.1_scaffold34	84.07	113	9	3	481040	481145	157976	157866	1e-19	100
NW_019105589.1_scaffold35	88.43	216	18	6	698169	698382	157863	158073	8e-66	254
NW_019105589.1_scaffold35	92.44	172	9	3	382842	383010	158043	157873	2e-62	243
NW_019105589.1_scaffold35	93.51	154	8	2	692415	692567	157872	158024	5e-58	228
NW_019105589.1_scaffold35	84.26	216	19	7	318591	318794	158078	157866	1e-48	196
NW_019105589.1_scaffold35	85.61	132	15	4	356901	357030	158004	157875	3e-30	135
NW_019105589.1_scaffold35	84.96	113	9	5	249637	249747	157865	157971	6e-22	108
NW_019105589.1_scaffold35	100	43	0	0	693419	693461	158024	157982	1e-13	80.5
NW_019105589.1_scaffold35	87.93	58	6	1	357201	357257	157935	157878	1e-09	67.6
NW_019105590.1_scaffold72	84.94	166	18	6	174719	174882	158024	157864	5e-38	161
NW_019105590.1_scaffold72	89.06	128	12	2	604613	604739	157997	157871	6e-37	158
NW_019105591.1_scaffold38	91.35	104	8	1	1051402	1051504	157968	157865	6e-32	141
NW_019105592.1_scaffold37	87.78	180	18	3	431288	431464	157867	158045	6e-52	207
NW_019105592.1_scaffold37	93.55	124	8	0	579930	580053	157895	158018	3e-45	185
NW_019105592.1_scaffold37	92.74	124	7	2	360580	360702	157995	157873	5e-43	178
NW_019105592.1_scaffold37	90.48	126	8	4	546000	546122	157865	157989	1e-38	163
NW_019105592.1_scaffold37	92.71	96	6	1	1029605	1029699	157873	157968	8e-31	137
NW_019105592.1_scaffold37	95.35	43	2	0	617704	617746	157891	157933	3e-10	69.4
NW_019105593.1_scaffold39	85.38	253	30	6	78417	78665	158120	157871	2e-66	255
NW_019105593.1_scaffold39	88.57	210	18	5	242746	242951	158078	157871	1e-64	250
NW_019105593.1_scaffold39	91.18	170	11	3	572015	572181	157867	158035	5e-58	228
NW_019105593.1_scaffold39	90.32	155	12	2	47718	47871	158023	157871	1e-49	200
NW_019105593.1_scaffold39	93.08	130	7	2	383526	383654	158002	157874	2e-46	189
NW_019105593.1_scaffold39	87.35	166	13	6	827827	827990	158020	157861	1e-44	183
NW_019105593.1_scaffold39	91.15	113	8	2	720413	720524	157876	157987	3e-35	152
NW_019105594.1_scaffold36	92.59	162	9	3	424311	424471	157870	158029	1e-58	230
NW_019105594.1_scaffold36	80.57	247	40	7	1015381	1015622	157877	158120	1e-44	183
NW_019105594.1_scaffold36	87.82	156	16	2	650418	650571	157871	158025	1e-43	180
NW_019105594.1_scaffold36	87.82	156	16	2	650968	651121	157871	158025	1e-43	180
NW_019105594.1_scaffold36	91.26	103	8	1	329143	329244	157969	157867	2e-31	139
NW_019105594.1_scaffold36	88.89	90	9	1	256954	257042	157862	157951	2e-22	110
NW_019105594.1_scaffold36	89.77	88	6	2	541531	541615	157881	157968	2e-22	110
NW_019105594.1_scaffold36	89.77	88	6	2	559905	559989	157881	157968	2e-22	110
NW_019105595.1_scaffold41	86.94	222	21	7	118662	118879	158082	157865	2e-62	243
NW_019105595.1_scaffold41	93.42	152	8	2	852001	852151	158027	157877	6e-57	224
NW_019105595.1_scaffold41	89.94	159	14	2	468398	468555	158022	157865	8e-51	204
NW_019105595.1_scaffold41	93.44	122	6	2	849856	849976	157878	157998	1e-43	180
NW_019105595.1_scaffold41	93.86	114	5	2	849977	850089	157883	157995	8e-41	171
NW_019105595.1_scaffold41	89.29	112	10	2	108686	108796	157980	157870	2e-31	139
NW_019105595.1_scaffold41	93.88	49	3	0	66604	66652	157971	157923	6e-12	75
NW_019105596.1_scaffold42	91.8	183	10	4	643412	643590	157864	158045	1e-64	250
NW_019105596.1_scaffold42	91.48	176	11	3	84902	85074	158045	157871	2e-61	239
NW_019105596.1_scaffold42	90.62	96	8	1	551845	551939	157875	157970	2e-27	126
NW_019105596.1_scaffold42	86.92	107	8	3	413411	413516	157976	157875	4e-24	115
NW_019105596.1_scaffold42	83.47	121	14	4	531252	531371	157875	157990	6e-22	108
NW_019105597.1_scaffold43	88.89	207	17	5	849358	849560	157878	158082	9e-65	250
NW_019105597.1_scaffold43	92.05	176	10	3	751542	751714	158045	157871	4e-63	244
NW_019105598.1_scaffold44	90.56	180	11	5	330473	330647	157867	158045	9e-60	233
NW_019105598.1_scaffold44	93.96	149	7	2	430576	430723	158018	157871	6e-57	224
NW_019105598.1_scaffold44	84.76	210	26	5	531877	532082	158078	157871	2e-51	206
NW_019105598.1_scaffold44	88.08	151	15	3	325613	325761	157878	158027	2e-42	176
NW_019105599.1_scaffold45	93.75	160	8	2	79191	79349	158023	157865	2e-61	239
NW_019105599.1_scaffold45	93.71	159	8	2	616339	616496	158022	157865	7e-61	237
NW_019105599.1_scaffold45	91.81	171	10	3	163001	163168	157872	158041	3e-60	235
NW_019105599.1_scaffold45	93.15	146	6	4	355434	355576	158013	157869	4e-53	211
NW_019105599.1_scaffold45	92.31	143	7	3	406235	406375	157878	158018	1e-49	200
NW_019105599.1_scaffold45	91.53	118	7	3	144038	144153	157870	157986	2e-37	159
NW_019105599.1_scaffold45	93.46	107	5	2	329983	330088	157865	157970	6e-37	158
NW_019105599.1_scaffold45	78.74	254	35	12	1021801	1022040	157872	158120	3e-35	152
NW_019105599.1_scaffold45	91.46	82	6	1	393709	393789	157882	157963	5e-23	111
NW_019105600.1_scaffold47	90.68	161	12	3	482407	482565	157866	158025	4e-53	211
NW_019105600.1_scaffold47	93.1	116	7	1	405956	406071	157984	157870	3e-40	169
NW_019105600.1_scaffold47	92.45	106	4	3	801917	802020	158048	157945	4e-34	148
NW_019105600.1_scaffold47	83.54	158	23	3	127530	127685	157873	158029	5e-33	145
NW_019105602.1_scaffold49	92.86	154	9	2	292282	292434	157871	158023	2e-56	222
NW_019105602.1_scaffold49	89.2	176	15	3	254743	254914	158044	157869	9e-55	217
NW_019105602.1_scaffold49	83.63	171	16	5	247614	247774	158043	157875	1e-34	150
NW_019105602.1_scaffold49	87.69	65	5	2	643769	643831	157871	157934	2e-11	73.1
NW_019105603.1_scaffold50	90.48	147	11	3	367270	367414	158027	157882	6e-47	191
NW_019105603.1_scaffold50	90.18	112	7	4	345144	345252	157985	157875	2e-32	143
NW_019105603.1_scaffold50	92.19	64	4	1	528573	528636	157926	157988	2e-16	89.8
NW_019105604.1_scaffold76	91.43	175	11	3	551009	551180	158045	157872	7e-61	237
NW_019105604.1_scaffold76	90.2	153	13	2	953111	953262	157872	158023	3e-49	198
NW_019105604.1_scaffold76	91	100	8	1	300723	300821	157971	157872	1e-29	134
NW_019105604.1_scaffold76	89.69	97	9	1	831840	831935	157969	157873	2e-26	122
NW_019105604.1_scaffold76	87.5	88	10	1	166706	166792	157871	157958	1e-19	100
NW_019105604.1_scaffold76	90.91	66	5	1	293103	293167	157947	157882	8e-16	87.9
NW_019105604.1_scaffold76	94	50	3	0	919904	919953	157927	157976	2e-12	76.8
NW_019105605.1_scaffold146	88.79	214	18	5	478079	478288	158078	157867	6e-67	257
NW_019105605.1_scaffold146	84.8	250	31	6	104870	105115	157874	158120	4e-63	244
NW_019105605.1_scaffold146	92.49	173	8	4	664936	665104	157874	158045	2e-62	243
NW_019105605.1_scaffold146	93.21	162	8	3	231898	232057	158025	157865	3e-60	235
NW_019105605.1_scaffold146	86.96	207	19	7	188784	188985	158078	157875	2e-57	226
NW_019105605.1_scaffold146	87.63	186	17	5	681558	681739	157895	158078	4e-53	211
NW_019105605.1_scaffold146	89.47	114	9	3	283892	284004	157871	157982	6e-32	141
NW_019105605.1_scaffold146	91.09	101	7	2	380372	380470	157870	157970	3e-30	135
NW_019105606.1_scaffold51	92.21	154	9	3	851134	851285	157871	158023	3e-54	215
NW_019105606.1_scaffold51	90.82	98	8	1	2966	3063	157997	157901	1e-28	130
NW_019105606.1_scaffold51	86.11	72	9	1	56271	56341	157878	157949	2e-12	76.8
NW_019105607.1_scaffold53	92.41	158	9	2	518815	518972	157871	158025	2e-56	222
NW_019105607.1_scaffold53	93.38	151	8	2	428385	428534	158022	157873	2e-56	222
NW_019105607.1_scaffold53	91.47	129	9	2	212358	212485	157997	157870	2e-42	176
NW_019105607.1_scaffold53	92.24	116	7	2	827574	827688	157985	157871	1e-38	163
NW_019105607.1_scaffold53	85.62	153	20	2	647096	647247	157873	158024	2e-37	159
NW_019105607.1_scaffold53	91.59	107	8	1	310612	310717	157976	157870	1e-33	147
NW_019105607.1_scaffold53	87.02	131	11	3	244196	244321	157999	157870	2e-32	143
NW_019105608.1_scaffold52	88.07	218	16	8	947225	947436	158078	157865	9e-65	250
NW_019105608.1_scaffold52	89.44	142	12	3	208368	208509	158012	157874	2e-42	176
NW_019105608.1_scaffold52	88.73	142	13	3	206646	206787	158012	157874	7e-41	171
NW_019105608.1_scaffold52	92.59	108	6	2	649034	649139	157976	157869	7e-36	154
NW_019105608.1_scaffold52	89.34	122	11	2	704662	704782	157998	157878	3e-35	152
NW_019105608.1_scaffold52	90	70	5	2	784700	784768	157941	157873	2e-16	89.8
NW_019105609.1_scaffold54	86.18	217	20	6	400036	400244	157864	158078	2e-57	226
NW_019105609.1_scaffold54	88.44	173	15	4	408871	409040	158045	157875	7e-51	204
NW_019105609.1_scaffold54	89.69	97	8	2	209660	209755	157877	157972	2e-26	122
NW_019105609.1_scaffold54	86.54	104	12	2	601306	601407	157978	157875	1e-23	113
NW_019105609.1_scaffold54	92.11	76	6	0	464757	464832	157975	157900	6e-22	108
NW_019105610.1_scaffold96	88.37	215	18	6	556159	556367	157865	158078	3e-65	252
NW_019105610.1_scaffold96	91.38	174	11	3	567016	567186	157873	158045	3e-60	235
NW_019105610.1_scaffold96	90.91	176	12	3	961321	961493	157871	158045	9e-60	233
NW_019105610.1_scaffold96	91.88	160	9	3	264044	264200	157877	158035	7e-56	220
NW_019105610.1_scaffold96	83.67	245	29	10	530200	530440	158120	157883	7e-56	220
NW_019105610.1_scaffold96	88.71	124	11	3	535842	535963	157870	157992	3e-34	148
NW_019105610.1_scaffold96	93	100	6	1	152486	152584	157971	157872	4e-33	145
NW_019105610.1_scaffold96	90.09	111	9	2	463176	463285	157877	157986	2e-32	143
NW_019105610.1_scaffold96	89.19	111	9	3	949535	949644	157978	157870	3e-30	135
NW_019105611.1_scaffold55	90.86	175	12	3	1029094	1029265	158045	157872	3e-59	231
NW_019105611.1_scaffold55	92.54	67	5	0	392732	392798	157975	157909	1e-18	97.1
NW_019105611.1_scaffold55	85.54	83	11	1	357703	357784	157948	157866	3e-15	86.1
NW_019105612.1_scaffold349	88.46	208	19	4	904491	904694	158078	157872	1e-63	246
NW_019105613.1_scaffold211	88.94	199	16	5	46265	46459	157882	158078	5e-62	241
NW_019105613.1_scaffold211	87.38	206	20	5	703437	703638	158078	157875	3e-59	231
NW_019105613.1_scaffold211	91.94	124	8	2	624712	624834	157995	157873	2e-41	172
NW_019105613.1_scaffold211	91.25	80	6	1	259426	259504	157871	157950	6e-22	108
NW_019105613.1_scaffold211	80.25	157	13	8	554854	554996	157875	158027	3e-20	102
NW_019105613.1_scaffold211	90.79	76	6	1	586577	586651	157872	157947	1e-19	100
NW_019105614.1_scaffold59	91.67	96	7	1	876204	876298	157867	157962	3e-29	132
NW_019105614.1_scaffold59	85.26	95	12	2	520608	520701	157864	157957	1e-18	97.1
NW_019105615.1_scaffold58	92.09	177	10	3	937830	938003	157870	158045	1e-63	246
NW_019105615.1_scaffold58	83.85	260	34	6	942278	942533	157865	158120	5e-62	241
NW_019105616.1_scaffold448	91.97	137	8	3	120095	120230	157871	158005	2e-46	189
NW_019105616.1_scaffold448	90	60	6	0	700684	700743	157895	157954	4e-13	78.7
NW_019105616.1_scaffold448	90	60	6	0	703058	703117	157895	157954	4e-13	78.7
NW_019105616.1_scaffold448	92.16	51	4	0	704491	704541	157925	157975	2e-11	73.1
NW_019105617.1_scaffold61	91.5	153	11	2	810604	810755	158022	157871	2e-52	209
NW_019105617.1_scaffold61	89.87	158	12	4	786778	786934	157872	158026	9e-50	200
NW_019105617.1_scaffold61	87.82	156	14	4	192135	192289	157867	158018	4e-43	178
NW_019105617.1_scaffold61	91.27	126	9	2	352505	352629	157997	157873	7e-41	171
NW_019105617.1_scaffold61	87.16	148	17	2	33748	33895	158022	157877	9e-40	167
NW_019105617.1_scaffold61	87.5	144	13	2	366067	366208	157905	158045	4e-38	161
NW_019105617.1_scaffold61	93.33	90	5	1	707457	707546	157998	157910	3e-29	132
NW_019105617.1_scaffold61	90.32	93	8	1	205560	205651	157963	157871	7e-26	121
NW_019105618.1_scaffold62	89.22	102	10	1	266193	266294	157988	157888	2e-27	126
NW_019105618.1_scaffold62	92.31	65	4	1	83802	83865	157869	157933	6e-17	91.6
NW_019105619.1_scaffold64	89.51	162	13	3	136703	136863	158023	157865	2e-50	202
NW_019105619.1_scaffold64	93.08	130	7	2	128131	128259	157998	157870	2e-46	189
NW_019105619.1_scaffold64	83.16	95	15	1	692298	692391	157962	157868	3e-15	86.1
NW_019105620.1_scaffold63	93.15	146	7	3	907882	908025	157871	158015	4e-53	211
NW_019105620.1_scaffold63	91.28	149	10	3	866477	866624	157877	158023	9e-50	200
NW_019105620.1_scaffold63	88.14	118	10	4	433573	433688	157871	157986	7e-31	137
NW_019105622.1_scaffold438	89.35	216	17	5	968068	968279	157865	158078	9e-70	267
NW_019105622.1_scaffold438	88.84	215	18	5	231680	231890	157866	158078	1e-67	259
NW_019105622.1_scaffold438	87.67	219	21	5	70708	70922	158081	157865	9e-65	250
NW_019105622.1_scaffold438	90.4	177	13	3	978117	978290	158045	157870	1e-58	230
NW_019105623.1_scaffold65	87.5	168	19	2	966183	966349	158027	157861	1e-47	193
NW_019105623.1_scaffold65	87.1	124	14	2	915659	915781	158004	157882	2e-31	139
NW_019105623.1_scaffold65	89.53	86	8	1	136076	136161	157942	158026	6e-22	108
NW_019105624.1_scaffold66	85.99	257	28	7	116177	116429	157872	158124	2e-70	268
NW_019105624.1_scaffold66	93.68	95	5	1	25496	25589	157871	157965	5e-32	141
NW_019105624.1_scaffold66	91.49	94	7	1	59691	59783	157968	157875	4e-28	128
NW_019105625.1_scaffold92	89.57	211	13	7	779363	779568	157872	158078	1e-67	259
NW_019105625.1_scaffold92	89.27	205	17	4	858440	858641	157872	158074	2e-65	252
NW_019105625.1_scaffold92	90.42	167	12	3	397762	397925	157875	158040	9e-55	217
NW_019105625.1_scaffold92	89.34	122	10	3	601762	601882	157872	157991	9e-35	150
NW_019105625.1_scaffold92	83.54	158	23	3	275019	275174	158027	157871	4e-33	145
NW_019105625.1_scaffold92	87.16	109	12	2	252516	252623	157875	157982	2e-26	122
NW_019105626.1_scaffold67	89.3	215	17	5	690707	690917	158078	157866	3e-69	265
NW_019105626.1_scaffold67	92.81	153	9	2	106551	106702	158024	157873	7e-56	220
NW_019105626.1_scaffold67	89.81	157	12	4	457892	458045	158027	157872	3e-49	198
NW_019105627.1_scaffold262	84.54	207	16	6	591785	591976	158078	157873	5e-47	191
NW_019105628.1_scaffold68	89.1	211	17	5	302275	302481	157870	158078	5e-67	257
NW_019105628.1_scaffold68	87.2	211	18	8	102127	102331	157871	158078	3e-59	231
NW_019105628.1_scaffold68	90.86	175	12	3	557647	557818	157872	158045	3e-59	231
NW_019105628.1_scaffold68	91.89	148	10	2	87523	87669	158018	157872	2e-51	206
NW_019105628.1_scaffold68	89.81	157	11	5	442818	442971	157871	158025	1e-48	196
NW_019105628.1_scaffold68	84.09	176	17	8	821437	821601	158045	157870	1e-37	159
NW_019105628.1_scaffold68	90.83	120	9	2	250690	250808	157877	157995	1e-37	159
NW_019105628.1_scaffold68	91.07	112	9	1	563943	564053	157976	157865	9e-35	150
NW_019105628.1_scaffold68	91.67	84	6	1	557270	557352	157872	157955	3e-24	115
NW_019105629.1_scaffold69	85.33	259	31	6	305285	305539	157865	158120	4e-68	261
NW_019105629.1_scaffold69	93.33	165	7	3	44899	45060	158035	157872	5e-62	241
NW_019105629.1_scaffold69	91.33	173	11	3	718151	718320	158045	157874	9e-60	233
NW_019105629.1_scaffold69	93.84	146	7	2	679855	679999	158013	157869	2e-55	219
NW_019105629.1_scaffold69	89.77	176	8	5	598590	598756	158045	157871	9e-55	217
NW_019105629.1_scaffold69	92.22	90	6	1	455397	455485	157960	157871	2e-27	126
NW_019105629.1_scaffold69	89.41	85	7	2	62495	62579	157905	157987	2e-21	106
NW_019105629.1_scaffold69	89.39	66	6	1	824455	824519	157874	157939	3e-14	82.4
NW_019105630.1_scaffold131	91.95	174	10	3	779952	780122	157877	158049	5e-62	241
NW_019105630.1_scaffold131	94.27	157	6	3	658418	658573	157871	158025	7e-61	237
NW_019105630.1_scaffold131	89.43	123	10	3	303761	303882	157986	157866	2e-35	152
NW_019105630.1_scaffold131	90.6	117	8	3	303899	304014	157986	157872	2e-35	152
NW_019105630.1_scaffold131	91.59	107	7	1	262866	262970	157865	157971	1e-33	147
NW_019105630.1_scaffold131	91.11	90	6	2	303656	303744	157960	157872	7e-26	121
NW_019105631.1_scaffold70	92.45	159	10	2	959420	959577	157869	158026	1e-57	226
NW_019105631.1_scaffold70	91.82	159	10	3	922634	922790	157869	158026	2e-55	219
NW_019105631.1_scaffold70	80.25	238	40	6	508475	508707	157874	158109	2e-41	172
NW_019105631.1_scaffold70	86.72	128	14	3	588080	588205	158000	157874	2e-31	139
NW_019105631.1_scaffold70	91.14	79	6	1	849210	849287	157876	157954	2e-21	106
NW_019105633.1_scaffold483	92.67	150	9	2	642808	642956	158020	157872	3e-54	215
NW_019105634.1_scaffold73	86.74	181	17	6	2177	2351	158045	157866	4e-48	195
NW_019105634.1_scaffold73	90.77	130	10	2	644195	644323	157882	158010	2e-41	172
NW_019105634.1_scaffold73	88.51	148	7	3	523762	523900	158020	157874	7e-41	171
NW_019105635.1_scaffold114	89.22	204	17	4	925581	925781	157873	158074	8e-65	250
NW_019105635.1_scaffold114	87.77	139	12	5	931254	931389	158006	157870	5e-37	158
NW_019105635.1_scaffold114	92.52	107	7	1	866682	866787	157971	157865	2e-35	152
NW_019105635.1_scaffold114	89.81	108	10	1	267976	268082	157979	157872	7e-31	137
NW_019105635.1_scaffold114	85.34	116	12	4	935985	936097	157965	158078	3e-24	115
NW_019105636.1_scaffold374	88.52	209	18	5	294469	294673	157872	158078	3e-64	248
NW_019105636.1_scaffold374	92.13	178	9	4	194104	194277	158045	157869	1e-63	246
NW_019105636.1_scaffold374	84.62	247	31	6	321184	321426	157877	158120	2e-61	239
NW_019105636.1_scaffold374	92.36	157	10	2	90746	90901	157871	158026	2e-56	222
NW_019105636.1_scaffold374	89.22	167	13	4	609474	609637	158035	157871	7e-51	204
NW_019105636.1_scaffold374	89.92	129	10	2	916448	916573	157999	157871	1e-38	163
NW_019105636.1_scaffold374	88.57	105	11	1	424341	424444	157976	157872	1e-27	126
NW_019105637.1_scaffold75	91.43	175	11	3	544875	545046	157872	158045	7e-61	237
NW_019105637.1_scaffold75	93.55	93	5	1	320715	320806	157871	157963	7e-31	137
NW_019105637.1_scaffold75	85.48	124	9	5	392656	392774	157869	157988	7e-26	121
NW_019105638.1_scaffold77	87.77	139	12	5	640655	640789	158005	157868	5e-37	158
NW_019105638.1_scaffold77	85.82	134	13	3	207706	207838	157872	158000	7e-31	137
NW_019105638.1_scaffold77	88.76	89	9	1	612448	612536	157939	158026	5e-22	108
NW_019105639.1_scaffold78	90.13	152	13	2	719871	720020	158023	157872	1e-48	196
NW_019105639.1_scaffold78	89.16	83	8	1	802854	802935	157953	157871	2e-20	102
NW_019105639.1_scaffold78	89.16	83	8	1	794581	794662	157953	157871	2e-20	102
NW_019105640.1_scaffold476	89.25	214	17	5	187517	187726	158078	157867	1e-68	263
NW_019105640.1_scaffold476	85.77	253	29	6	646320	646568	158120	157871	4e-68	261
NW_019105640.1_scaffold476	86.5	237	24	7	735003	735235	157888	158120	6e-66	254
NW_019105641.1_scaffold80	92.57	148	9	2	301067	301213	158023	157877	4e-53	211
NW_019105641.1_scaffold80	86.36	154	14	6	806213	806363	157929	158078	4e-38	161
NW_019105641.1_scaffold80	84.4	141	16	5	594824	594960	158043	157905	9e-30	134
NW_019105642.1_scaffold82	92.31	182	10	3	340232	340410	157865	158045	2e-66	255
NW_019105642.1_scaffold82	90.97	155	11	3	863386	863538	158025	157872	2e-51	206
NW_019105642.1_scaffold82	91.18	102	8	1	993	1093	157975	157874	7e-31	137
NW_019105642.1_scaffold82	84.89	139	15	4	16004	16139	158040	157905	2e-30	135
NW_019105643.1_scaffold81	87.08	209	21	5	778123	778327	158078	157872	3e-59	231
NW_019105643.1_scaffold81	86.26	211	22	6	732514	732720	157871	158078	2e-56	222
NW_019105643.1_scaffold81	89.83	177	11	5	879686	879857	158045	157871	6e-56	220
NW_019105643.1_scaffold81	89.09	110	10	2	97933	98041	157863	157971	2e-30	135
NW_019105644.1_scaffold83	86.36	242	26	6	780949	781186	158109	157871	5e-67	257
NW_019105644.1_scaffold83	85.14	249	30	6	791359	791603	158116	157871	3e-64	248
NW_019105644.1_scaffold83	85.14	249	30	6	780309	780553	158116	157871	3e-64	248
NW_019105644.1_scaffold83	91.04	134	10	2	483386	483518	158014	157882	1e-43	180
NW_019105644.1_scaffold83	85.98	164	12	3	335747	335909	158027	157874	3e-39	165
NW_019105644.1_scaffold83	95.1	102	2	2	441642	441741	157943	158043	5e-37	158
NW_019105645.1_scaffold234	92.59	162	9	3	813659	813819	157874	158033	1e-58	230
NW_019105645.1_scaffold234	88.57	140	13	3	246288	246426	158019	157882	8e-40	167
NW_019105645.1_scaffold234	88.57	140	13	3	213658	213796	158019	157882	8e-40	167
NW_019105645.1_scaffold234	91.45	117	8	2	288768	288883	157985	157870	1e-37	159
NW_019105645.1_scaffold234	91.38	116	8	2	890509	890623	157985	157871	5e-37	158
NW_019105645.1_scaffold234	95.31	64	2	1	59076	59139	157955	158017	9e-20	100
NW_019105646.1_scaffold84	89.61	154	14	2	682612	682764	157871	158023	4e-48	195
NW_019105646.1_scaffold84	91.67	120	8	2	493571	493689	157990	157872	3e-39	165
NW_019105646.1_scaffold84	94.74	95	4	1	318983	319077	157999	157906	1e-33	147
NW_019105646.1_scaffold84	89.89	89	9	0	181836	181924	157976	157888	3e-24	115
NW_019105646.1_scaffold84	84.62	117	12	5	393804	393916	158078	157964	4e-23	111
NW_019105646.1_scaffold84	91.67	72	5	1	208169	208239	157947	157876	3e-19	99
NW_019105647.1_scaffold271	90.77	130	8	3	771879	772006	157918	158045	7e-41	171
NW_019105648.1_scaffold203	91.26	103	6	3	792034	792135	157871	157971	7e-31	137
NW_019105649.1_scaffold87	87.61	218	20	6	639879	640093	157865	158078	1e-63	246
NW_019105649.1_scaffold87	93.71	159	8	2	798257	798414	158029	157872	6e-61	237
NW_019105649.1_scaffold87	86.76	219	20	7	282489	282703	157865	158078	2e-60	235
NW_019105649.1_scaffold87	92.31	156	10	2	704219	704373	157873	158027	6e-56	220
NW_019105649.1_scaffold87	91.13	124	10	1	645826	645949	157999	157877	8e-40	167
NW_019105650.1_scaffold90	91.48	176	10	4	544395	544567	158045	157872	6e-61	237
NW_019105650.1_scaffold90	90.75	173	12	3	209709	209878	157874	158045	4e-58	228
NW_019105650.1_scaffold90	92.21	154	10	2	828477	828629	157872	158024	8e-55	217
NW_019105650.1_scaffold90	91.19	159	11	3	732197	732354	157867	158023	1e-53	213
NW_019105650.1_scaffold90	89.23	130	12	2	684550	684678	158004	157876	4e-38	161
NW_019105650.1_scaffold90	87.37	95	9	3	261434	261526	157872	157965	2e-21	106
NW_019105650.1_scaffold90	86.11	72	9	1	643194	643264	157944	157873	1e-12	76.8
NW_019105651.1_scaffold88	93.04	158	9	2	765058	765214	157871	158027	1e-58	230
NW_019105651.1_scaffold88	93.38	151	7	3	126879	127027	158022	157873	6e-56	220
NW_019105651.1_scaffold88	93.58	109	4	2	795929	796035	158045	157938	1e-37	159
NW_019105651.1_scaffold88	89.43	123	10	3	139283	139405	157982	157863	2e-35	152
NW_019105651.1_scaffold88	89.08	119	12	1	503805	503923	158005	157888	1e-33	147
NW_019105652.1_scaffold89	87.56	209	20	5	378707	378911	158078	157872	6e-61	237
NW_019105652.1_scaffold89	90.84	131	8	3	819480	819609	157871	157998	2e-41	172
NW_019105652.1_scaffold89	91.15	113	9	1	73956	74068	158006	157895	2e-35	152
NW_019105652.1_scaffold89	82.17	157	23	3	624562	624713	158052	157896	1e-28	130
NW_019105653.1_scaffold91	92.14	140	9	2	92356	92494	157882	158020	1e-48	196
NW_019105653.1_scaffold91	92.37	118	6	2	53496	53611	157927	158043	3e-39	165
NW_019105653.1_scaffold91	92.24	116	7	2	53381	53495	157875	157989	1e-38	163
NW_019105654.1_scaffold85	88.02	217	20	5	640650	640862	157864	158078	2e-65	252
NW_019105654.1_scaffold85	89.06	128	12	2	837183	837308	157853	157980	5e-37	158
NW_019105654.1_scaffold85	85.71	140	16	3	651745	651883	158012	157876	4e-33	145
NW_019105655.1_scaffold284	91.3	138	8	4	715278	715414	157999	157865	2e-45	185
NW_019105655.1_scaffold284	95.19	104	4	1	549242	549345	158024	157922	1e-38	163
NW_019105655.1_scaffold284	90.91	99	8	1	86653	86750	157963	157865	3e-29	132
NW_019105656.1_scaffold94	92.18	179	11	2	782382	782558	157866	158043	8e-65	250
NW_019105656.1_scaffold94	88.57	175	15	4	49988	50158	158045	157872	5e-52	207
NW_019105656.1_scaffold94	97.44	39	1	0	252583	252621	157942	157980	9e-10	67.6
NW_019105657.1_scaffold93	84.91	265	31	8	46546	46806	158126	157867	1e-67	259
NW_019105657.1_scaffold93	87.44	207	19	6	627213	627415	158078	157875	3e-59	231
NW_019105657.1_scaffold93	91.57	166	10	3	517073	517235	157875	158039	1e-57	226
NW_019105657.1_scaffold93	88.46	182	17	3	390152	390330	158045	157865	8e-55	217
NW_019105657.1_scaffold93	94.16	137	6	2	596332	596467	158017	157882	5e-52	207
NW_019105657.1_scaffold93	91.39	151	11	2	566114	566263	157874	158023	2e-51	206
NW_019105657.1_scaffold93	88.67	150	13	3	712101	712247	157872	158020	1e-43	180
NW_019105657.1_scaffold93	91.47	129	9	2	746646	746773	158002	157875	1e-42	176
NW_019105657.1_scaffold93	90.37	135	12	1	584646	584780	158023	157890	1e-42	176
NW_019105657.1_scaffold93	90.37	135	12	1	589665	589799	157890	158023	1e-42	176
NW_019105657.1_scaffold93	89.25	93	7	2	279365	279454	157966	157874	1e-23	113
NW_019105658.1_scaffold95	86.53	245	27	5	718867	719107	157867	158109	3e-69	265
NW_019105658.1_scaffold95	85.87	184	21	4	102619	102799	158045	157864	5e-47	191
NW_019105658.1_scaffold95	90.53	95	7	2	352054	352147	157875	157968	5e-27	124
NW_019105659.1_scaffold97	88.04	209	19	5	598538	598742	158078	157872	1e-62	243
NW_019105659.1_scaffold97	92.21	154	10	2	515772	515924	158023	157871	8e-55	217
NW_019105659.1_scaffold97	94.74	133	4	2	506548	506678	158036	157905	6e-51	204
NW_019105659.1_scaffold97	81.41	156	11	8	585877	586017	158027	157875	4e-23	111
NW_019105660.1_scaffold98	86.49	259	28	6	27199	27453	158120	157865	4e-73	278
NW_019105660.1_scaffold98	89.05	210	17	5	280434	280639	158078	157871	2e-66	255
NW_019105660.1_scaffold98	92.53	174	9	3	760680	760850	157873	158045	1e-63	246
NW_019105661.1_scaffold99	88.73	213	18	5	428566	428774	157871	158081	2e-66	255
NW_019105661.1_scaffold99	89.5	181	15	3	443765	443942	157866	158045	1e-57	226
NW_019105661.1_scaffold99	87.72	114	11	3	869648	869760	157871	157982	1e-28	130
NW_019105662.1_scaffold102	92.41	145	9	2	18471	18614	157882	158025	2e-51	206
NW_019105662.1_scaffold102	90.48	147	8	5	47889	48033	157871	158013	2e-46	189
NW_019105662.1_scaffold102	90.58	138	12	1	605544	605680	157873	158010	3e-44	182
NW_019105662.1_scaffold102	80.73	109	16	4	46003	46107	157975	158082	1e-13	80.5
NW_019105663.1_scaffold101	91.43	175	11	3	256593	256764	158046	157873	6e-61	237
NW_019105663.1_scaffold101	92.45	159	10	2	393395	393552	157866	158023	1e-57	226
NW_019105663.1_scaffold101	92.11	152	10	2	79813	79963	158015	157865	1e-53	213
NW_019105663.1_scaffold101	86.42	162	11	5	786173	786327	158023	157866	8e-40	167
NW_019105663.1_scaffold101	91.21	91	7	1	773639	773728	157872	157962	2e-26	122
NW_019105663.1_scaffold101	90.79	76	7	0	790827	790902	157971	157896	2e-20	102
NW_019105664.1_scaffold105	90.6	117	9	2	842046	842161	157876	157991	6e-36	154
NW_019105665.1_scaffold412	84.58	253	32	6	686178	686426	157871	158120	4e-63	244
NW_019105665.1_scaffold412	93.84	146	7	2	714574	714718	157875	158019	2e-55	219
NW_019105665.1_scaffold412	93.84	146	7	2	728952	729096	157875	158019	2e-55	219
NW_019105665.1_scaffold412	87.34	158	17	3	786918	787074	158027	157872	4e-43	178
NW_019105665.1_scaffold412	89.76	127	9	4	540996	541119	157874	157999	1e-37	159
NW_019105665.1_scaffold412	85.5	131	12	5	207531	207660	157896	158020	1e-28	130
NW_019105666.1_scaffold103	85	260	30	8	655694	655949	158120	157866	2e-66	255
NW_019105666.1_scaffold103	91.53	177	11	3	666334	666507	157871	158046	5e-62	241
NW_019105666.1_scaffold103	91.95	174	10	3	247672	247842	158045	157873	5e-62	241
NW_019105666.1_scaffold103	87.62	210	18	6	621332	621536	157872	158078	6e-61	237
NW_019105666.1_scaffold103	92.21	154	10	2	132619	132771	157873	158025	8e-55	217
NW_019105666.1_scaffold103	88.44	173	16	3	415714	415883	157874	158045	2e-51	206
NW_019105666.1_scaffold103	92.91	141	8	2	211084	211223	158010	157871	6e-51	204
NW_019105666.1_scaffold103	86.74	181	12	4	857375	857544	158045	157866	5e-47	191
NW_019105666.1_scaffold103	90.91	143	11	2	222985	223126	157875	158016	5e-47	191
NW_019105666.1_scaffold103	90.91	143	7	6	45435	45574	158014	157875	6e-46	187
NW_019105666.1_scaffold103	85.29	170	17	5	624668	624830	158043	157875	2e-40	169
NW_019105666.1_scaffold103	91.74	121	8	2	204712	204831	157986	157867	8e-40	167
NW_019105666.1_scaffold103	90.98	122	9	2	492331	492451	157877	157997	1e-38	163
NW_019105666.1_scaffold103	87.93	116	13	1	585257	585371	157980	157865	2e-30	135
NW_019105666.1_scaffold103	88.66	97	8	3	113043	113137	157871	157966	3e-24	115
NW_019105667.1_scaffold104	89.58	96	9	1	346562	346656	157971	157876	6e-26	121
NW_019105668.1_scaffold106	91.62	167	9	5	668806	668970	158025	157862	1e-57	226
NW_019105668.1_scaffold106	92.86	154	9	2	286890	287042	157875	158027	2e-56	222
NW_019105668.1_scaffold106	90.32	155	13	2	398955	399108	157871	158024	2e-50	202
NW_019105668.1_scaffold106	90.08	121	6	4	286271	286391	157906	158020	2e-35	152
NW_019105668.1_scaffold106	88.12	101	11	1	86106	86205	157876	157976	2e-25	119
NW_019105669.1_scaffold107	85.55	173	16	6	96800	96964	157874	158045	2e-41	172
NW_019105669.1_scaffold107	91.23	114	9	1	413072	413184	157976	157863	6e-36	154
NW_019105669.1_scaffold107	92.45	106	7	1	857558	857662	157976	157871	8e-35	150
NW_019105670.1_scaffold236	85.45	213	23	7	411203	411409	158081	157871	3e-54	215
NW_019105671.1_scaffold110	85.93	199	22	5	655546	655740	157882	158078	5e-52	207
NW_019105671.1_scaffold110	90.79	152	9	3	207219	207366	158023	157873	3e-49	198
NW_019105671.1_scaffold110	89.87	158	8	5	775691	775842	157869	158024	1e-48	196
NW_019105672.1_scaffold111	88.48	217	18	6	647743	647955	157865	158078	2e-66	255
NW_019105673.1_scaffold108	89.15	212	17	6	735073	735282	158078	157871	1e-67	259
NW_019105673.1_scaffold108	90.85	153	12	2	860905	861056	158018	157867	6e-51	204
NW_019105673.1_scaffold108	91.18	102	8	1	82060	82161	157993	157893	6e-31	137
NW_019105673.1_scaffold108	93.26	89	5	1	855945	856032	157970	157882	1e-28	130
NW_019105673.1_scaffold108	82.17	157	18	4	338602	338752	157875	158027	1e-27	126
NW_019105673.1_scaffold108	93.02	86	5	1	849750	849834	157967	157882	5e-27	124
NW_019105674.1_scaffold109	88.53	218	19	5	484464	484677	157863	158078	1e-67	259
NW_019105674.1_scaffold109	89.1	211	16	6	414996	415202	158078	157871	2e-66	255
NW_019105674.1_scaffold109	91.88	160	11	2	582531	582689	158023	157865	2e-56	222
NW_019105675.1_scaffold246	93.51	154	8	2	491667	491819	157872	158024	4e-58	228
NW_019105675.1_scaffold246	88.14	118	11	3	619903	620019	157990	157875	6e-31	137
NW_019105675.1_scaffold246	86.61	112	14	1	13323	13433	157980	157869	2e-26	122
NW_019105676.1_scaffold112	88.94	208	18	4	491347	491551	157869	158074	2e-65	252
NW_019105676.1_scaffold112	86.34	205	20	6	16431	16630	158078	157877	8e-55	217
NW_019105676.1_scaffold112	92.22	90	6	1	491147	491235	157869	157958	1e-27	126
NW_019105676.1_scaffold112	86.18	123	7	7	669903	670024	157984	157871	5e-27	124
NW_019105676.1_scaffold112	82.95	88	14	1	186814	186901	157899	157985	4e-13	78.7
NW_019105677.1_scaffold113	89.62	212	13	7	780113	780319	157871	158078	4e-68	261
NW_019105677.1_scaffold113	91.71	181	11	3	290991	291168	157866	158045	3e-64	248
NW_019105677.1_scaffold113	90.96	177	12	3	448776	448949	157870	158045	2e-60	235
NW_019105678.1_scaffold115	91.21	182	11	4	442179	442357	157869	158048	1e-62	243
NW_019105678.1_scaffold115	91.53	177	10	3	384382	384555	157871	158045	2e-61	239
NW_019105678.1_scaffold115	93.59	156	8	2	547746	547900	157870	158024	3e-59	231
NW_019105678.1_scaffold115	85.71	175	18	6	138192	138360	157867	158040	4e-43	178
NW_019105678.1_scaffold115	91.11	135	6	4	710414	710544	157872	158004	4e-43	178
NW_019105678.1_scaffold115	90.43	94	8	1	636103	636195	157875	157968	2e-26	122
NW_019105678.1_scaffold115	90.36	83	7	1	115611	115692	157947	157865	5e-22	108
NW_019105678.1_scaffold115	87.65	81	8	1	125836	125914	158045	157965	1e-17	93.5
NW_019105679.1_scaffold116	95	100	4	1	355389	355488	157926	158024	2e-36	156
NW_019105680.1_scaffold117	92.05	176	10	3	77274	77446	158045	157871	4e-63	244
NW_019105680.1_scaffold117	87.08	178	17	5	818323	818496	158051	157876	1e-48	196
NW_019105680.1_scaffold117	91.43	105	8	1	583689	583792	157986	157882	1e-32	143
NW_019105680.1_scaffold117	89.52	105	10	1	37264	37367	157876	157980	3e-29	132
NW_019105681.1_scaffold185	90.7	172	12	3	405276	405444	158045	157875	1e-57	226
NW_019105681.1_scaffold185	93.57	140	7	2	607200	607338	157875	158013	5e-52	207
NW_019105682.1_scaffold118	88.48	165	15	3	505487	505648	157878	158041	1e-48	196
NW_019105683.1_scaffold120	90.4	177	13	3	567827	568000	157870	158045	1e-58	230
NW_019105683.1_scaffold120	93.15	146	8	2	793133	793277	157874	158018	1e-53	213
NW_019105683.1_scaffold120	90.32	155	13	2	650741	650894	157875	158028	2e-50	202
NW_019105683.1_scaffold120	92.31	104	6	2	662250	662351	157867	157970	1e-33	147
NW_019105683.1_scaffold120	87.13	101	11	2	119416	119514	157871	157971	1e-23	113
NW_019105684.1_scaffold121	91.23	171	10	4	230384	230550	158035	157866	4e-58	228
NW_019105684.1_scaffold121	92.26	155	10	2	399477	399630	157872	158025	2e-55	219
NW_019105684.1_scaffold121	84.31	153	22	2	322427	322578	158024	157873	3e-34	148
NW_019105684.1_scaffold121	91.59	107	8	1	276902	277007	157865	157971	1e-33	147
NW_019105684.1_scaffold121	95	60	1	1	277047	277104	157980	158039	1e-17	93.5
NW_019105684.1_scaffold121	92.31	65	3	2	266383	266445	157935	157871	5e-17	91.6
NW_019105685.1_scaffold123	88.73	213	18	5	116759	116967	157868	158078	2e-66	255
NW_019105685.1_scaffold123	94.48	163	7	2	486858	487019	158026	157865	8e-65	250
NW_019105685.1_scaffold123	84.56	259	33	6	220010	220264	158127	157872	8e-65	250
NW_019105685.1_scaffold123	87.56	217	20	6	632537	632748	158078	157864	3e-63	244
NW_019105685.1_scaffold123	92.31	117	7	2	779091	779206	157986	157871	3e-39	165
NW_019105685.1_scaffold123	86.67	150	16	4	334019	334167	158010	157864	1e-38	163
NW_019105685.1_scaffold123	83.33	168	18	3	808408	808565	158043	157876	1e-33	147
NW_019105685.1_scaffold123	86.67	120	11	5	307094	307210	157870	157987	4e-28	128
NW_019105685.1_scaffold123	88.78	98	10	1	327700	327796	157971	157874	2e-25	119
NW_019105685.1_scaffold123	93.75	80	4	1	359069	359148	158006	157928	2e-25	119
NW_019105685.1_scaffold123	88.89	81	8	1	841296	841375	157957	157877	3e-19	99
NW_019105686.1_scaffold122	91.71	181	10	4	50911	51088	158045	157867	1e-63	246
NW_019105687.1_scaffold124	88.84	215	19	4	58781	58991	157865	158078	1e-67	259
NW_019105687.1_scaffold124	89	209	17	5	834939	835143	157872	158078	6e-66	254
NW_019105687.1_scaffold124	88.46	208	17	6	827312	827514	157873	158078	3e-63	244
NW_019105687.1_scaffold124	91.03	78	6	1	639515	639592	157911	157987	6e-21	104
NW_019105687.1_scaffold124	91.03	78	6	1	679624	679701	157911	157987	6e-21	104
NW_019105688.1_scaffold125	86.87	99	12	1	435671	435769	157912	158009	1e-22	110
NW_019105689.1_scaffold641	86.54	208	22	5	770123	770326	157877	158082	5e-57	224
NW_019105689.1_scaffold641	89.93	149	13	2	758839	758986	157875	158022	5e-47	191
NW_019105689.1_scaffold641	86.42	162	19	2	400831	400989	158044	157883	5e-42	174
NW_019105689.1_scaffold641	78.95	133	26	1	136263	136393	158055	157923	2e-16	89.8
NW_019105689.1_scaffold641	87.32	71	7	2	584421	584489	157865	157935	1e-13	80.5
NW_019105690.1_scaffold126	88.21	229	21	5	545751	545975	157870	158096	2e-70	268
NW_019105690.1_scaffold126	92.27	181	10	3	311103	311280	157866	158045	6e-66	254
NW_019105690.1_scaffold126	83.04	112	16	3	355051	355160	157871	157981	3e-19	99
NW_019105691.1_scaffold202	89.83	177	14	3	742042	742215	157864	158039	4e-57	224
NW_019105691.1_scaffold202	88.82	161	13	4	393589	393746	158078	157920	1e-47	193
NW_019105692.1_scaffold127	86.69	248	26	6	277813	278055	157864	158109	2e-70	268
NW_019105692.1_scaffold127	85.71	259	30	6	597456	597710	157870	158125	7e-70	267
NW_019105692.1_scaffold127	89.37	207	17	4	697069	697272	157871	158075	2e-66	255
NW_019105693.1_scaffold119	88.99	218	18	5	693895	694108	157863	158078	3e-69	265
NW_019105694.1_scaffold129	92.26	168	9	3	269798	269962	158040	157874	2e-60	235
NW_019105694.1_scaffold129	87.41	143	15	2	189624	189763	158024	157882	4e-38	161
NW_019105694.1_scaffold129	92.23	103	7	1	402198	402299	157874	157976	4e-33	145
NW_019105694.1_scaffold129	90.38	104	8	2	161420	161521	157969	157866	2e-30	135
NW_019105694.1_scaffold129	92.31	65	4	1	772914	772977	157946	157882	5e-17	91.6
NW_019105695.1_scaffold128	91.19	159	12	2	134645	134802	158028	157871	3e-54	215
NW_019105695.1_scaffold128	87.12	163	16	4	496949	497109	158022	157863	1e-43	180
NW_019105696.1_scaffold130	92.35	170	9	3	515721	515887	157872	158040	2e-61	239
NW_019105696.1_scaffold130	93.55	155	8	2	652287	652440	157873	158026	1e-58	230
NW_019105696.1_scaffold130	88.98	118	10	3	412592	412708	157987	157872	1e-32	143
NW_019105697.1_scaffold132	85.38	253	30	6	510966	511214	158120	157871	2e-66	255
NW_019105697.1_scaffold132	88.89	144	12	3	757111	757253	157883	158023	5e-42	174
NW_019105698.1_scaffold133	86.62	142	16	2	481919	482058	158045	157905	6e-36	154
NW_019105699.1_scaffold430	84.74	249	31	6	134161	134405	157875	158120	1e-62	243
NW_019105699.1_scaffold430	87.38	206	21	4	470785	470986	157874	158078	3e-59	231
NW_019105699.1_scaffold430	92.55	161	10	2	83564	83723	157865	158024	9e-59	230
NW_019105700.1_scaffold136	90.32	124	10	2	407451	407573	157999	157877	3e-38	161
NW_019105701.1_scaffold135	91.91	173	10	3	473373	473542	157874	158045	2e-61	239
NW_019105701.1_scaffold135	94.08	152	7	2	808727	808877	157871	158021	9e-59	230
NW_019105701.1_scaffold135	87.94	199	18	5	38649	38844	158072	157877	9e-59	230
NW_019105701.1_scaffold135	88.39	112	10	3	714000	714109	157870	157980	3e-29	132
NW_019105701.1_scaffold135	84.21	114	16	2	7582	7694	157876	157988	1e-22	110
NW_019105702.1_scaffold137	87.44	215	21	5	542608	542818	158078	157866	1e-62	243
NW_019105702.1_scaffold137	89.4	151	13	3	524948	525097	157876	158024	6e-46	187
NW_019105702.1_scaffold137	91.67	108	8	1	258671	258777	157869	157976	3e-34	148
NW_019105702.1_scaffold137	91.67	108	8	1	259499	259605	157869	157976	3e-34	148
NW_019105702.1_scaffold137	83.44	157	12	6	297951	298095	158024	157870	8e-30	134
NW_019105702.1_scaffold137	88.75	80	7	2	506008	506085	157871	157950	1e-18	97.1
NW_019105702.1_scaffold137	94.74	38	0	2	472585	472622	101212	101177	5e-07	58.4
NW_019105703.1_scaffold500	89.05	210	16	6	125404	125609	157872	158078	6e-66	254
NW_019105703.1_scaffold500	87.5	208	20	5	406128	406331	157873	158078	2e-60	235
NW_019105703.1_scaffold500	84.83	211	28	4	1754	1962	158081	157873	1e-52	209
NW_019105703.1_scaffold500	91.61	143	9	3	377222	377362	157874	158015	3e-48	195
NW_019105705.1_scaffold138	86.56	253	27	6	287809	288057	157871	158120	2e-71	272
NW_019105705.1_scaffold138	84.27	178	17	5	108601	108767	158045	157868	1e-38	163
NW_019105705.1_scaffold138	88.14	118	8	6	198411	198526	157868	157981	2e-30	135
NW_019105706.1_scaffold140	88.89	207	15	6	491424	491626	158073	157871	3e-64	248
NW_019105706.1_scaffold140	91.16	181	11	4	179713	179890	157867	158045	4e-62	241
NW_019105707.1_scaffold139	88.63	211	17	6	802935	803141	158078	157871	7e-65	250
NW_019105707.1_scaffold139	86.98	215	23	4	381362	381573	158074	157862	6e-61	237
NW_019105707.1_scaffold139	89.84	187	10	7	273758	273941	158051	157871	3e-59	231
NW_019105707.1_scaffold139	92.41	158	9	3	581435	581590	157871	158027	2e-56	222
NW_019105707.1_scaffold139	84.76	210	25	6	625517	625721	157871	158078	6e-51	204
NW_019105707.1_scaffold139	85.45	165	20	3	569972	570133	158045	157882	2e-40	169
NW_019105707.1_scaffold139	91.45	117	7	3	155272	155387	157867	157981	4e-37	158
NW_019105707.1_scaffold139	86.71	143	18	1	590420	590561	157877	158019	4e-37	158
NW_019105707.1_scaffold139	85.96	114	8	5	108580	108692	157916	158022	3e-24	115
NW_019105708.1_scaffold330	89.83	177	14	3	783616	783789	157870	158045	4e-57	224
NW_019105709.1_scaffold142	91.86	172	10	3	758643	758811	157875	158045	6e-61	237
NW_019105709.1_scaffold142	91.81	171	12	2	177633	177802	157876	158045	6e-61	237
NW_019105710.1_scaffold141	91.62	167	10	3	30805	30968	158039	157874	3e-58	228
NW_019105710.1_scaffold141	93.15	146	8	2	381242	381386	158014	157870	9e-54	213
NW_019105710.1_scaffold141	90.6	149	10	4	403754	403900	158002	157856	3e-48	195
NW_019105710.1_scaffold141	89.76	127	6	6	1114	1239	157867	157987	2e-36	156
NW_019105710.1_scaffold141	85.33	150	14	3	15174	15315	158022	157873	3e-34	148
NW_019105711.1_scaffold143	87.68	203	19	5	647319	647517	158078	157878	3e-59	231
NW_019105711.1_scaffold143	90.62	96	8	1	379959	380053	157872	157967	1e-27	126
NW_019105711.1_scaffold143	92.86	84	3	2	380094	380175	157958	158040	2e-25	119
NW_019105711.1_scaffold143	88.75	80	9	0	782468	782547	157957	157878	3e-19	99
NW_019105712.1_scaffold144	94.16	154	7	2	555795	555947	158024	157872	7e-60	233
NW_019105712.1_scaffold144	91.56	154	11	2	497891	498043	157871	158023	3e-53	211
NW_019105712.1_scaffold144	86.96	138	16	2	157260	157397	157865	158000	6e-36	154
NW_019105712.1_scaffold144	87.85	107	9	2	770040	770145	157873	157976	2e-26	122
NW_019105712.1_scaffold144	89.29	84	8	1	778135	778217	157873	157956	6e-21	104
NW_019105713.1_scaffold145	85.77	253	29	6	536333	536581	157871	158120	3e-68	261
NW_019105713.1_scaffold145	85.77	253	29	6	537661	537909	157871	158120	3e-68	261
NW_019105713.1_scaffold145	86.79	212	20	7	326404	326611	157871	158078	9e-59	230
NW_019105713.1_scaffold145	91.56	154	11	2	402390	402542	158027	157875	3e-53	211
NW_019105713.1_scaffold145	88.57	175	17	2	133657	133828	158045	157871	1e-52	209
NW_019105713.1_scaffold145	90.97	155	12	2	288333	288486	157874	158027	4e-52	207
NW_019105713.1_scaffold145	89.09	110	11	1	434658	434766	157980	157871	2e-30	135
NW_019105713.1_scaffold145	87.83	115	13	1	797921	798034	157875	157989	7e-30	134
NW_019105714.1_scaffold150	91	100	8	1	177788	177886	157866	157965	7e-30	134
NW_019105715.1_scaffold147	89.33	178	14	3	73669	73844	157871	158045	2e-55	219
NW_019105715.1_scaffold147	91.3	138	10	2	4215	4351	157871	158007	6e-46	187
NW_019105716.1_scaffold149	89.05	210	17	5	220173	220378	158078	157871	2e-66	255
NW_019105716.1_scaffold149	87.62	210	18	7	402202	402405	158078	157871	5e-61	237
NW_019105716.1_scaffold149	93.59	156	8	2	686082	686236	157871	158025	3e-59	231
NW_019105716.1_scaffold149	91.08	157	12	2	234305	234460	157873	158028	3e-53	211
NW_019105716.1_scaffold149	89.33	150	13	3	755883	756031	158019	157872	2e-45	185
NW_019105716.1_scaffold149	90.91	132	11	1	493089	493220	157895	158025	1e-42	176
NW_019105716.1_scaffold149	88.28	128	13	2	444453	444579	157874	158000	2e-35	152
NW_019105716.1_scaffold149	92.93	99	5	2	102113	102210	157968	157871	1e-32	143
NW_019105716.1_scaffold149	91.01	89	7	1	748220	748307	157959	157871	2e-25	119
NW_019105716.1_scaffold149	89.41	85	8	1	84872	84955	157882	157966	2e-21	106
NW_019105716.1_scaffold149	89.23	65	5	2	728431	728494	157872	157935	1e-13	80.5
NW_019105716.1_scaffold149	97.44	39	1	0	723388	723426	157976	157938	8e-10	67.6
NW_019105718.1_scaffold152	84.88	258	32	6	236102	236355	158120	157866	5e-66	254
NW_019105718.1_scaffold152	83.14	255	35	7	272928	273177	157873	158124	1e-57	226
NW_019105718.1_scaffold152	87.21	86	8	3	452516	452598	157950	157865	3e-18	95.3
NW_019105719.1_scaffold151	91.76	182	11	3	99010	99188	157865	158045	7e-65	250
NW_019105719.1_scaffold151	83.52	261	32	8	2349	2605	158120	157867	7e-60	233
NW_019105719.1_scaffold151	90.06	181	14	3	732869	733046	158045	157866	3e-59	231
NW_019105719.1_scaffold151	86.79	212	22	5	121106	121313	157869	158078	3e-59	231
NW_019105719.1_scaffold151	92.55	161	10	2	365955	366114	157864	158023	9e-59	230
NW_019105719.1_scaffold151	92.16	153	10	2	115315	115466	157872	158023	3e-54	215
NW_019105719.1_scaffold151	90.7	129	10	2	396778	396905	157872	157999	6e-41	171
NW_019105719.1_scaffold151	79	100	11	5	244493	244582	158009	157910	1e-07	60.2
NW_019105720.1_scaffold153	89.52	210	16	5	490420	490625	157871	158078	3e-68	261
NW_019105720.1_scaffold153	89.47	209	16	5	359750	359954	157872	158078	1e-67	259
NW_019105720.1_scaffold153	93.12	160	8	3	711484	711641	157861	158019	3e-59	231
NW_019105720.1_scaffold153	92.67	150	9	2	336463	336611	158023	157875	3e-54	215
NW_019105720.1_scaffold153	90.43	115	9	2	507428	507541	157872	157985	7e-35	150
NW_019105721.1_scaffold155	88.43	216	16	6	288985	289193	158078	157865	2e-65	252
NW_019105721.1_scaffold155	92.65	136	6	4	551688	551822	158003	157871	1e-47	193
NW_019105721.1_scaffold155	87.18	156	15	4	702147	702297	158029	157874	2e-41	172
NW_019105722.1_scaffold154	89.78	186	14	5	97308	97490	157895	158078	7e-60	233
NW_019105722.1_scaffold154	89.83	177	13	4	507201	507374	158045	157871	2e-56	222
NW_019105722.1_scaffold154	89.08	174	13	5	49232	49402	157875	158045	3e-53	211
NW_019105722.1_scaffold154	90.79	152	12	2	419998	420148	158022	157872	2e-50	202
NW_019105722.1_scaffold154	90.24	123	10	2	71929	72050	157994	157873	1e-37	159
NW_019105723.1_scaffold158	92.86	98	6	1	347239	347335	157971	157874	4e-32	141
NW_019105724.1_scaffold157	88.43	216	19	5	352142	352353	158078	157865	1e-66	255
NW_019105724.1_scaffold157	84.71	255	31	7	323667	323917	157870	158120	2e-64	248
NW_019105724.1_scaffold157	85.23	149	13	8	353779	353920	157878	158024	3e-33	145
NW_019105724.1_scaffold157	87.7	122	12	3	84821	84941	157864	157983	2e-31	139
NW_019105724.1_scaffold157	88.79	107	11	1	395122	395227	157978	157872	9e-29	130
NW_019105724.1_scaffold157	91.95	87	6	1	502999	503084	157959	157873	6e-26	121
NW_019105724.1_scaffold157	89.02	82	9	0	49837	49918	157875	157956	2e-20	102
NW_019105725.1_scaffold162	89.35	216	17	5	222481	222692	158078	157865	7e-70	267
NW_019105725.1_scaffold162	88.1	210	19	5	292564	292769	158078	157871	3e-63	244
NW_019105725.1_scaffold162	91.38	174	10	4	774100	774269	157873	158045	7e-60	233
NW_019105725.1_scaffold162	90.86	175	11	4	760908	761078	158045	157872	9e-59	230
NW_019105725.1_scaffold162	85.71	91	9	3	774411	774498	157989	158078	1e-17	93.5
NW_019105726.1_scaffold159	88.37	172	16	3	759876	760044	157875	158045	5e-51	204
NW_019105726.1_scaffold159	82.93	164	20	5	180	337	157868	158029	4e-32	141
NW_019105726.1_scaffold159	86.79	106	12	2	378644	378747	157870	157975	7e-25	117
NW_019105727.1_scaffold160	89.34	122	9	4	265868	265987	157862	157981	7e-35	150
NW_019105728.1_scaffold163	89.05	210	16	6	150145	150349	158078	157871	5e-66	254
NW_019105728.1_scaffold163	90.34	176	13	3	223916	224088	157871	158045	3e-58	228
NW_019105728.1_scaffold163	89.33	178	15	3	191892	192066	157871	158047	5e-56	220
NW_019105728.1_scaffold163	87.43	183	16	6	552453	552632	157862	158040	5e-51	204
NW_019105728.1_scaffold163	92.31	143	9	2	87025	87166	158014	157873	2e-50	202
NW_019105728.1_scaffold163	91.73	133	9	2	552870	553001	157873	158004	7e-45	183
NW_019105728.1_scaffold163	91.73	133	9	2	560389	560520	157873	158004	7e-45	183
NW_019105728.1_scaffold163	85.43	151	20	2	75056	75205	158024	157875	2e-36	156
NW_019105728.1_scaffold163	88.46	104	10	2	506704	506805	157877	157980	4e-27	124
NW_019105729.1_scaffold165	92.12	165	9	3	405751	405912	157882	158045	9e-59	230
NW_019105729.1_scaffold165	90.14	71	6	1	762042	762111	157946	157876	4e-17	91.6
NW_019105730.1_scaffold167	88.89	216	17	6	145792	146004	157867	158078	1e-67	259
NW_019105730.1_scaffold167	88.07	218	18	7	149746	149959	157865	158078	2e-65	252
NW_019105730.1_scaffold167	90.07	141	12	2	349038	349177	157871	158010	3e-44	182
NW_019105731.1_scaffold171	94.23	156	7	2	300312	300466	157871	158025	5e-61	237
NW_019105731.1_scaffold171	91.79	134	8	3	190892	191023	157871	158003	7e-45	183
NW_019105731.1_scaffold171	92.41	79	4	1	718197	718275	157971	157895	3e-23	111
NW_019105732.1_scaffold169	88.04	209	17	7	590107	590311	158078	157874	4e-62	241
NW_019105732.1_scaffold169	90.11	182	13	4	352974	353151	157865	158045	2e-59	231
NW_019105732.1_scaffold169	86.67	210	22	5	598881	599086	158078	157871	3e-58	228
NW_019105732.1_scaffold169	91.82	159	8	4	760695	760849	158022	157865	7e-55	217
NW_019105732.1_scaffold169	91.18	102	7	2	590708	590808	157982	157882	6e-31	137
NW_019105732.1_scaffold169	90.16	61	5	1	140652	140711	157932	157872	3e-13	78.7
NW_019105732.1_scaffold169	100	29	0	0	403078	403106	157966	157938	6e-06	54.7
NW_019105733.1_scaffold730	92.05	176	10	3	167200	167372	157871	158045	3e-63	244
NW_019105733.1_scaffold730	94.19	155	7	2	167029	167182	157871	158024	2e-60	235
NW_019105733.1_scaffold730	83.4	259	36	6	491958	492212	158120	157865	7e-60	233
NW_019105733.1_scaffold730	90.91	176	11	4	160323	160495	157872	158045	2e-59	231
NW_019105733.1_scaffold730	92.62	149	9	2	314488	314635	157874	158021	9e-54	213
NW_019105733.1_scaffold730	89.54	153	13	3	585486	585636	158027	157876	4e-47	191
NW_019105733.1_scaffold730	91.13	124	8	3	178615	178736	157987	157865	3e-39	165
NW_019105733.1_scaffold730	88.71	124	11	2	446131	446252	157920	158042	3e-34	148
NW_019105734.1_scaffold172	88.52	209	18	5	338382	338586	158078	157872	2e-64	248
NW_019105734.1_scaffold172	86.11	216	18	6	118794	119005	157871	158078	1e-56	222
NW_019105735.1_scaffold170	88.24	204	19	4	361766	361966	158075	157874	1e-61	239
NW_019105736.1_scaffold168	87.92	149	13	5	178648	178793	158019	157873	5e-41	171
NW_019105736.1_scaffold168	90.53	95	8	1	754916	755009	157875	157969	4e-27	124
NW_019105737.1_scaffold173	87.86	206	19	5	332509	332710	157875	158078	5e-61	237
NW_019105737.1_scaffold173	91.88	160	11	2	206965	207123	157867	158025	1e-56	222
NW_019105737.1_scaffold173	88.83	179	13	3	240529	240704	157871	158045	9e-54	213
NW_019105737.1_scaffold173	88.89	171	15	3	259943	260110	158045	157876	4e-52	207
NW_019105737.1_scaffold173	89.44	142	12	3	593710	593850	157872	158011	1e-42	176
NW_019105737.1_scaffold173	91.3	115	6	3	566191	566304	157993	157882	5e-36	154
NW_019105737.1_scaffold173	82.07	184	20	9	226374	226547	157865	158045	3e-33	145
NW_019105737.1_scaffold173	81.92	177	19	9	234880	235046	157872	158045	5e-31	137
NW_019105737.1_scaffold173	93.02	43	3	0	89415	89457	157926	157968	9e-09	63.9
NW_019105738.1_scaffold459	83.1	213	30	5	439193	439400	158078	157867	1e-46	189
NW_019105739.1_scaffold210	87.13	202	19	7	428447	428645	157876	158073	1e-56	222
NW_019105739.1_scaffold210	91.61	155	11	2	446749	446902	157871	158024	9e-54	213
NW_019105739.1_scaffold210	93.89	131	7	1	446972	447102	157895	158024	9e-49	196
NW_019105739.1_scaffold210	86.89	122	14	2	322871	322991	157998	157878	2e-30	135
NW_019105739.1_scaffold210	89.74	78	7	1	592863	592939	157873	157950	3e-19	99
NW_019105739.1_scaffold210	92.45	53	2	1	92071	92121	158045	157993	4e-12	75
NW_019105740.1_scaffold174	83.13	249	35	6	576969	577213	157875	158120	5e-56	220
NW_019105741.1_scaffold175	89.1	211	16	6	646091	646297	158078	157871	1e-66	255
NW_019105741.1_scaffold175	91.77	158	10	3	626569	626726	157871	158025	7e-55	217
NW_019105741.1_scaffold175	83.18	214	17	10	188055	188255	157871	158078	3e-43	178
NW_019105742.1_scaffold925	91.33	173	11	3	264582	264751	158045	157874	7e-60	233
NW_019105742.1_scaffold925	91.41	163	10	3	395422	395581	158035	157874	5e-56	220
NW_019105742.1_scaffold925	91.41	163	10	3	397432	397591	157874	158035	5e-56	220
NW_019105742.1_scaffold925	89.14	175	15	3	218576	218747	157872	158045	2e-54	215
NW_019105742.1_scaffold925	89.33	75	7	1	457608	457681	157946	157872	1e-17	93.5
NW_019105743.1_scaffold176	90.97	144	11	2	371949	372091	158024	157882	1e-47	193
NW_019105744.1_scaffold177	92.86	154	9	2	140371	140523	158017	157865	1e-56	222
NW_019105744.1_scaffold177	90.65	139	10	3	242685	242821	158009	157872	2e-44	182
NW_019105744.1_scaffold177	87.58	153	8	4	189180	189323	157874	158024	7e-40	167
NW_019105744.1_scaffold177	87.58	153	8	4	191485	191628	158024	157874	7e-40	167
NW_019105744.1_scaffold177	87.58	153	8	4	183600	183743	158024	157874	7e-40	167
NW_019105744.1_scaffold177	85.16	155	19	3	395800	395951	158035	157882	1e-36	156
NW_019105744.1_scaffold177	91.23	114	8	2	560908	561020	157875	157987	5e-36	154
NW_019105744.1_scaffold177	86.09	115	11	5	669453	669565	157982	157871	2e-25	119
NW_019105744.1_scaffold177	85.09	114	15	2	379738	379850	157988	157876	3e-24	115
NW_019105745.1_scaffold178	91.24	137	10	2	8382	8517	157864	157999	2e-45	185
NW_019105746.1_scaffold576	88.1	210	19	5	6532	6737	157871	158078	3e-63	244
NW_019105746.1_scaffold576	89.47	133	12	2	356917	357048	157868	157999	7e-40	167
NW_019105747.1_scaffold183	85.92	213	23	5	525249	525458	157865	158073	5e-56	220
NW_019105747.1_scaffold183	89.66	116	8	3	725405	725517	157872	157986	3e-33	145
NW_019105747.1_scaffold183	88.89	108	11	1	204578	204684	157980	157873	2e-29	132
NW_019105747.1_scaffold183	89.9	99	9	1	243723	243820	157868	157966	1e-27	126
NW_019105747.1_scaffold183	89.01	91	8	2	740019	740107	157961	157871	3e-23	111
NW_019105748.1_scaffold182	87.25	149	17	2	261468	261615	158022	157875	2e-40	169
NW_019105748.1_scaffold182	81.25	208	20	11	538622	538815	158078	157876	7e-35	150
NW_019105748.1_scaffold182	87.5	112	12	2	619023	619133	157866	157976	3e-28	128
NW_019105748.1_scaffold182	97.44	39	0	1	598344	598382	158005	157968	3e-09	65.8
NW_019105749.1_scaffold180	88.52	209	18	5	77826	78030	157872	158078	2e-64	248
NW_019105750.1_scaffold184	91.03	156	12	2	420963	421117	158020	157866	1e-52	209
NW_019105751.1_scaffold294	93.63	157	8	2	572062	572217	158020	157865	7e-60	233
NW_019105751.1_scaffold294	92.81	153	9	2	303400	303551	157874	158025	5e-56	220
NW_019105751.1_scaffold294	86.43	199	21	5	471198	471393	158068	157873	9e-54	213
NW_019105751.1_scaffold294	92.14	140	9	2	558826	558964	158003	157865	9e-49	196
NW_019105751.1_scaffold294	86.32	117	13	3	533685	533801	157874	157987	4e-27	124
NW_019105751.1_scaffold294	88.12	101	11	1	101055	101154	157975	157875	2e-25	119
NW_019105751.1_scaffold294	87.5	72	9	0	172194	172265	157970	157899	7e-15	84.2
NW_019105752.1_scaffold520	84.25	254	31	9	167027	167276	158120	157872	1e-61	239
NW_019105752.1_scaffold520	88	175	15	3	167398	167569	157874	158045	2e-50	202
NW_019105752.1_scaffold520	86.17	94	12	1	621621	621713	157966	157873	7e-20	100
NW_019105753.1_scaffold186	91.33	173	11	3	113681	113850	157874	158045	7e-60	233
NW_019105753.1_scaffold186	94.12	153	7	2	273063	273214	158022	157871	2e-59	231
NW_019105753.1_scaffold186	91.3	161	9	4	329341	329500	158025	157869	2e-54	215
NW_019105753.1_scaffold186	88.82	170	15	3	15244	15410	158040	157872	1e-51	206
NW_019105753.1_scaffold186	87.33	150	17	2	415988	416136	158024	157876	5e-41	171
NW_019105753.1_scaffold186	91.06	123	9	2	32720	32841	157874	157995	2e-39	165
NW_019105753.1_scaffold186	91.36	81	6	1	336553	336632	157876	157956	1e-22	110
NW_019105754.1_scaffold350	82.57	218	27	8	434898	435112	157865	158074	2e-44	182
NW_019105754.1_scaffold350	87.58	161	13	5	91485	91642	157864	158020	9e-44	180
NW_019105754.1_scaffold350	86.08	158	19	2	16217	16371	158027	157870	7e-40	167
NW_019105754.1_scaffold350	89	100	10	1	454635	454733	157981	157882	1e-26	122
NW_019105754.1_scaffold350	92.42	66	4	1	12372	12436	157936	157871	1e-17	93.5
NW_019105755.1_scaffold187	80.5	241	40	6	425122	425357	158109	157871	3e-43	178
NW_019105755.1_scaffold187	89.52	105	11	0	708036	708140	157995	157891	7e-30	134
NW_019105756.1_scaffold191	89.47	209	16	5	649221	649425	157872	158078	1e-67	259
NW_019105756.1_scaffold191	85.38	253	30	6	9079	9327	158120	157871	1e-66	255
NW_019105756.1_scaffold191	85.65	209	22	7	737163	737366	157873	158078	9e-54	213
NW_019105756.1_scaffold191	89.54	153	14	2	389184	389335	158022	157871	1e-47	193
NW_019105756.1_scaffold191	90.41	146	11	2	684056	684199	157901	158045	1e-46	189
NW_019105756.1_scaffold191	90.48	126	10	2	654619	654743	157994	157870	2e-39	165
NW_019105756.1_scaffold191	92.5	80	6	0	90120	90199	157897	157976	2e-24	115
NW_019105756.1_scaffold191	80.92	131	20	4	7073	7200	158120	157992	3e-19	99
NW_019105758.1_scaffold351	87.98	208	19	5	536281	536484	158078	157873	4e-62	241
NW_019105758.1_scaffold351	92.11	152	10	2	480739	480889	158023	157873	9e-54	213
NW_019105759.1_scaffold193	87.1	217	21	6	533279	533491	157865	158078	1e-61	239
NW_019105761.1_scaffold188	87.39	230	22	6	169310	169534	158096	157869	4e-67	257
NW_019105761.1_scaffold188	90.48	168	12	3	178899	179063	158040	157874	2e-55	219
NW_019105761.1_scaffold188	90.26	154	13	2	89152	89304	158027	157875	7e-50	200
NW_019105761.1_scaffold188	91.27	126	9	2	588493	588617	158004	157880	5e-41	171
NW_019105761.1_scaffold188	93	100	6	1	325237	325335	157874	157973	3e-33	145
NW_019105761.1_scaffold188	93	100	6	1	327179	327277	157874	157973	3e-33	145
NW_019105761.1_scaffold188	87.07	116	10	4	457686	457798	158078	157965	1e-27	126
NW_019105761.1_scaffold188	91.14	79	6	1	704656	704734	157975	157898	1e-21	106
NW_019105762.1_scaffold192	89.32	206	17	4	220989	221191	157871	158074	5e-66	254
NW_019105762.1_scaffold192	93.51	154	8	2	522422	522574	157873	158025	3e-58	228
NW_019105762.1_scaffold192	91.56	154	10	3	648123	648274	157875	158027	1e-52	209
NW_019105762.1_scaffold192	90.06	161	13	3	106538	106696	158026	157867	1e-51	206
NW_019105762.1_scaffold192	88.49	139	13	2	699358	699494	157867	158004	2e-39	165
NW_019105764.1_scaffold194	90.66	182	13	3	411863	412041	157865	158045	1e-61	239
NW_019105765.1_scaffold195	88.52	209	15	6	584929	585130	157864	158070	3e-63	244
NW_019105765.1_scaffold195	89.05	201	17	4	83238	83435	158071	157873	3e-63	244
NW_019105765.1_scaffold195	92.11	114	7	2	166290	166402	157986	157874	1e-37	159
NW_019105765.1_scaffold195	89.42	104	9	2	572399	572500	157875	157978	9e-29	130
NW_019105765.1_scaffold195	87.5	104	11	2	575691	575792	157875	157978	2e-25	119
NW_019105766.1_scaffold196	87.82	156	14	3	409147	409298	157871	158025	3e-43	178
NW_019105766.1_scaffold196	85.71	175	18	5	723746	723915	157872	158044	3e-43	178
NW_019105766.1_scaffold196	86.51	126	14	3	337822	337946	157994	157871	2e-30	135
NW_019105767.1_scaffold197	89.1	211	17	5	425216	425422	158081	157873	4e-67	257
NW_019105768.1_scaffold199	89.44	142	13	2	294354	294494	157882	158022	3e-43	178
NW_019105768.1_scaffold199	92.38	105	7	1	556011	556114	157873	157977	2e-34	148
NW_019105768.1_scaffold199	93.9	82	4	1	66295	66376	157905	157985	1e-26	122
NW_019105769.1_scaffold200	91.23	114	9	1	169634	169746	157878	157991	5e-36	154
NW_019105769.1_scaffold200	88.29	111	11	2	155530	155639	157986	157877	2e-29	132
NW_019105770.1_scaffold305	90.23	174	11	6	41583	41752	157873	158044	1e-56	222
NW_019105770.1_scaffold305	84	125	18	2	177123	177246	157865	157988	2e-25	119
NW_019105770.1_scaffold305	89.58	96	7	3	285978	286070	157869	157964	2e-25	119
NW_019105771.1_scaffold198	91.21	182	12	3	637534	637712	157865	158045	3e-63	244
NW_019105771.1_scaffold198	84.58	253	32	6	423401	423649	158120	157871	3e-63	244
NW_019105771.1_scaffold198	86.57	216	20	7	344647	344856	158078	157866	8e-59	230
NW_019105772.1_scaffold201	92	175	10	3	292111	292282	158045	157872	1e-62	243
NW_019105772.1_scaffold201	86.19	210	23	5	68932	69137	157871	158078	1e-56	222
NW_019105772.1_scaffold201	90.23	133	8	3	583914	584042	158006	157875	2e-40	169
NW_019105772.1_scaffold201	86.52	141	13	6	479173	479309	158000	157862	7e-35	150
NW_019105772.1_scaffold201	90	110	9	2	178472	178580	157875	157983	4e-32	141
NW_019105773.1_scaffold204	92.82	181	9	3	594630	594807	157866	158045	1e-67	259
NW_019105773.1_scaffold204	86.59	179	20	3	73579	73754	157868	158045	3e-48	195
NW_019105773.1_scaffold204	89.24	158	14	3	35068	35225	157871	158025	3e-48	195
NW_019105773.1_scaffold204	90.98	122	9	2	142028	142148	157866	157986	9e-39	163
NW_019105773.1_scaffold204	87.4	127	10	5	142208	142331	157955	158078	4e-32	141
NW_019105773.1_scaffold204	90.1	101	9	1	260416	260515	157876	157976	9e-29	130
NW_019105774.1_scaffold205	89.47	209	16	5	469970	470174	158078	157872	1e-67	259
NW_019105774.1_scaffold205	88.52	209	17	6	383726	383930	158078	157873	8e-64	246
NW_019105774.1_scaffold205	86.83	205	22	4	678746	678946	157875	158078	4e-57	224
NW_019105774.1_scaffold205	87.4	127	13	3	654922	655046	157996	157871	1e-32	143
NW_019105774.1_scaffold205	84.14	145	10	5	94204	94335	157866	158010	3e-28	128
NW_019105774.1_scaffold205	87.96	108	8	4	468384	468490	157968	157865	1e-26	122
NW_019105775.1_scaffold206	90.68	118	7	2	337417	337531	158022	157906	5e-36	154
NW_019105776.1_scaffold209	89.22	167	13	5	426909	427071	158024	157859	5e-51	204
NW_019105776.1_scaffold209	92.74	124	7	2	11056	11178	157997	157875	3e-43	178
NW_019105776.1_scaffold209	86.75	151	17	2	75711	75860	158023	157875	2e-39	165
NW_019105776.1_scaffold209	82.91	158	14	7	395757	395902	157868	158024	9e-29	130
NW_019105777.1_scaffold207	90.56	180	12	4	311241	311417	157873	158050	6e-60	233
NW_019105777.1_scaffold207	88.43	121	11	3	270913	271031	157877	157996	1e-32	143
NW_019105777.1_scaffold207	92.71	96	6	1	421149	421243	157874	157969	5e-31	137
NW_019105778.1_scaffold208	91.01	178	9	5	381003	381177	157872	158045	6e-60	233
NW_019105778.1_scaffold208	88.38	198	17	5	40866	41059	158078	157883	6e-60	233
NW_019105778.1_scaffold208	89.78	137	12	2	421658	421793	157871	158006	4e-42	174
NW_019105779.1_scaffold727	91.48	176	11	3	209258	209430	158045	157871	1e-61	239
NW_019105779.1_scaffold727	84.81	158	18	4	367439	367591	157867	158023	5e-36	154
NW_019105779.1_scaffold727	93.75	64	3	1	640960	641023	158023	157961	3e-18	95.3
NW_019105780.1_scaffold628	92.35	170	9	3	535312	535478	158045	157877	1e-61	239
NW_019105780.1_scaffold628	91.61	143	10	2	542769	542910	158006	157865	8e-49	196
NW_019105780.1_scaffold628	89.21	139	12	3	472356	472493	157872	158008	5e-41	171
NW_019105780.1_scaffold628	88.89	126	10	4	310703	310826	157995	157872	2e-35	152
NW_019105780.1_scaffold628	90.74	108	8	2	254653	254759	157876	157982	1e-32	143
NW_019105781.1_scaffold452	88.57	210	18	5	330508	330713	157871	158078	6e-65	250
NW_019105781.1_scaffold452	88.57	210	18	5	607406	607611	157871	158078	6e-65	250
NW_019105781.1_scaffold452	86.43	221	19	7	592499	592715	158078	157865	2e-59	231
NW_019105781.1_scaffold452	91.28	172	12	2	5187	5355	158045	157874	2e-59	231
NW_019105781.1_scaffold452	87.25	204	21	4	318186	318385	157876	158078	3e-58	228
NW_019105781.1_scaffold452	91.73	133	9	2	623087	623217	157873	158005	6e-45	183
NW_019105781.1_scaffold452	87.74	155	17	2	230947	231100	158023	157870	8e-44	180
NW_019105781.1_scaffold452	94.92	59	3	0	306050	306108	157966	157908	1e-17	93.5
NW_019105782.1_scaffold213	88.24	119	12	2	536449	536565	157876	157994	4e-32	141
NW_019105783.1_scaffold215	93.14	175	8	3	267604	267775	158045	157872	5e-66	254
NW_019105783.1_scaffold215	86.29	175	17	4	454251	454418	157868	158042	6e-45	183
NW_019105783.1_scaffold215	81.4	215	32	6	468102	468311	157871	158082	2e-40	169
NW_019105784.1_scaffold216	90.08	131	11	2	357321	357450	157877	158006	2e-40	169
NW_019105784.1_scaffold216	91.59	107	7	2	504018	504123	157981	157876	8e-34	147
NW_019105785.1_scaffold214	93.12	160	9	2	356126	356284	157865	158023	6e-60	233
NW_019105785.1_scaffold214	92.91	127	7	2	274610	274735	157996	157871	6e-45	183
NW_019105785.1_scaffold214	89.76	127	11	2	456099	456224	157875	158000	3e-38	161
NW_019105785.1_scaffold214	91.18	102	7	1	147323	147424	157872	157971	5e-31	137
NW_019105786.1_scaffold212	93.59	156	7	3	498454	498607	157871	158025	8e-59	230
NW_019105786.1_scaffold212	93.46	153	8	2	401011	401162	157873	158024	1e-57	226
NW_019105786.1_scaffold212	90.85	153	11	3	295512	295662	157872	158023	2e-50	202
NW_019105786.1_scaffold212	84.21	209	21	7	431268	431470	157876	158078	1e-47	193
NW_019105787.1_scaffold220	88.05	159	15	4	235716	235873	157868	158023	2e-45	185
NW_019105788.1_scaffold218	88.89	207	16	6	662995	663197	157875	158078	2e-64	248
NW_019105788.1_scaffold218	85.37	205	18	7	629298	629498	157882	158078	2e-50	202
NW_019105788.1_scaffold218	88.74	151	15	2	44400	44549	157873	158022	6e-45	183
NW_019105789.1_scaffold221	88.1	210	18	6	142597	142802	158078	157872	1e-62	243
NW_019105791.1_scaffold217	89.63	164	14	3	330273	330435	158032	157871	1e-51	206
NW_019105792.1_scaffold223	87.8	123	12	3	128124	128244	158028	157907	4e-32	141
NW_019105793.1_scaffold219	87.75	204	20	4	426557	426757	157873	158074	6e-60	233
NW_019105793.1_scaffold219	91.98	162	9	3	106773	106931	157875	158035	4e-57	224
NW_019105793.1_scaffold219	89.94	159	12	3	97460	97615	157888	158045	2e-50	202
NW_019105793.1_scaffold219	87.97	158	14	4	488040	488195	157871	158025	2e-44	182
NW_019105793.1_scaffold219	90.09	111	10	1	574493	574602	157866	157976	1e-32	143
NW_019105793.1_scaffold219	83.44	151	21	4	465697	465845	157870	158018	5e-31	137
NW_019105793.1_scaffold219	79.45	146	21	8	97627	97767	157978	158119	3e-18	95.3
NW_019105793.1_scaffold219	89.39	66	5	2	192096	192159	157948	157883	2e-14	82.4
NW_019105794.1_scaffold741	94.08	152	7	2	394194	394344	158022	157872	8e-59	230
NW_019105794.1_scaffold741	88.54	157	15	3	483667	483821	158027	157872	5e-46	187
NW_019105794.1_scaffold741	90	100	9	1	380383	380481	157865	157964	3e-28	128
NW_019105795.1_scaffold420	87.74	212	19	6	570745	570953	158078	157871	4e-62	241
NW_019105795.1_scaffold420	83	247	35	6	521686	521928	158120	157877	6e-55	217
NW_019105795.1_scaffold420	85.56	180	19	6	651675	651848	157867	158045	2e-44	182
NW_019105798.1_scaffold226	90.29	175	12	4	271945	272116	157873	158045	4e-57	224
NW_019105798.1_scaffold226	89.09	165	12	5	453359	453519	158045	157883	6e-50	200
NW_019105798.1_scaffold226	91.87	123	8	2	243776	243897	157872	157993	5e-41	171
NW_019105799.1_scaffold227	88.41	138	13	2	191577	191711	157871	158008	8e-39	163
NW_019105799.1_scaffold227	98.31	59	1	0	526942	527000	157908	157966	5e-21	104
NW_019105799.1_scaffold227	95.38	65	2	1	87069	87133	157971	157908	2e-20	102
NW_019105799.1_scaffold227	85.87	92	6	5	197028	197118	157871	157956	4e-17	91.6
NW_019105800.1_scaffold225	90.61	181	8	8	327369	327544	157870	158046	2e-59	231
NW_019105800.1_scaffold225	92.86	154	9	2	217171	217323	157873	158025	1e-56	222
NW_019105800.1_scaffold225	92.62	149	9	2	434998	435145	157865	158012	8e-54	213
NW_019105800.1_scaffold225	95.38	130	5	1	609686	609815	158027	157899	1e-51	206
NW_019105800.1_scaffold225	88.76	169	12	4	383365	383528	157874	158040	6e-50	200
NW_019105800.1_scaffold225	88.76	169	12	4	388870	389033	157874	158040	6e-50	200
NW_019105801.1_scaffold228	91.21	182	12	3	569515	569693	157865	158045	3e-63	244
NW_019105802.1_scaffold229	88.43	216	19	5	328323	328534	158078	157865	1e-66	255
NW_019105802.1_scaffold229	94.02	117	5	2	79283	79399	158032	157918	1e-42	176
NW_019105802.1_scaffold229	89.62	106	8	3	481250	481354	157872	157975	2e-29	132
NW_019105803.1_scaffold299	90	120	10	2	577940	578058	157987	157869	5e-36	154
NW_019105803.1_scaffold299	89.83	118	9	2	648793	648908	158045	157929	2e-34	148
NW_019105803.1_scaffold299	93.1	58	3	1	173202	173258	157875	157932	7e-15	84.2
NW_019105804.1_scaffold230	88.89	144	14	2	128356	128497	157870	158013	1e-42	176
NW_019105805.1_scaffold231	87.98	208	18	6	672935	673137	158078	157873	1e-61	239
NW_019105805.1_scaffold231	86.51	215	20	8	201327	201535	157867	158078	3e-58	228
NW_019105805.1_scaffold231	87.21	172	18	3	357780	357948	158045	157875	1e-47	193
NW_019105805.1_scaffold231	90.58	138	10	3	314456	314593	157867	158001	8e-44	180
NW_019105805.1_scaffold231	89.55	134	8	3	117072	117200	157872	158004	2e-39	165
NW_019105806.1_scaffold232	92.17	115	7	2	569587	569700	157872	157985	3e-38	161
NW_019105806.1_scaffold232	85.81	148	17	4	204652	204797	157882	158027	5e-36	154
NW_019105806.1_scaffold232	91.75	97	7	1	422376	422471	157876	157972	6e-30	134
NW_019105807.1_scaffold235	86.6	209	22	5	390161	390365	158078	157872	1e-57	226
NW_019105807.1_scaffold235	90.43	94	8	1	266520	266612	157968	157875	1e-26	122
NW_019105808.1_scaffold238	93.17	161	9	2	5422	5581	158024	157865	2e-60	235
NW_019105808.1_scaffold238	85.85	212	21	7	20689	20893	158078	157869	6e-55	217
NW_019105808.1_scaffold238	86.86	175	17	5	575719	575888	157872	158045	4e-47	191
NW_019105808.1_scaffold238	93.98	83	2	2	558654	558734	158045	157964	1e-26	122
NW_019105809.1_scaffold239	95.06	162	5	3	220569	220730	157871	158029	2e-65	252
NW_019105809.1_scaffold239	85.23	149	17	4	125190	125336	158018	157873	2e-34	148
NW_019105809.1_scaffold239	90.67	75	6	1	343332	343405	157873	157947	2e-19	99
NW_019105809.1_scaffold239	91.07	56	4	1	191118	191172	157898	157953	4e-12	75
NW_019105810.1_scaffold237	88.04	209	19	5	602119	602323	157872	158078	1e-62	243
NW_019105810.1_scaffold237	87.98	208	18	6	661910	662112	157873	158078	1e-61	239
NW_019105810.1_scaffold237	88.44	173	15	4	63367	63535	157874	158045	5e-51	204
NW_019105810.1_scaffold237	87.65	162	17	3	684747	684906	157865	158025	2e-45	185
NW_019105812.1_scaffold242	89.01	182	16	3	272847	273025	158045	157865	1e-56	222
NW_019105812.1_scaffold242	85.27	224	19	8	120849	121065	158081	157865	2e-55	219
NW_019105813.1_scaffold243	87.76	196	19	4	452642	452834	157878	158071	4e-57	224
NW_019105814.1_scaffold241	87.44	207	18	7	406110	406311	158078	157875	2e-59	231
NW_019105814.1_scaffold241	92.11	152	10	2	255124	255274	158022	157872	8e-54	213
NW_019105814.1_scaffold241	91.43	140	10	2	635582	635720	158003	157865	4e-47	191
NW_019105815.1_scaffold245	86	250	28	6	413736	413981	157874	158120	3e-68	261
NW_019105815.1_scaffold245	88.73	213	16	6	313039	313246	157869	158078	5e-66	254
NW_019105815.1_scaffold245	92.05	176	10	3	100263	100435	158045	157871	3e-63	244
NW_019105815.1_scaffold245	87.68	211	19	6	396580	396785	157870	158078	1e-61	239
NW_019105815.1_scaffold245	92.99	157	8	3	177628	177782	157869	158024	1e-57	226
NW_019105816.1_scaffold383	86.98	215	22	5	204386	204596	157866	158078	5e-61	237
NW_019105816.1_scaffold383	84.06	207	25	7	52970	53170	157874	158078	1e-47	193
NW_019105817.1_scaffold244	88.37	215	18	6	561854	562064	157867	158078	2e-65	252
NW_019105817.1_scaffold244	93.08	159	9	2	163348	163505	157865	158022	2e-59	231
NW_019105817.1_scaffold244	86.26	211	21	7	375661	375866	158078	157871	1e-56	222
NW_019105817.1_scaffold244	90.32	155	13	2	465694	465847	158020	157867	2e-50	202
NW_019105817.1_scaffold244	90.53	95	8	1	568522	568615	157971	157877	4e-27	124
NW_019105818.1_scaffold247	87.98	208	19	5	169871	170074	157873	158078	4e-62	241
NW_019105818.1_scaffold247	87.62	210	20	5	218770	218975	157871	158078	1e-61	239
NW_019105818.1_scaffold247	89.42	189	11	8	42204	42388	157862	158045	8e-59	230
NW_019105818.1_scaffold247	88.89	153	13	4	34470	34619	157876	158027	2e-45	185
NW_019105819.1_scaffold248	91.5	153	11	2	52872	53023	157871	158022	1e-52	209
NW_019105819.1_scaffold248	86.5	163	10	2	380976	381126	157862	158024	2e-40	169
NW_019105820.1_scaffold249	89.35	216	16	6	384378	384589	157866	158078	2e-69	265
NW_019105820.1_scaffold249	88.89	162	16	2	635868	636028	158025	157865	2e-49	198
NW_019105820.1_scaffold249	90.91	132	10	2	115706	115836	158003	157873	1e-42	176
NW_019105820.1_scaffold249	87.79	131	10	3	641089	641218	158007	157882	2e-34	148
NW_019105820.1_scaffold249	93.48	92	4	2	360286	360377	157943	158032	2e-30	135
NW_019105820.1_scaffold249	86.4	125	14	2	67478	67601	157994	157872	6e-30	134
NW_019105820.1_scaffold249	89.11	101	10	1	217182	217282	157888	157987	4e-27	124
NW_019105821.1_scaffold250	92.31	91	6	1	522162	522251	157873	157963	3e-28	128
NW_019105822.1_scaffold251	87.85	214	19	6	318980	319189	157868	158078	3e-63	244
NW_019105822.1_scaffold251	86.21	145	18	2	339441	339583	157876	158020	1e-36	156
NW_019105824.1_scaffold253	89.55	67	6	1	27964	28029	157932	157866	6e-15	84.2
NW_019105825.1_scaffold254	89	209	17	5	639899	640103	157872	158078	5e-66	254
NW_019105825.1_scaffold254	94.19	155	6	3	70913	71065	158027	157874	6e-60	233
NW_019105825.1_scaffold254	87.68	203	19	5	70693	70891	158078	157878	2e-59	231
NW_019105825.1_scaffold254	86.96	207	21	5	521210	521412	158078	157874	3e-58	228
NW_019105825.1_scaffold254	90.38	156	12	2	643089	643242	157891	158045	2e-50	202
NW_019105826.1_scaffold760	92.05	176	10	3	397265	397437	158045	157871	3e-63	244
NW_019105826.1_scaffold760	86.87	198	21	4	176276	176470	158070	157875	6e-55	217
NW_019105826.1_scaffold760	89.08	174	13	5	313314	313482	157873	158045	3e-53	211
NW_019105826.1_scaffold760	90.23	133	11	2	143969	144100	157867	157998	1e-41	172
NW_019105826.1_scaffold760	93.2	103	6	1	454485	454586	157870	157972	6e-35	150
NW_019105826.1_scaffold760	84.78	138	15	5	50236	50372	158005	157873	6e-30	134
NW_019105827.1_scaffold256	91.26	183	12	3	355619	355798	158045	157864	8e-64	246
NW_019105827.1_scaffold256	91.26	183	12	3	354082	354261	158045	157864	8e-64	246
NW_019105827.1_scaffold256	91.26	183	12	3	352545	352724	158045	157864	8e-64	246
NW_019105827.1_scaffold256	90.16	183	14	3	357315	357494	158045	157864	2e-60	235
NW_019105827.1_scaffold256	87.44	207	20	5	532097	532299	158078	157874	6e-60	233
NW_019105827.1_scaffold256	91.12	169	10	4	222622	222788	157880	158045	4e-57	224
NW_019105827.1_scaffold256	90.83	109	7	3	615051	615158	157862	157968	1e-32	143
NW_019105827.1_scaffold256	90.72	97	8	1	606187	606282	157968	157872	3e-28	128
NW_019105828.1_scaffold255	81.01	237	37	6	138298	138529	157876	158109	2e-44	182
NW_019105828.1_scaffold255	89.19	74	5	3	464358	464428	157874	157947	1e-16	89.8
NW_019105829.1_scaffold259	89.52	210	16	5	455741	455946	158078	157871	3e-68	261
NW_019105829.1_scaffold259	87.12	132	15	2	640220	640350	157876	158006	2e-34	148
NW_019105829.1_scaffold259	90.91	110	9	1	89078	89186	157980	157871	8e-34	147
NW_019105829.1_scaffold259	92.73	55	3	1	604367	604421	157997	157944	3e-13	78.7
NW_019105829.1_scaffold259	97.14	35	1	0	654867	654901	157935	157901	1e-07	60.2
NW_019105830.1_scaffold257	85.06	261	31	7	279358	279615	158120	157865	1e-67	259
NW_019105830.1_scaffold257	88.13	219	17	5	435945	436155	157865	158082	2e-65	252
NW_019105830.1_scaffold257	83.27	251	34	7	100664	100908	158116	157868	4e-57	224
NW_019105830.1_scaffold257	92.21	154	10	2	435745	435897	157865	158017	6e-55	217
NW_019105830.1_scaffold257	92.67	150	8	3	298045	298193	157871	158018	8e-54	213
NW_019105830.1_scaffold257	88.27	162	17	2	92321	92481	158027	157867	1e-47	193
NW_019105830.1_scaffold257	92.86	98	6	1	37092	37188	157971	157874	4e-32	141
NW_019105831.1_scaffold467	92.44	172	9	3	307194	307362	157875	158045	1e-62	243
NW_019105831.1_scaffold467	88.79	107	7	3	464178	464281	157923	158027	1e-27	126
NW_019105832.1_scaffold258	88.43	216	16	7	500461	500671	158078	157867	2e-65	252
NW_019105832.1_scaffold258	88.57	210	18	5	545093	545298	158078	157871	6e-65	250
NW_019105832.1_scaffold258	91.33	173	11	3	647139	647308	158045	157874	6e-60	233
NW_019105832.1_scaffold258	92.54	134	7	3	436067	436198	157878	158010	1e-46	189
NW_019105832.1_scaffold258	88.15	135	14	2	24164	24297	157875	158008	1e-37	159
NW_019105832.1_scaffold258	94.34	53	3	0	516916	516968	157895	157947	2e-14	82.4
NW_019105833.1_scaffold261	86.67	210	21	6	325768	325973	158078	157872	1e-57	226
NW_019105833.1_scaffold261	89.63	135	12	2	7784	7917	157998	157865	5e-41	171
NW_019105833.1_scaffold261	92.98	57	4	0	557568	557624	157895	157951	6e-15	84.2
NW_019105834.1_scaffold264	84.52	252	29	6	70401	70648	157875	158120	4e-62	241
NW_019105834.1_scaffold264	83.33	258	31	10	500141	500394	157860	158109	3e-58	228
NW_019105834.1_scaffold264	90.07	151	13	2	418290	418439	157875	158024	3e-48	195
NW_019105834.1_scaffold264	83.98	206	19	6	57696	57889	158078	157875	2e-45	185
NW_019105834.1_scaffold264	89.47	133	11	3	26766	26896	157997	157866	2e-39	165
NW_019105834.1_scaffold264	89.52	124	11	2	563127	563249	157876	157998	1e-36	156
NW_019105834.1_scaffold264	90.6	117	8	3	503230	503345	157869	157983	2e-35	152
NW_019105835.1_scaffold270	87.73	220	21	5	81661	81877	158078	157862	2e-65	252
NW_019105835.1_scaffold270	86.52	141	13	3	299155	299290	157871	158010	6e-35	150
NW_019105836.1_scaffold266	94.5	109	5	1	500726	500834	158025	157918	6e-40	167
NW_019105836.1_scaffold266	89.47	95	9	1	647903	647996	157877	157971	2e-25	119
NW_019105837.1_scaffold267	89.44	180	13	5	447366	447542	158040	157864	1e-56	222
NW_019105837.1_scaffold267	89.44	180	13	5	445349	445525	158040	157864	1e-56	222
NW_019105838.1_scaffold260	83.27	251	35	6	317681	317927	158120	157873	4e-57	224
NW_019105838.1_scaffold260	91.26	103	8	1	420703	420804	157976	157874	1e-31	139
NW_019105839.1_scaffold269	91.76	170	8	5	174449	174614	157882	158049	2e-59	231
NW_019105839.1_scaffold269	92.52	147	8	2	271319	271464	158015	157871	4e-52	207
NW_019105839.1_scaffold269	91.22	148	11	2	306304	306450	157876	158022	6e-50	200
NW_019105839.1_scaffold269	92.7	137	8	2	96525	96660	158000	157865	8e-49	196
NW_019105839.1_scaffold269	87.93	174	12	4	467266	467430	157872	158045	8e-49	196
NW_019105839.1_scaffold269	91	100	8	1	246032	246130	157976	157877	6e-30	134
NW_019105840.1_scaffold272	84.47	103	8	6	50008	50103	157971	157870	3e-18	95.3
NW_019105842.1_scaffold874	91.43	175	11	3	277632	277803	157872	158045	4e-61	237
NW_019105842.1_scaffold874	91.91	136	9	2	36514	36648	157871	158005	1e-46	189
NW_019105842.1_scaffold874	88.61	158	13	3	311060	311212	158027	157870	5e-46	187
NW_019105842.1_scaffold874	88.12	160	14	4	394694	394852	157871	158026	2e-45	185
NW_019105842.1_scaffold874	89	100	9	2	275781	275880	157971	157874	1e-26	122
NW_019105842.1_scaffold874	90.79	76	6	1	204820	204894	157873	157948	6e-20	100
NW_019105843.1_scaffold265	88.46	208	18	5	72750	72953	157873	158078	7e-64	246
NW_019105843.1_scaffold265	89.27	177	13	4	105001	105173	157871	158045	6e-55	217
NW_019105844.1_scaffold276	91.8	183	9	5	606254	606433	158045	157866	6e-65	250
NW_019105844.1_scaffold276	86.64	217	20	7	26491	26704	158078	157868	2e-59	231
NW_019105844.1_scaffold276	92.07	164	9	3	220932	221092	157873	158035	3e-58	228
NW_019105844.1_scaffold276	92.45	159	10	2	64553	64710	158022	157865	1e-57	226
NW_019105844.1_scaffold276	95.97	124	4	1	243534	243657	157905	158027	6e-50	200
NW_019105845.1_scaffold274	90.85	153	12	2	342028	342179	157874	158025	5e-51	204
NW_019105845.1_scaffold274	87.04	108	14	0	286509	286616	157895	158002	1e-26	122
NW_019105846.1_scaffold268	89.52	210	16	5	124171	124376	157871	158078	3e-68	261
NW_019105846.1_scaffold268	84.98	253	31	6	368080	368328	157871	158120	6e-65	250
NW_019105846.1_scaffold268	90.16	183	13	4	309404	309583	157865	158045	6e-60	233
NW_019105846.1_scaffold268	90.27	113	9	2	452555	452666	157984	157873	8e-34	147
NW_019105846.1_scaffold268	91.03	78	7	0	156791	156868	157942	157865	1e-21	106
NW_019105847.1_scaffold273	90	160	13	3	434257	434416	158021	157865	5e-51	204
NW_019105847.1_scaffold273	91.23	114	9	1	110297	110409	157980	157867	5e-36	154
NW_019105848.1_scaffold275	88.89	216	18	5	149006	149217	157865	158078	3e-68	261
NW_019105848.1_scaffold275	90.91	176	12	3	806	978	157871	158045	6e-60	233
NW_019105848.1_scaffold275	89.94	169	9	3	484966	485131	158045	157882	3e-53	211
NW_019105849.1_scaffold277	88.04	209	18	5	186311	186515	157869	158074	3e-62	241
NW_019105850.1_scaffold280	92	100	7	1	263324	263422	157972	157873	1e-31	139
NW_019105850.1_scaffold280	91	100	8	1	259000	259098	157873	157972	6e-30	134
NW_019105850.1_scaffold280	91.21	91	6	2	349546	349634	157873	157963	1e-26	122
NW_019105850.1_scaffold280	85.09	114	13	4	541601	541712	157984	157873	8e-24	113
NW_019105851.1_scaffold278	92.21	154	10	2	566039	566191	158023	157871	6e-55	217
NW_019105851.1_scaffold278	89.6	173	13	4	603439	603607	158044	157873	2e-54	215
NW_019105852.1_scaffold282	92.26	155	9	3	412895	413047	157871	158024	6e-55	217
NW_019105852.1_scaffold282	86.13	137	15	3	125289	125421	157989	157853	3e-33	145
NW_019105852.1_scaffold282	91.26	103	7	2	298521	298623	157970	157870	1e-31	139
NW_019105852.1_scaffold282	91.86	86	6	1	198265	198350	157982	157898	2e-25	119
NW_019105852.1_scaffold282	91.55	71	5	1	198065	198135	157982	157913	8e-19	97.1
NW_019105852.1_scaffold282	82.43	74	10	3	462756	462828	157871	157942	3e-08	62.1
NW_019105853.1_scaffold281	90.91	154	10	4	151792	151942	158023	157871	4e-51	204
NW_019105854.1_scaffold279	88.63	211	17	5	366075	366281	158078	157871	6e-65	250
NW_019105854.1_scaffold279	89.83	177	13	4	556256	556428	157870	158045	1e-56	222
NW_019105854.1_scaffold279	81.42	253	37	9	305383	305631	157874	158120	2e-49	198
NW_019105854.1_scaffold279	91.38	116	7	3	632085	632198	157988	157874	1e-36	156
NW_019105854.1_scaffold279	90.52	116	9	2	15964	16079	157980	157867	2e-35	152
NW_019105854.1_scaffold279	87.41	135	12	3	306911	307041	158004	157871	6e-35	150
NW_019105855.1_scaffold288	89.01	182	15	4	637195	637373	157866	158045	4e-56	220
NW_019105855.1_scaffold288	91.61	155	11	2	273088	273241	157871	158024	7e-54	213
NW_019105855.1_scaffold288	87.67	146	15	3	14010	14153	158026	157882	6e-40	167
NW_019105855.1_scaffold288	91.53	118	9	1	152971	153087	157864	157981	3e-38	161
NW_019105855.1_scaffold288	90.91	110	8	2	29507	29615	157982	157874	8e-34	147
NW_019105856.1_scaffold283	88.89	207	19	3	338741	338944	157873	158078	2e-65	252
NW_019105856.1_scaffold283	93.37	166	7	3	500729	500891	158035	157871	9e-63	243
NW_019105856.1_scaffold283	90	180	14	3	286539	286715	158045	157867	7e-59	230
NW_019105856.1_scaffold283	92.65	136	8	2	435952	436086	157875	158009	3e-48	195
NW_019105856.1_scaffold283	90.68	118	9	2	479680	479796	157873	157989	1e-36	156
NW_019105857.1_scaffold286	88.59	149	13	3	250823	250968	158017	157870	3e-43	178
NW_019105857.1_scaffold286	90.35	114	9	2	532794	532906	157882	157994	2e-34	148
NW_019105857.1_scaffold286	92.93	99	6	1	207594	207692	157901	157998	1e-32	143
NW_019105857.1_scaffold286	81.01	158	8	7	84463	84618	157877	158014	1e-21	106
NW_019105858.1_scaffold538	88.08	193	18	4	174820	175009	157888	158078	3e-57	224
NW_019105858.1_scaffold538	92.38	105	6	2	110201	110304	157867	157970	2e-34	148
NW_019105859.1_scaffold287	92.62	149	9	2	607583	607730	158018	157871	7e-54	213
NW_019105859.1_scaffold287	89.02	173	15	3	126055	126224	158045	157874	3e-53	211
NW_019105859.1_scaffold287	91.45	152	10	2	598720	598869	157895	158045	1e-51	206
NW_019105859.1_scaffold287	91.61	143	10	2	59457	59598	157873	158014	7e-49	196
NW_019105859.1_scaffold287	87.21	172	16	4	723	890	157876	158045	3e-47	191
NW_019105859.1_scaffold287	89.38	113	8	3	370210	370320	157983	157873	1e-31	139
NW_019105860.1_scaffold285	89.3	215	16	6	461661	461871	157867	158078	7e-69	263
NW_019105860.1_scaffold285	83.33	258	36	6	375646	375899	157866	158120	2e-59	231
NW_019105860.1_scaffold285	92.12	165	10	3	408681	408845	158025	157864	7e-59	230
NW_019105860.1_scaffold285	87.27	165	9	4	359960	360113	157872	158035	3e-43	178
NW_019105860.1_scaffold285	90.43	115	9	2	393927	394040	157987	157874	6e-35	150
NW_019105861.1_scaffold289	90.22	184	13	4	321345	321526	157865	158045	2e-60	235
NW_019105862.1_scaffold291	89	209	17	5	146610	146814	158078	157872	4e-66	254
NW_019105862.1_scaffold291	87.06	201	16	5	604121	604313	157877	158075	2e-55	219
NW_019105862.1_scaffold291	89.74	156	14	2	504098	504252	158025	157871	2e-49	198
NW_019105862.1_scaffold291	88.59	149	15	2	407498	407645	158022	157875	7e-44	180
NW_019105862.1_scaffold291	89.05	137	10	5	27392	27526	157875	158008	2e-39	165
NW_019105862.1_scaffold291	89.91	109	10	1	117550	117657	157872	157980	1e-31	139
NW_019105862.1_scaffold291	90.11	91	7	2	467568	467658	157966	157878	6e-25	117
NW_019105862.1_scaffold291	90.7	86	7	1	356665	356749	157873	157958	8e-24	113
NW_019105862.1_scaffold291	90.79	76	6	1	356463	356537	157882	157957	6e-20	100
NW_019105863.1_scaffold290	89.55	134	10	3	532100	532230	158006	157874	6e-40	167
NW_019105864.1_scaffold516	92.05	176	10	3	520242	520414	157871	158045	3e-63	244
NW_019105864.1_scaffold516	87.74	212	18	6	75183	75388	157871	158080	3e-62	241
NW_019105864.1_scaffold516	94.04	151	7	2	372272	372421	157874	158023	3e-58	228
NW_019105864.1_scaffold516	90.15	132	11	2	317796	317926	158006	157876	4e-41	171
NW_019105864.1_scaffold516	87.18	156	12	4	142370	142524	157877	158025	4e-41	171
NW_019105864.1_scaffold516	89.91	109	9	1	135542	135650	157918	158024	1e-31	139
NW_019105864.1_scaffold516	92.71	96	6	1	161751	161845	157876	157971	5e-31	137
NW_019105865.1_scaffold947	93.17	161	9	2	9929	10088	158024	157865	2e-60	235
NW_019105865.1_scaffold947	90.6	117	9	2	393864	393979	157871	157986	5e-36	154
NW_019105865.1_scaffold947	92.45	106	7	1	257982	258086	157871	157976	6e-35	150
NW_019105865.1_scaffold947	92.42	66	3	2	527907	527972	157960	157897	1e-17	93.5
NW_019105866.1_scaffold295	92.05	176	10	3	78690	78862	158045	157871	3e-63	244
NW_019105867.1_scaffold929	92.35	170	9	3	594644	594810	157877	158045	1e-61	239
NW_019105867.1_scaffold929	84.91	212	25	6	468365	468572	157865	158073	3e-52	207
NW_019105867.1_scaffold929	85.11	141	14	2	84102	84235	157875	158015	5e-31	137
NW_019105867.1_scaffold929	82.98	141	17	2	88117	88250	157875	158015	5e-26	121
NW_019105868.1_scaffold292	90.61	181	12	4	441282	441459	158051	157873	2e-60	235
NW_019105868.1_scaffold292	90.73	151	12	2	481804	481953	158023	157874	6e-50	200
NW_019105868.1_scaffold292	93.24	74	5	0	532852	532925	157968	157895	1e-22	110
NW_019105869.1_scaffold296	88.37	215	19	5	212482	212692	158078	157866	4e-66	254
NW_019105869.1_scaffold296	88.04	209	19	5	2706	2910	158078	157872	9e-63	243
NW_019105869.1_scaffold296	87.98	208	19	5	505145	505348	158078	157873	3e-62	241
NW_019105869.1_scaffold296	87.23	141	13	5	401767	401904	157998	157860	1e-36	156
NW_019105869.1_scaffold296	92.31	65	3	2	177466	177528	157871	157935	4e-17	91.6
NW_019105870.1_scaffold293	88.13	219	19	6	42475	42689	157863	158078	4e-66	254
NW_019105870.1_scaffold293	91.55	142	10	2	359989	360129	158017	157877	3e-48	195
NW_019105871.1_scaffold298	93.12	160	9	2	151565	151723	157865	158023	6e-60	233
NW_019105871.1_scaffold298	88.07	109	11	2	622135	622242	157874	157981	3e-28	128
NW_019105872.1_scaffold377	92.86	154	9	2	521613	521765	157871	158023	1e-56	222
NW_019105872.1_scaffold377	93.48	138	7	2	595958	596094	157869	158005	4e-51	204
NW_019105872.1_scaffold377	92.2	141	7	4	584639	584777	157871	158009	7e-49	196
NW_019105872.1_scaffold377	89.71	136	12	2	228532	228666	157873	158007	1e-41	172
NW_019105872.1_scaffold377	88.52	122	12	2	397140	397260	157862	157982	8e-34	147
NW_019105873.1_scaffold300	89.26	121	11	2	412841	412960	157995	157876	6e-35	150
NW_019105873.1_scaffold300	96	75	3	0	392385	392459	157969	157895	1e-26	122
NW_019105873.1_scaffold300	91.76	85	6	1	408103	408186	157874	157958	6e-25	117
NW_019105873.1_scaffold300	97.62	42	1	0	27542	27583	157894	157935	1e-11	73.1
NW_019105873.1_scaffold300	97.62	42	1	0	29497	29538	157894	157935	1e-11	73.1
NW_019105874.1_scaffold297	88.63	211	18	5	335749	335955	158078	157870	2e-65	252
NW_019105874.1_scaffold297	93.33	150	8	2	149450	149598	157872	158020	4e-56	220
NW_019105874.1_scaffold297	90.35	114	8	3	313323	313434	157878	157990	7e-34	147
NW_019105874.1_scaffold297	88.78	98	7	2	349560	349656	157969	157875	6e-25	117
NW_019105875.1_scaffold301	92.81	139	8	2	255504	255641	158008	157871	6e-50	200
NW_019105875.1_scaffold301	80.8	224	37	6	177760	177978	157873	158095	4e-41	171
NW_019105875.1_scaffold301	88.89	99	9	2	289051	289147	157971	157873	5e-26	121
NW_019105875.1_scaffold301	80.47	128	13	5	312597	312712	158022	157895	5e-16	87.9
NW_019105877.1_scaffold447	88.04	209	20	4	420060	420264	158078	157871	9e-63	243
NW_019105877.1_scaffold447	90.24	164	13	3	480045	480206	158027	157865	3e-53	211
NW_019105879.1_scaffold303	91.82	110	7	2	15737	15845	157982	157874	2e-35	152
NW_019105880.1_scaffold755	92.25	129	8	2	212144	212271	157999	157872	2e-44	182
NW_019105880.1_scaffold755	87.85	107	10	1	459614	459717	158023	157917	1e-26	122
NW_019105880.1_scaffold755	86.11	72	7	3	586201	586271	157866	157935	4e-12	75
NW_019105881.1_scaffold304	87.5	216	21	5	358328	358539	158078	157865	3e-63	244
NW_019105881.1_scaffold304	87.5	208	17	7	456225	456426	157874	158078	2e-59	231
NW_019105881.1_scaffold304	91.08	157	12	2	177368	177523	158027	157872	3e-53	211
NW_019105882.1_scaffold344	86.62	157	18	3	545091	545245	157872	158027	4e-41	171
NW_019105883.1_scaffold506	92.9	155	9	2	202053	202206	157872	158025	3e-57	224
NW_019105883.1_scaffold506	85.63	174	21	3	513196	513365	158045	157872	7e-44	180
NW_019105883.1_scaffold506	85.06	174	23	2	478771	478941	158045	157872	3e-42	174
NW_019105883.1_scaffold506	88	150	12	4	324358	324506	157872	158016	1e-41	172
NW_019105884.1_scaffold307	89.56	182	14	4	110645	110823	158045	157866	9e-58	226
NW_019105884.1_scaffold307	95.28	127	5	1	157882	158008	158024	157899	6e-50	200
NW_019105885.1_scaffold308	89.57	211	16	5	531840	532046	157873	158081	7e-69	263
NW_019105885.1_scaffold308	88.67	203	18	4	120457	120656	157871	158071	9e-63	243
NW_019105885.1_scaffold308	83.67	251	34	6	571505	571751	157873	158120	7e-59	230
NW_019105885.1_scaffold308	88.97	136	10	5	501952	502087	157986	157856	7e-39	163
NW_019105886.1_scaffold309	85.32	252	29	7	98494	98740	158120	157872	4e-66	254
NW_019105887.1_scaffold380	88.1	210	19	5	34738	34943	157871	158078	3e-63	244
NW_019105887.1_scaffold380	93.38	151	8	2	65613	65762	158021	157872	1e-56	222
NW_019105887.1_scaffold380	92.37	131	8	2	425052	425181	157872	158001	2e-45	185
NW_019105887.1_scaffold380	87.92	149	15	3	48810	48957	158007	157861	1e-41	172
NW_019105887.1_scaffold380	96.43	84	2	1	32269	32352	158021	157939	4e-31	137
NW_019105887.1_scaffold380	87.78	90	8	3	599932	600018	157955	157866	2e-20	102
NW_019105888.1_scaffold306	89.91	109	9	2	212561	212668	157982	157875	1e-31	139
NW_019105888.1_scaffold306	91.3	69	5	1	166078	166145	157950	157882	1e-17	93.5
NW_019105889.1_scaffold311	91.61	155	10	3	54454	54607	157871	158023	3e-53	211
NW_019105889.1_scaffold311	89.13	138	12	3	374596	374731	158011	157875	2e-40	169
NW_019105890.1_scaffold312	92.61	176	9	3	100083	100255	157871	158045	5e-65	250
NW_019105890.1_scaffold312	88.3	171	16	3	221171	221338	158045	157876	2e-50	202
NW_019105890.1_scaffold312	90.98	122	9	2	277297	277417	157995	157875	7e-39	163
NW_019105891.1_scaffold314	90.84	131	10	2	141024	141153	157872	158001	3e-42	174
NW_019105893.1_scaffold317	83.13	166	22	3	384809	384971	158045	157883	7e-34	147
NW_019105894.1_scaffold319	90.7	172	12	3	216819	216987	158043	157873	9e-58	226
NW_019105894.1_scaffold319	91.84	147	10	2	431938	432083	158010	157865	4e-51	204
NW_019105894.1_scaffold319	85.25	61	8	1	526350	526409	157942	157882	3e-08	62.1
NW_019105895.1_scaffold321	88.48	165	12	5	281542	281701	157883	158045	9e-48	193
NW_019105896.1_scaffold320	87.32	205	20	5	84790	84990	158078	157876	7e-59	230
NW_019105896.1_scaffold320	85.1	208	22	8	285398	285600	157875	158078	4e-51	204
NW_019105897.1_scaffold322	91.24	137	10	2	401223	401358	157875	158010	2e-45	185
NW_019105897.1_scaffold322	93.16	117	7	1	414813	414929	157895	158010	4e-41	171
NW_019105897.1_scaffold322	87.27	110	9	5	229698	229802	157867	157976	4e-26	121
NW_019105897.1_scaffold322	91.25	80	6	1	28775	28853	157871	157950	3e-22	108
NW_019105898.1_scaffold318	85.05	194	13	4	332423	332613	158045	157865	5e-45	183
NW_019105898.1_scaffold318	89.92	119	11	1	259757	259874	157996	157878	2e-35	152
NW_019105898.1_scaffold318	87.69	130	14	2	239676	239805	157996	157869	6e-35	150
NW_019105898.1_scaffold318	85.85	106	6	4	312209	312305	157865	157970	4e-21	104
NW_019105899.1_scaffold323	83.78	259	32	9	259796	260048	158120	157866	4e-61	237
NW_019105899.1_scaffold323	90.56	180	13	3	135440	135616	158045	157867	1e-60	235
NW_019105899.1_scaffold323	91.89	148	10	2	215442	215588	157865	158011	1e-51	206
NW_019105899.1_scaffold323	85.03	167	20	4	386660	386823	157882	158046	2e-39	165
NW_019105899.1_scaffold323	89.87	79	5	2	494318	494394	157905	157982	2e-19	99
NW_019105900.1_scaffold640	88.99	218	16	7	566498	566710	158078	157864	7e-69	263
NW_019105900.1_scaffold640	88.58	219	16	8	373743	373957	158078	157865	3e-67	257
NW_019105900.1_scaffold640	94.04	151	7	2	427131	427280	157872	158021	2e-58	228
NW_019105900.1_scaffold640	85.8	176	10	4	149724	149885	158045	157871	1e-41	172
NW_019105901.1_scaffold324	87.5	128	12	4	96446	96571	158000	157875	3e-33	145
NW_019105902.1_scaffold326	91.19	159	12	2	178765	178922	157868	158025	2e-54	215
NW_019105902.1_scaffold326	91.19	159	12	2	224914	225071	157868	158025	2e-54	215
NW_019105902.1_scaffold326	85.17	209	21	7	242844	243044	158078	157872	1e-51	206
NW_019105902.1_scaffold326	89.51	143	13	2	443607	443748	157865	158006	7e-44	180
NW_019105902.1_scaffold326	89.32	103	10	1	487291	487392	157978	157876	3e-28	128
NW_019105902.1_scaffold326	87.85	107	10	3	328187	328290	157971	157865	1e-26	122
NW_019105903.1_scaffold325	95.54	157	6	1	80718	80874	158025	157870	5e-65	250
NW_019105903.1_scaffold325	85.95	185	20	5	385017	385198	158120	157939	9e-48	193
NW_019105903.1_scaffold325	91.85	135	10	1	283352	283486	157872	158005	4e-46	187
NW_019105903.1_scaffold325	89.8	98	9	1	425626	425722	157972	157875	3e-27	124
NW_019105903.1_scaffold325	93.62	47	3	0	235354	235400	157898	157944	4e-11	71.3
NW_019105904.1_scaffold327	87.01	254	26	6	553096	553345	157870	158120	7e-74	279
NW_019105905.1_scaffold329	91.48	176	11	3	331362	331534	157871	158045	1e-61	239
NW_019105905.1_scaffold329	87.92	207	19	5	331529	331731	157874	158078	1e-61	239
NW_019105906.1_scaffold541	84.48	174	17	6	281901	282067	158045	157875	7e-39	163
NW_019105906.1_scaffold541	87.1	93	8	3	35555	35646	157966	157877	2e-20	102
NW_019105907.1_scaffold328	91.58	95	7	1	418793	418886	157872	157966	7e-29	130
NW_019105907.1_scaffold328	92.45	53	2	1	19757	19807	157993	158045	3e-12	75
NW_019105908.1_scaffold331	85.38	253	28	8	502146	502393	157872	158120	4e-66	254
NW_019105909.1_scaffold332	94.03	134	6	2	495587	495719	157873	158005	1e-50	202
NW_019105909.1_scaffold332	88.51	148	15	2	74736	74882	158021	157875	3e-43	178
NW_019105910.1_scaffold333	92.53	174	9	3	131717	131887	157873	158045	7e-64	246
NW_019105910.1_scaffold333	90.66	182	13	3	491077	491255	157865	158045	1e-61	239
NW_019105910.1_scaffold333	91.45	152	11	2	409753	409903	158025	157875	3e-52	207
NW_019105911.1_scaffold334	85.66	258	30	6	308288	308541	157865	158119	2e-69	265
NW_019105911.1_scaffold334	91.76	182	9	5	479995	480171	158045	157865	2e-64	248
NW_019105911.1_scaffold334	93.88	147	7	2	518911	519056	158016	157871	4e-56	220
NW_019105912.1_scaffold337	89.08	174	15	4	529950	530120	158045	157873	7e-54	213
NW_019105912.1_scaffold337	89.53	172	13	4	544834	545001	158045	157875	7e-54	213
NW_019105912.1_scaffold337	92.59	135	8	2	560376	560509	158004	157871	9e-48	193
NW_019105912.1_scaffold337	90.43	115	10	1	439899	440012	157862	157976	5e-35	150
NW_019105912.1_scaffold337	92.93	99	6	1	379926	380023	157865	157963	9e-33	143
NW_019105912.1_scaffold337	93.55	93	5	1	372069	372160	157871	157963	4e-31	137
NW_019105912.1_scaffold337	83.16	95	15	1	393367	393460	157868	157962	2e-15	86.1
NW_019105912.1_scaffold337	89.55	67	7	0	394408	394474	157896	157962	2e-15	86.1
NW_019105913.1_scaffold396	86.76	136	16	2	347982	348116	157866	158000	5e-35	150
NW_019105914.1_scaffold721	83.42	199	21	6	263277	263465	157882	158078	3e-42	174
NW_019105916.1_scaffold335	88.18	220	19	6	243953	244169	158078	157863	1e-66	255
NW_019105916.1_scaffold335	88.1	210	18	6	226327	226531	158078	157871	9e-63	243
NW_019105916.1_scaffold335	86.21	145	16	2	380079	380220	158025	157882	4e-36	154
NW_019105916.1_scaffold335	85.23	149	18	3	299560	299704	157897	158045	5e-35	150
NW_019105916.1_scaffold335	84.3	121	12	7	382492	382609	157872	157988	3e-23	111
NW_019105917.1_scaffold338	92.22	180	10	3	474918	475094	158043	157865	1e-65	252
NW_019105917.1_scaffold338	87.61	218	20	6	102667	102881	157865	158078	7e-64	246
NW_019105917.1_scaffold338	92.81	153	8	2	96301	96451	157894	158045	1e-55	219
NW_019105917.1_scaffold338	89.53	172	14	3	168591	168759	157875	158045	2e-54	215
NW_019105917.1_scaffold338	89.61	154	13	3	471023	471174	157868	158020	9e-48	193
NW_019105917.1_scaffold338	83.24	185	20	9	218579	218757	157866	158045	9e-38	159
NW_019105917.1_scaffold338	93.27	104	7	0	164747	164850	157895	157998	4e-36	154
NW_019105917.1_scaffold338	88.89	63	6	1	435724	435785	157873	157935	9e-13	76.8
NW_019105920.1_scaffold342	89.27	205	16	5	584734	584934	157876	158078	1e-65	252
NW_019105921.1_scaffold348	92.63	95	4	2	395375	395467	158045	157952	5e-30	134
NW_019105923.1_scaffold346	88.21	212	20	4	217388	217596	158074	157865	2e-64	248
NW_019105923.1_scaffold346	88.04	209	19	5	522468	522672	158078	157872	9e-63	243
NW_019105923.1_scaffold346	90.48	126	10	2	1554	1678	157876	158000	2e-39	165
NW_019105923.1_scaffold346	86.15	130	15	3	206588	206715	158000	157872	4e-31	137
NW_019105923.1_scaffold346	91	100	8	1	501109	501207	157976	157877	5e-30	134
NW_019105924.1_scaffold387	85.06	261	31	7	545730	545985	158120	157863	9e-68	259
NW_019105924.1_scaffold387	89.13	138	11	3	120018	120154	157865	157999	1e-40	169
NW_019105925.1_scaffold352	91.21	182	11	4	489121	489298	158045	157865	9e-63	243
NW_019105925.1_scaffold352	89.67	184	13	5	295293	295473	157865	158045	7e-59	230
NW_019105925.1_scaffold352	85.93	199	22	5	108622	108816	158078	157882	3e-52	207
NW_019105925.1_scaffold352	81.52	211	33	6	261488	261693	158074	157865	1e-40	169
NW_019105926.1_scaffold432	92.02	163	10	3	575168	575329	157862	158022	9e-58	226
NW_019105926.1_scaffold432	88.17	93	10	1	533081	533172	157865	157957	9e-23	110
NW_019105927.1_scaffold347	90.59	170	11	4	93722	93888	158045	157878	4e-56	220
NW_019105927.1_scaffold347	82.88	146	12	9	73515	73648	157871	158015	2e-25	119
NW_019105928.1_scaffold353	88.41	164	18	1	481824	481986	157862	158025	7e-49	196
NW_019105928.1_scaffold353	91.38	116	9	1	158642	158756	157980	157865	3e-37	158
NW_019105930.1_scaffold355	81.91	188	25	4	323821	324005	157895	158076	5e-35	150
NW_019105930.1_scaffold355	89.19	74	6	2	4956	5027	157947	157874	3e-17	91.6
NW_019105931.1_scaffold505	87.58	161	12	3	255542	255695	158026	157867	7e-44	180
NW_019105932.1_scaffold359	89.35	216	17	5	537815	538026	157865	158078	5e-70	267
NW_019105932.1_scaffold359	83.85	260	35	6	288398	288653	157871	158127	3e-62	241
NW_019105932.1_scaffold359	91.27	126	9	2	183963	184087	157873	157997	4e-41	171
NW_019105933.1_scaffold356	87.68	211	20	5	14208	14414	157870	158078	3e-62	241
NW_019105933.1_scaffold356	93.59	156	8	2	199262	199416	158025	157871	2e-59	231
NW_019105933.1_scaffold356	91.46	164	8	4	258990	259148	158045	157883	4e-56	220
NW_019105933.1_scaffold356	85.5	200	20	7	272104	272297	158078	157882	5e-50	200
NW_019105933.1_scaffold356	90	150	14	1	32954	33103	157873	158021	9e-48	193
NW_019105934.1_scaffold361	89.45	218	14	7	86824	87036	157865	158078	5e-70	267
NW_019105934.1_scaffold361	90.71	183	12	4	387264	387443	157865	158045	1e-61	239
NW_019105934.1_scaffold361	86.39	169	15	7	172746	172907	158045	157878	2e-43	178
NW_019105934.1_scaffold361	87.59	137	14	3	548213	548347	158009	157874	1e-36	156
NW_019105934.1_scaffold361	85.54	83	9	3	447269	447348	157869	157951	5e-15	84.2
NW_019105935.1_scaffold398	91.61	143	11	1	428242	428383	157874	158016	7e-49	196
NW_019105935.1_scaffold398	89.44	142	7	4	2149	2283	157905	158045	1e-41	172
NW_019105935.1_scaffold398	88.57	105	10	2	148216	148319	157981	157878	9e-28	126
NW_019105936.1_scaffold362	91.16	181	12	3	245016	245193	157866	158045	9e-63	243
NW_019105936.1_scaffold362	90.11	182	14	3	111228	111406	157865	158045	5e-60	233
NW_019105937.1_scaffold357	91.95	174	10	3	30502	30672	157873	158045	3e-62	241
NW_019105937.1_scaffold357	86.98	215	22	5	78019	78229	158078	157866	4e-61	237
NW_019105937.1_scaffold357	89.42	104	9	2	148284	148386	157966	157864	7e-29	130
NW_019105937.1_scaffold357	88	75	8	1	176403	176476	157871	157945	4e-16	87.9
NW_019105938.1_scaffold358	84.7	268	33	7	52952	53215	157864	158127	2e-68	261
NW_019105939.1_scaffold360	88.16	152	14	2	363530	363677	157874	158025	2e-43	178
NW_019105940.1_scaffold365	90.29	175	13	3	403885	404056	158045	157872	9e-58	226
NW_019105942.1_scaffold364	93.17	161	9	2	567897	568056	158024	157865	1e-60	235
NW_019105943.1_scaffold363	86.93	199	19	6	213666	213859	157882	158078	5e-55	217
NW_019105943.1_scaffold363	91.27	126	8	3	90570	90693	157869	157993	1e-40	169
NW_019105943.1_scaffold363	91.09	101	8	1	74916	75016	157987	157888	1e-30	135
NW_019105943.1_scaffold363	88.12	101	11	1	163658	163758	157987	157888	1e-25	119
NW_019105944.1_scaffold366	84.47	264	30	10	344725	344981	157866	158125	5e-65	250
NW_019105944.1_scaffold366	88.29	111	11	2	274371	274480	157877	157986	2e-29	132
NW_019105944.1_scaffold366	89.32	103	10	1	202860	202961	157976	157874	2e-28	128
NW_019105944.1_scaffold366	97.01	67	2	0	537137	537203	157971	157905	7e-24	113
NW_019105945.1_scaffold367	88.07	109	8	4	287998	288102	157970	157863	3e-27	124
NW_019105946.1_scaffold431	87.74	155	15	3	142118	142269	157895	158048	2e-43	178
NW_019105947.1_scaffold369	87.07	147	16	3	360762	360906	157874	158019	7e-39	163
NW_019105948.1_scaffold368	84.13	252	30	7	117944	118188	157871	158119	1e-60	235
NW_019105948.1_scaffold368	89.77	176	15	2	23212	23384	157865	158040	1e-56	222
NW_019105948.1_scaffold368	89.02	173	15	3	37807	37976	158045	157874	2e-53	211
NW_019105948.1_scaffold368	88.24	153	16	2	414567	414718	157874	158025	2e-44	182
NW_019105950.1_scaffold370	91.77	158	11	2	406146	406302	157865	158021	1e-55	219
NW_019105951.1_scaffold376	91.16	181	12	3	520764	520941	158045	157866	8e-63	243
NW_019105951.1_scaffold376	87.08	209	21	5	56384	56588	157872	158078	2e-59	231
NW_019105952.1_scaffold439	90.57	159	13	2	282813	282970	157871	158028	8e-53	209
NW_019105952.1_scaffold439	90	130	9	3	346706	346833	157918	158045	2e-39	165
NW_019105952.1_scaffold439	88.5	113	11	2	512970	513081	157987	157876	1e-30	135
NW_019105952.1_scaffold439	82.88	146	12	8	174377	174510	157901	158045	1e-25	119
NW_019105952.1_scaffold439	95.16	62	2	1	326738	326799	158020	157960	7e-19	97.1
NW_019105952.1_scaffold439	93.1	58	3	1	328007	328063	157932	157875	5e-15	84.2
NW_019105952.1_scaffold439	93.1	58	3	1	326806	326862	157932	157875	5e-15	84.2
NW_019105953.1_scaffold457	88.94	208	17	5	119073	119276	158078	157873	1e-65	252
NW_019105953.1_scaffold457	88.24	119	12	2	206901	207019	157981	157865	3e-32	141
NW_019105954.1_scaffold373	91.23	171	11	3	36864	37031	158045	157876	6e-59	230
NW_019105955.1_scaffold379	91.61	155	9	4	54380	54531	158023	157870	2e-53	211
NW_019105956.1_scaffold382	86.67	150	17	3	118961	119108	158024	157876	7e-39	163
NW_019105956.1_scaffold382	84.47	161	13	5	366112	366261	157875	158034	2e-34	148
NW_019105956.1_scaffold382	86.23	138	12	5	289633	289766	157864	157998	9e-33	143
NW_019105956.1_scaffold382	79.36	218	22	13	309915	310111	157867	158082	2e-29	132
NW_019105956.1_scaffold382	91.95	87	6	1	418410	418495	157871	157957	4e-26	121
NW_019105957.1_scaffold375	83.13	249	34	7	252191	252435	158119	157875	4e-56	220
NW_019105957.1_scaffold375	84.66	176	13	5	134804	134965	158045	157870	7e-39	163
NW_019105958.1_scaffold848	90.37	187	12	5	74247	74430	157862	158045	3e-62	241
NW_019105960.1_scaffold959	90.57	106	6	2	424159	424264	158003	157902	4e-31	137
NW_019105961.1_scaffold965	83.88	242	33	5	134993	135230	158116	157877	8e-58	226
NW_019105961.1_scaffold965	89.44	161	14	3	336272	336432	157865	158022	5e-50	200
NW_019105962.1_scaffold518	89.29	168	15	3	88800	88966	158040	157875	3e-52	207
NW_019105962.1_scaffold518	83.57	213	19	10	270000	270197	157867	158078	1e-45	185
NW_019105962.1_scaffold518	92.31	91	6	1	475996	476086	157898	157987	2e-28	128
NW_019105963.1_scaffold385	88.73	213	18	5	406307	406515	157872	158082	1e-66	255
NW_019105963.1_scaffold385	88.1	210	18	6	248248	248452	157871	158078	8e-63	243
NW_019105963.1_scaffold385	82.02	178	22	6	217164	217334	158045	157871	9e-33	143
NW_019105963.1_scaffold385	88.7	115	11	2	171355	171469	157987	157875	1e-31	139
NW_019105965.1_scaffold386	91.96	112	7	2	417685	417795	157872	157982	1e-36	156
NW_019105967.1_scaffold389	92.54	134	8	2	338809	338941	157872	158004	3e-47	191
NW_019105967.1_scaffold389	94.06	101	5	1	281578	281677	157971	157871	1e-35	152
NW_019105967.1_scaffold389	89.66	116	7	5	102233	102345	157982	157869	9e-33	143
NW_019105968.1_scaffold384	89.45	199	15	5	178346	178540	158078	157882	6e-64	246
NW_019105968.1_scaffold384	93.38	151	8	2	241346	241495	158021	157872	1e-56	222
NW_019105968.1_scaffold384	89.54	153	14	2	501450	501602	158023	157873	8e-48	193
NW_019105968.1_scaffold384	92.25	129	8	2	480511	480638	157998	157871	2e-44	182
NW_019105968.1_scaffold384	90.23	133	11	2	265409	265540	157996	157865	1e-41	172
NW_019105969.1_scaffold1029	90.35	114	9	2	324731	324843	157985	157873	2e-34	148
NW_019105969.1_scaffold1029	89.29	112	10	2	384245	384355	157983	157873	1e-31	139
NW_019105970.1_scaffold397	88.57	210	18	5	276887	277092	158078	157871	5e-65	250
NW_019105970.1_scaffold397	87.32	213	19	6	502833	503041	157870	158078	4e-61	237
NW_019105970.1_scaffold397	86.29	175	19	4	62051	62221	157872	158045	1e-45	185
NW_019105971.1_scaffold987	88	75	9	0	322292	322366	157896	157970	1e-16	89.8
NW_019105972.1_scaffold392	89.16	203	16	5	402927	403125	157874	158074	2e-64	248
NW_019105972.1_scaffold392	87.56	209	19	6	135241	135444	157872	158078	1e-60	235
NW_019105972.1_scaffold392	86.73	211	23	4	200543	200750	157865	158073	6e-59	230
NW_019105972.1_scaffold392	90.34	176	12	4	422871	423043	157875	158048	8e-58	226
NW_019105972.1_scaffold392	91.08	157	12	2	368538	368693	157874	158029	2e-53	211
NW_019105972.1_scaffold392	92.14	140	9	2	138428	138566	157865	158003	6e-49	196
NW_019105972.1_scaffold392	92.7	137	8	2	117484	117619	157867	158002	6e-49	196
NW_019105972.1_scaffold392	91.85	135	9	2	121798	121931	157998	157865	4e-46	187
NW_019105972.1_scaffold392	90.59	85	6	1	57303	57387	157960	157878	2e-23	111
NW_019105974.1_scaffold395	92.16	102	7	1	76872	76972	157971	157870	9e-33	143
NW_019105974.1_scaffold395	90	80	7	1	307509	307587	157882	157961	1e-20	102
NW_019105975.1_scaffold402	91.6	119	8	2	453268	453385	157982	157865	7e-39	163
NW_019105976.1_scaffold401	89.42	208	16	5	50132	50335	158078	157873	3e-67	257
NW_019105976.1_scaffold401	88.04	209	19	5	218003	218207	158078	157872	8e-63	243
NW_019105976.1_scaffold401	89.76	127	10	2	377844	377969	157996	157872	8e-38	159
NW_019105976.1_scaffold401	89.22	102	10	1	194767	194867	157873	157974	9e-28	126
NW_019105977.1_scaffold391	89.05	210	17	6	446696	446901	157871	158078	1e-66	255
NW_019105977.1_scaffold391	91.88	160	10	3	466315	466473	157867	158024	4e-56	220
NW_019105977.1_scaffold391	91.72	145	9	3	398096	398239	158007	157865	2e-49	198
NW_019105977.1_scaffold391	91.97	137	9	2	513084	513220	158016	157882	3e-47	191
NW_019105978.1_scaffold399	88.89	216	18	5	58283	58494	157865	158078	2e-68	261
NW_019105978.1_scaffold399	87.92	207	19	5	486797	486999	157874	158078	1e-61	239
NW_019105978.1_scaffold399	94.48	145	6	2	489288	489431	157871	158014	1e-56	222
NW_019105978.1_scaffold399	92.57	148	9	2	262224	262370	158017	157871	2e-53	211
NW_019105978.1_scaffold399	85.53	159	19	3	353204	353360	157888	158044	7e-39	163
NW_019105979.1_scaffold393	89.11	202	17	4	322364	322562	158070	157871	6e-64	246
NW_019105979.1_scaffold393	84.72	216	26	6	59004	59214	157865	158078	8e-53	209
NW_019105980.1_scaffold400	87.38	214	19	7	368733	368942	158078	157869	1e-61	239
NW_019105980.1_scaffold400	89.78	186	14	4	159772	159954	157895	158078	5e-60	233
NW_019105980.1_scaffold400	91.43	105	8	1	439371	439474	157871	157975	8e-33	143
NW_019105980.1_scaffold400	88.03	117	11	3	248408	248522	157985	157870	1e-30	135
NW_019105981.1_scaffold405	87.77	139	14	3	153421	153557	157868	158005	8e-38	159
NW_019105982.1_scaffold404	88.79	223	17	7	130847	131065	157862	158080	5e-70	267
NW_019105982.1_scaffold404	91.41	163	10	3	214554	214713	157874	158035	4e-56	220
NW_019105982.1_scaffold404	92.65	136	8	2	342839	342973	157871	158005	2e-48	195
NW_019105982.1_scaffold404	81	100	9	5	235351	235440	157877	157976	4e-11	71.3
NW_019105983.1_scaffold406	87.96	216	19	6	259830	260040	158078	157865	2e-64	248
NW_019105983.1_scaffold406	86.98	215	21	6	233249	233458	157866	158078	1e-60	235
NW_019105983.1_scaffold406	90.96	166	11	3	114488	114650	158035	157871	4e-56	220
NW_019105983.1_scaffold406	84.83	211	22	7	424711	424918	158074	157871	4e-51	204
NW_019105983.1_scaffold406	87.9	157	10	5	36517	36665	157872	158027	8e-43	176
NW_019105983.1_scaffold406	88.28	145	15	2	476587	476730	157872	158015	1e-41	172
NW_019105983.1_scaffold406	89.83	59	5	1	546318	546375	157965	157907	3e-12	75
NW_019105984.1_scaffold403	87.04	216	19	6	385795	386004	157862	158074	1e-60	235
NW_019105984.1_scaffold403	89.11	101	7	4	266802	266899	157946	158045	1e-26	122
NW_019105985.1_scaffold409	88.57	210	17	6	342440	342644	157871	158078	2e-64	248
NW_019105985.1_scaffold409	92.76	152	8	3	127681	127832	157867	158015	5e-55	217
NW_019105985.1_scaffold409	93.15	146	8	2	129800	129944	157871	158015	6e-54	213
NW_019105985.1_scaffold409	89.24	158	12	4	410128	410281	157884	158040	8e-48	193
NW_019105985.1_scaffold409	83.03	165	19	6	451758	451916	158023	157862	3e-32	141
NW_019105985.1_scaffold409	90.57	106	7	3	305008	305110	157968	157863	4e-31	137
NW_019105987.1_scaffold408	85.71	133	12	4	108126	108253	157915	158045	5e-30	134
NW_019105987.1_scaffold408	80.17	121	14	2	343166	343276	157874	157994	2e-14	82.4
NW_019105989.1_scaffold763	88.43	216	19	5	506721	506932	158078	157865	1e-66	255
NW_019105989.1_scaffold763	85.32	252	30	6	314278	314525	158116	157868	4e-66	254
NW_019105989.1_scaffold763	88.02	217	19	6	106427	106638	158078	157864	5e-65	250
NW_019105989.1_scaffold763	93.59	156	9	1	412628	412783	158025	157871	2e-59	231
NW_019105989.1_scaffold763	94.63	149	6	2	451854	452001	157877	158024	6e-59	230
NW_019105989.1_scaffold763	94.63	149	6	2	459791	459938	157877	158024	6e-59	230
NW_019105989.1_scaffold763	90.14	71	6	1	506981	507050	157945	157875	3e-17	91.6
NW_019105990.1_scaffold415	89.66	203	16	4	434703	434902	157874	158074	4e-66	254
NW_019105990.1_scaffold415	88.74	151	12	5	357221	357370	158022	157876	6e-44	180
NW_019105991.1_scaffold413	86.61	254	26	7	402786	403035	158120	157871	3e-72	274
NW_019105991.1_scaffold413	88.7	115	11	2	224833	224946	157872	157985	1e-31	139
NW_019105992.1_scaffold414	89.05	210	16	6	253064	253268	158078	157871	4e-66	254
NW_019105992.1_scaffold414	84.21	152	10	2	338521	338658	158023	157872	1e-30	135
NW_019105993.1_scaffold410	86.67	210	22	5	268251	268456	157871	158078	2e-58	228
NW_019105993.1_scaffold410	94.56	147	6	2	146470	146615	158017	157872	8e-58	226
NW_019105993.1_scaffold410	88.41	164	13	3	448948	449106	158040	157878	8e-48	193
NW_019105993.1_scaffold410	83.5	206	28	5	181207	181408	158078	157875	4e-46	187
NW_019105993.1_scaffold410	86.59	164	16	3	448280	448438	157878	158040	8e-43	176
NW_019105994.1_scaffold411	88.04	209	20	4	376802	377007	158075	157869	8e-63	243
NW_019105994.1_scaffold411	92.74	124	7	2	95017	95139	157877	157999	2e-43	178
NW_019105994.1_scaffold411	87.67	146	15	3	142955	143098	158027	157883	5e-40	167
NW_019105994.1_scaffold411	92.04	113	8	1	463441	463552	157982	157870	3e-37	158
NW_019105994.1_scaffold411	92.93	99	6	1	473859	473956	157871	157969	8e-33	143
NW_019105996.1_scaffold546	89.44	142	12	3	160352	160492	157882	158021	8e-43	176
NW_019105996.1_scaffold546	86.21	145	19	1	22821	22964	157870	158014	1e-36	156
NW_019105996.1_scaffold546	86.21	145	19	1	72759	72902	157870	158014	1e-36	156
NW_019105997.1_scaffold416	86.67	135	14	3	510274	510406	157938	158070	6e-34	147
NW_019105998.1_scaffold417	89.81	157	14	2	202599	202754	157872	158027	5e-50	200
NW_019105999.1_scaffold1727	91.56	154	11	2	296798	296950	157875	158027	2e-53	211
NW_019105999.1_scaffold1727	86.93	176	18	4	273428	273600	157872	158045	8e-48	193
NW_019105999.1_scaffold1727	88.74	151	15	2	336677	336826	157878	158027	5e-45	183
NW_019106001.1_scaffold602	85.07	201	23	5	385514	385710	158072	157875	2e-49	198
NW_019106002.1_scaffold418	87.68	211	20	5	450202	450408	158082	157874	3e-62	241
NW_019106002.1_scaffold418	89.53	172	14	3	223857	224025	157875	158045	2e-54	215
NW_019106003.1_scaffold665	89.52	210	15	6	374031	374236	157872	158078	8e-68	259
NW_019106003.1_scaffold665	86.62	157	14	5	34990	35145	158022	157872	5e-40	167
NW_019106003.1_scaffold665	88.62	123	14	0	99467	99589	158020	157898	5e-35	150
NW_019106004.1_scaffold424	89.16	166	14	4	239758	239920	157863	158027	4e-51	204
NW_019106004.1_scaffold424	89.86	148	12	2	282126	282271	157899	158045	4e-46	187
NW_019106004.1_scaffold424	91.25	80	6	1	466523	466601	157876	157955	3e-22	108
NW_019106005.1_scaffold422	92.81	153	6	4	260442	260592	157872	158021	5e-55	217
NW_019106005.1_scaffold422	91.25	160	9	4	427532	427688	158039	157882	6e-54	213
NW_019106005.1_scaffold422	88.82	170	9	5	281278	281440	157861	158027	5e-50	200
NW_019106005.1_scaffold422	91.61	143	7	3	254002	254142	157882	158021	8e-48	193
NW_019106005.1_scaffold422	90.4	125	10	2	120861	120984	157876	157999	6e-39	163
NW_019106005.1_scaffold422	87.69	65	6	2	25606	25668	157870	157934	3e-12	75
NW_019106006.1_scaffold423	92.05	151	10	2	4113	4262	157872	158021	2e-53	211
NW_019106008.1_scaffold425	92.67	150	9	2	22888	23036	158021	157873	2e-54	215
NW_019106008.1_scaffold425	88.51	148	14	3	477067	477212	158016	157870	8e-43	176
NW_019106008.1_scaffold425	92.08	101	7	1	316187	316286	157872	157972	3e-32	141
NW_019106009.1_scaffold427	89.05	210	17	5	85275	85480	157871	158078	1e-66	255
NW_019106009.1_scaffold427	92.11	114	8	1	20408	20521	157895	158007	8e-38	159
NW_019106009.1_scaffold427	92.52	107	7	1	342952	343057	157872	157978	1e-35	152
NW_019106009.1_scaffold427	86.01	143	14	3	251335	251472	157882	158023	2e-34	148
NW_019106010.1_scaffold428	85.66	244	29	5	211337	211576	158116	157875	1e-65	252
NW_019106010.1_scaffold428	92.26	155	9	3	176398	176552	158022	157871	5e-55	217
NW_019106010.1_scaffold428	86.71	143	11	4	497628	497769	158009	157874	1e-35	152
NW_019106011.1_scaffold435	89.32	206	16	5	12945	13146	158078	157875	4e-66	254
NW_019106011.1_scaffold435	92.59	162	10	2	58296	58456	157867	158027	2e-59	231
NW_019106011.1_scaffold435	100	34	0	0	4669	4702	158021	157988	7e-09	63.9
NW_019106013.1_scaffold436	86.04	222	18	9	181178	181394	157865	158078	8e-58	226
NW_019106015.1_scaffold1208	86.07	201	21	6	242676	242872	157875	158072	8e-53	209
NW_019106016.1_scaffold437	83.4	253	34	7	1125	1373	158119	157871	2e-58	228
NW_019106016.1_scaffold437	87.88	165	15	4	138688	138852	158023	157864	1e-46	189
NW_019106016.1_scaffold437	87.5	80	8	2	265144	265222	157950	157872	3e-17	91.6
NW_019106018.1_scaffold441	83.41	211	29	5	30723	30930	157913	158120	3e-47	191
NW_019106018.1_scaffold441	90.91	110	9	1	97760	97868	157872	157981	6e-34	147
NW_019106018.1_scaffold441	89.52	105	10	1	134304	134408	157878	157981	2e-29	132
NW_019106019.1_scaffold433	87.05	139	16	2	399722	399859	158014	157877	1e-36	156
NW_019106020.1_scaffold443	83.06	124	10	3	54527	54640	157878	158000	1e-20	102
NW_019106020.1_scaffold443	88.41	69	7	1	11589	11656	157876	157944	2e-14	82.4
NW_019106022.1_scaffold445	85.71	210	24	5	333312	333517	157871	158078	5e-55	217
NW_019106022.1_scaffold445	89.19	74	6	2	240987	241059	157945	157873	3e-17	91.6
NW_019106023.1_scaffold446	86.6	97	12	1	24305	24401	157876	157971	1e-21	106
NW_019106023.1_scaffold446	87.65	81	7	3	55589	55666	157949	157869	3e-17	91.6
NW_019106024.1_scaffold705	89.42	189	13	6	332279	332463	157860	158045	2e-59	231
NW_019106024.1_scaffold705	92.93	99	6	1	59755	59852	157870	157968	8e-33	143
NW_019106025.1_scaffold449	94.12	68	3	1	379274	379341	158004	157938	1e-20	102
NW_019106026.1_scaffold589	87.88	66	6	2	366952	367016	157882	157946	8e-13	76.8
NW_019106027.1_scaffold450	89.78	137	12	2	505059	505194	158006	157871	3e-42	174
NW_019106028.1_scaffold453	92.81	153	9	2	211144	211295	157871	158022	4e-56	220
NW_019106028.1_scaffold453	92.68	123	7	2	64566	64687	157875	157996	8e-43	176
NW_019106029.1_scaffold455	91.12	169	10	4	401857	402022	157874	158040	3e-57	224
NW_019106029.1_scaffold455	86.16	159	15	4	223086	223243	157875	158027	2e-39	165
NW_019106029.1_scaffold455	85.53	152	15	4	222700	222850	157882	158027	1e-35	152
NW_019106030.1_scaffold454	87.16	148	16	3	107566	107712	157881	158026	2e-39	165
NW_019106030.1_scaffold454	90.91	110	8	2	92982	93090	157874	157982	6e-34	147
NW_019106030.1_scaffold454	91.4	93	7	1	103719	103810	157970	157878	8e-28	126
NW_019106030.1_scaffold454	84.68	111	12	5	213249	213359	157866	157971	1e-21	106
NW_019106031.1_scaffold1251	91.76	182	11	3	456488	456666	158045	157865	5e-65	250
NW_019106031.1_scaffold1251	89.78	186	14	4	448177	448359	158078	157895	5e-60	233
NW_019106031.1_scaffold1251	92.41	145	9	2	473300	473443	158008	157865	1e-51	206
NW_019106032.1_scaffold1067	89.54	153	13	3	184478	184628	158024	157873	3e-47	191
NW_019106032.1_scaffold1067	88.82	152	16	1	210336	210486	158027	157876	1e-45	185
NW_019106034.1_scaffold456	89.5	181	14	4	408838	409014	158049	157870	3e-57	224
NW_019106034.1_scaffold456	86.92	130	9	4	413086	413207	157877	158006	1e-31	139
NW_019106034.1_scaffold456	86.92	130	9	4	415044	415165	157877	158006	1e-31	139
NW_019106035.1_scaffold460	92	175	10	3	447780	447951	157872	158045	8e-63	243
NW_019106035.1_scaffold460	91.72	169	10	3	362988	363153	158045	157878	2e-59	231
NW_019106036.1_scaffold461	91.82	110	5	3	475922	476029	158045	157938	5e-35	150
NW_019106037.1_scaffold465	92.7	137	8	2	188589	188724	157865	158000	6e-49	196
NW_019106037.1_scaffold465	91.96	112	7	2	49702	49812	157982	157872	1e-36	156
NW_019106037.1_scaffold465	81.75	126	19	4	122352	122473	158022	157897	1e-20	102
NW_019106038.1_scaffold463	90.71	183	11	5	292426	292604	158040	157860	1e-61	239
NW_019106038.1_scaffold463	91.53	177	10	4	498031	498204	157871	158045	1e-61	239
NW_019106038.1_scaffold463	86.89	206	18	7	221597	221795	157870	158073	1e-56	222
NW_019106038.1_scaffold463	87.92	149	10	5	42231	42373	158019	157873	1e-40	169
NW_019106038.1_scaffold463	91.06	123	8	3	279555	279675	157879	158000	6e-39	163
NW_019106039.1_scaffold464	89.1	211	18	4	341983	342190	158078	157870	3e-67	257
NW_019106039.1_scaffold464	90	180	14	3	131497	131673	158045	157867	6e-59	230
NW_019106039.1_scaffold464	85.51	207	24	5	184553	184755	157874	158078	2e-53	211
NW_019106040.1_scaffold532	91.33	173	11	3	449362	449531	157874	158045	5e-60	233
NW_019106040.1_scaffold532	88.27	162	13	5	408181	408338	157876	158035	1e-46	189
NW_019106043.1_scaffold471	88.64	176	15	4	418746	418918	157905	158078	8e-53	209
NW_019106044.1_scaffold473	88.31	77	7	2	289496	289571	157873	157948	3e-17	91.6
NW_019106045.1_scaffold469	88.16	152	14	4	65593	65743	158009	157861	2e-43	178
NW_019106046.1_scaffold490	92.26	155	9	3	245388	245541	157877	158029	5e-55	217
NW_019106046.1_scaffold490	83.52	91	11	3	496471	496560	157878	157965	2e-14	82.4
NW_019106047.1_scaffold470	89.42	208	16	5	377779	377982	158078	157873	3e-67	257
NW_019106047.1_scaffold470	92.09	139	7	4	274022	274157	158006	157869	8e-48	193
NW_019106047.1_scaffold470	87.34	158	17	3	315808	315964	158026	157871	2e-43	178
NW_019106047.1_scaffold470	87.18	156	16	2	165847	166001	158025	157873	3e-42	174
NW_019106047.1_scaffold470	87.18	156	16	2	164627	164781	158025	157873	3e-42	174
NW_019106047.1_scaffold470	91.53	118	8	2	149200	149316	157871	157987	2e-38	161
NW_019106047.1_scaffold470	92.31	104	6	2	327507	327609	157984	157882	6e-34	147
NW_019106047.1_scaffold470	86.6	97	9	4	422097	422189	157968	157872	4e-21	104
NW_019106048.1_scaffold472	93.33	150	8	2	232623	232771	157877	158025	3e-56	220
NW_019106048.1_scaffold472	90.13	152	13	2	471853	472003	157865	158015	6e-49	196
NW_019106048.1_scaffold472	87.42	151	15	4	494870	495018	157874	158022	4e-41	171
NW_019106048.1_scaffold472	91.49	94	7	1	487037	487129	157865	157958	2e-28	128
NW_019106048.1_scaffold472	85.84	113	14	2	449570	449681	157982	157871	1e-25	119
NW_019106050.1_scaffold458	87.77	139	15	2	439226	439363	157874	158011	2e-38	161
NW_019106052.1_scaffold478	88.31	154	11	6	272661	272810	158045	157895	2e-43	178
NW_019106052.1_scaffold478	91.74	121	8	2	404759	404878	157990	157871	5e-40	167
NW_019106052.1_scaffold478	86.05	129	13	3	408758	408881	157998	157870	5e-30	134
NW_019106054.1_scaffold479	88.1	210	19	5	74184	74389	158078	157871	2e-63	244
NW_019106055.1_scaffold477	97.62	42	1	0	461884	461925	157938	157979	1e-11	73.1
NW_019106056.1_scaffold515	87.02	208	21	5	479729	479932	157873	158078	6e-59	230
NW_019106056.1_scaffold515	84.91	212	23	8	447010	447217	158078	157872	1e-51	206
NW_019106056.1_scaffold515	90.91	110	8	2	346432	346540	157867	157975	6e-34	147
NW_019106057.1_scaffold482	96.67	60	2	0	398312	398371	157964	157905	5e-20	100
NW_019106059.1_scaffold484	89.35	216	17	5	86484	86695	158078	157865	4e-70	267
NW_019106059.1_scaffold484	85.38	253	30	6	297111	297359	157871	158120	9e-67	255
NW_019106059.1_scaffold484	90.91	176	12	3	87241	87413	157871	158045	4e-60	233
NW_019106059.1_scaffold484	90.91	176	12	3	90999	91171	158045	157871	4e-60	233
NW_019106059.1_scaffold484	86.73	98	9	3	350817	350911	158078	157982	1e-21	106
NW_019106060.1_scaffold1495	88.65	141	11	5	468458	468597	157862	157998	5e-40	167
NW_019106061.1_scaffold480	87.62	210	18	7	158788	158992	158078	157872	3e-61	237
NW_019106061.1_scaffold480	86.34	205	23	4	85416	85616	158073	157870	1e-55	219
NW_019106061.1_scaffold480	94.57	129	6	1	182433	182561	158022	157895	2e-49	198
NW_019106061.1_scaffold480	90.48	105	9	1	6373	6477	157998	157895	4e-31	137
NW_019106062.1_scaffold487	90.08	131	11	2	470474	470603	158006	157877	1e-40	169
NW_019106062.1_scaffold487	90.91	110	8	2	88255	88362	157897	158006	6e-34	147
NW_019106063.1_scaffold488	96.15	52	1	1	165175	165226	157989	157939	5e-15	84.2
NW_019106065.1_scaffold656	91.53	118	8	2	434701	434817	157870	157986	2e-38	161
NW_019106066.1_scaffold492	87.68	138	14	3	354818	354954	157874	158009	3e-37	158
NW_019106066.1_scaffold492	91.59	107	7	2	319268	319372	157875	157981	6e-34	147
NW_019106066.1_scaffold492	91.18	102	7	2	89558	89658	157882	157982	4e-31	137
NW_019106066.1_scaffold492	88.42	95	8	3	422629	422722	157871	157963	2e-23	111
NW_019106068.1_scaffold491	90.4	177	13	3	405621	405794	157865	158040	6e-59	230
NW_019106068.1_scaffold491	90.4	177	13	3	413224	413397	157865	158040	6e-59	230
NW_019106068.1_scaffold491	90.68	118	9	2	390911	391027	157988	157872	1e-36	156
NW_019106069.1_scaffold1158	91.36	162	11	3	174214	174375	158023	157865	1e-55	219
NW_019106069.1_scaffold1158	88.95	172	15	3	119131	119299	158045	157875	7e-53	209
NW_019106069.1_scaffold1158	91.51	106	8	1	267814	267918	157971	157866	2e-33	145
NW_019106069.1_scaffold1158	97.62	42	1	0	337331	337372	157935	157894	1e-11	73.1
NW_019106070.1_scaffold1045	92.05	176	10	3	58348	58520	158045	157871	2e-63	244
NW_019106070.1_scaffold1045	90	170	12	4	203322	203488	158040	157873	2e-54	215
NW_019106071.1_scaffold494	89.3	187	13	5	384706	384889	157863	158045	2e-58	228
NW_019106072.1_scaffold550	90.34	176	13	3	158607	158779	158045	157871	2e-58	228
NW_019106072.1_scaffold550	85.38	171	14	4	117764	117924	157876	158045	5e-40	167
NW_019106072.1_scaffold550	86.82	129	15	2	303763	303890	157882	158009	8e-33	143
NW_019106073.1_scaffold501	89.42	208	16	5	227213	227416	157873	158078	3e-67	257
NW_019106073.1_scaffold501	90.96	177	11	4	257696	257870	157872	158045	4e-60	233
NW_019106073.1_scaffold501	86.75	151	17	3	329099	329248	158023	157875	2e-39	165
NW_019106074.1_scaffold495	86.92	214	21	6	371983	372192	158078	157868	4e-60	233
NW_019106074.1_scaffold495	93.04	158	8	3	76676	76831	158023	157867	2e-58	228
NW_019106075.1_scaffold493	88.52	209	19	4	181650	181855	157865	158071	2e-64	248
NW_019106075.1_scaffold493	91.81	171	10	3	453413	453580	158040	157871	1e-60	235
NW_019106075.1_scaffold493	85.51	207	22	7	429802	430004	157876	158078	7e-53	209
NW_019106075.1_scaffold493	88.2	161	14	4	189054	189211	157920	158078	3e-46	187
NW_019106075.1_scaffold493	93.65	126	5	2	448656	448779	157921	158045	1e-45	185
NW_019106075.1_scaffold493	91.67	132	8	3	81873	82003	157873	158002	6e-44	180
NW_019106075.1_scaffold493	88	75	8	1	476819	476893	157948	157875	4e-16	87.9
NW_019106076.1_scaffold496	92.7	137	8	2	122013	122148	158002	157867	6e-49	196
NW_019106079.1_scaffold504	89.68	126	10	3	355447	355571	157996	157873	3e-37	158
NW_019106080.1_scaffold499	88.1	210	19	5	100195	100400	157871	158078	2e-63	244
NW_019106080.1_scaffold499	83.66	257	34	7	435847	436098	158120	157867	1e-60	235
NW_019106080.1_scaffold499	83.08	260	37	6	207920	208175	157864	158120	6e-59	230
NW_019106080.1_scaffold499	89.2	176	14	4	40808	40979	158045	157871	2e-54	215
NW_019106081.1_scaffold503	92.31	117	7	2	239276	239391	157871	157986	2e-39	165
NW_019106081.1_scaffold503	91.53	118	8	2	451886	452002	157873	157989	2e-38	161
NW_019106081.1_scaffold503	91.53	118	8	2	452463	452579	157873	157989	2e-38	161
NW_019106082.1_scaffold1177	92.09	177	7	4	463756	463926	157865	158040	7e-63	243
NW_019106082.1_scaffold1177	90.91	176	12	3	319852	320024	158045	157871	4e-60	233
NW_019106084.1_scaffold509	93.33	120	7	1	243111	243230	158007	157889	7e-43	176
NW_019106085.1_scaffold502	90.91	176	12	3	139819	139991	157871	158045	4e-60	233
NW_019106085.1_scaffold502	85.22	203	25	5	57219	57418	158074	157874	3e-51	204
NW_019106085.1_scaffold502	91.67	144	10	2	212191	212333	157876	158018	2e-49	198
NW_019106085.1_scaffold502	84.65	202	22	6	95773	95967	158070	157871	7e-48	193
NW_019106085.1_scaffold502	89.03	155	13	4	404131	404282	157871	158024	1e-46	189
NW_019106086.1_scaffold508	92.05	88	6	1	171439	171525	157958	157871	1e-26	122
NW_019106087.1_scaffold997	86.54	260	28	6	26638	26893	157871	158127	5e-74	279
NW_019106087.1_scaffold997	85.51	69	7	3	108927	108992	157934	157866	1e-10	69.4
NW_019106088.1_scaffold510	88.44	147	15	2	120594	120739	157875	158020	7e-43	176
NW_019106088.1_scaffold510	83.2	125	18	2	96946	97070	158022	157901	2e-23	111
NW_019106088.1_scaffold510	83.2	125	18	2	93636	93760	158022	157901	2e-23	111
NW_019106089.1_scaffold513	89.45	218	16	6	70615	70829	158078	157865	1e-70	268
NW_019106089.1_scaffold513	82.02	178	22	6	192377	192547	158045	157871	7e-33	143
NW_019106090.1_scaffold684	88.78	205	16	6	218492	218692	158078	157877	2e-63	244
NW_019106090.1_scaffold684	87.91	91	9	1	146127	146217	157905	157993	1e-21	106
NW_019106091.1_scaffold514	86.36	220	20	7	271492	271707	157865	158078	2e-59	231
NW_019106091.1_scaffold514	85.19	216	22	9	138426	138633	158082	157869	6e-54	213
NW_019106091.1_scaffold514	91.8	122	8	2	304339	304459	157995	157875	1e-40	169
NW_019106091.1_scaffold514	90.16	122	10	2	23636	23756	157882	158002	3e-37	158
NW_019106091.1_scaffold514	95	100	4	1	246882	246981	157917	158015	1e-36	156
NW_019106091.1_scaffold514	93	100	7	0	139860	139959	157888	157987	6e-34	147
NW_019106091.1_scaffold514	90.54	74	6	1	351207	351279	157874	157947	6e-19	97.1
NW_019106092.1_scaffold512	87.56	217	21	5	406715	406927	158078	157864	6e-64	246
NW_019106092.1_scaffold512	89.02	173	15	3	125645	125814	158045	157874	2e-53	211
NW_019106092.1_scaffold512	88.54	157	9	4	341136	341291	157875	158023	2e-44	182
NW_019106092.1_scaffold512	87.27	110	11	2	221917	222023	157982	157873	1e-26	122
NW_019106092.1_scaffold512	85.15	101	12	2	153067	153166	157872	157970	5e-20	100
NW_019106093.1_scaffold517	87.68	211	19	6	207186	207391	157870	158078	9e-62	239
NW_019106093.1_scaffold517	94	150	7	2	162253	162401	157874	158022	7e-58	226
NW_019106093.1_scaffold517	88.51	148	13	3	210703	210848	157870	158015	7e-43	176
NW_019106093.1_scaffold517	88.54	96	10	1	200796	200891	157927	158021	2e-24	115
NW_019106094.1_scaffold863	89.05	210	17	5	44905	45110	157871	158078	9e-67	255
NW_019106094.1_scaffold863	92	75	3	2	259558	259630	158047	157974	1e-20	102
NW_019106095.1_scaffold612	88.32	137	12	3	3220	3353	158036	157901	2e-38	161
NW_019106096.1_scaffold519	90.13	152	13	2	406821	406971	157872	158022	6e-49	196
NW_019106096.1_scaffold519	90.11	91	7	2	168677	168766	157963	157874	4e-25	117
NW_019106096.1_scaffold519	90	90	8	1	233297	233386	157983	157895	2e-24	115
NW_019106096.1_scaffold519	91.89	74	6	0	153542	153615	157895	157968	3e-21	104
NW_019106096.1_scaffold519	85.06	87	9	3	267002	267085	158078	157993	1e-15	86.1
NW_019106097.1_scaffold521	88.1	210	19	5	44483	44688	157871	158078	2e-63	244
NW_019106097.1_scaffold521	92.31	143	9	2	44283	44424	157871	158012	1e-50	202
NW_019106097.1_scaffold521	90.4	125	9	3	230803	230927	157986	157865	2e-38	161
NW_019106097.1_scaffold521	90.82	98	7	2	231030	231127	157960	157865	6e-29	130
NW_019106097.1_scaffold521	89.13	92	8	2	96628	96719	157961	157872	6e-24	113
NW_019106097.1_scaffold521	90.14	71	6	1	106174	106243	157935	157865	3e-17	91.6
NW_019106098.1_scaffold1542	87.84	148	17	1	348551	348697	157875	158022	9e-42	172
NW_019106098.1_scaffold1542	89.11	101	10	1	462668	462767	157971	157871	3e-27	124
NW_019106098.1_scaffold1542	97.06	34	0	1	462615	462648	158004	157972	1e-06	56.5
NW_019106100.1_scaffold524	91.2	125	9	2	286899	287022	157871	157994	1e-40	169
NW_019106101.1_scaffold526	89.17	157	14	2	207878	208034	157872	158025	7e-48	193
NW_019106101.1_scaffold526	89.4	151	14	2	319769	319918	157875	158024	9e-47	189
NW_019106102.1_scaffold529	89	209	18	4	61705	61909	157871	158078	3e-66	254
NW_019106102.1_scaffold529	83.19	119	9	6	82727	82837	157997	157882	2e-19	99
NW_019106103.1_scaffold528	91.56	154	11	2	437974	438126	157872	158024	2e-53	211
NW_019106104.1_scaffold530	85.38	212	23	6	439529	439736	158078	157871	6e-54	213
NW_019106104.1_scaffold530	88.7	177	15	5	174017	174190	158025	157851	2e-53	211
NW_019106104.1_scaffold530	86.09	151	12	2	296276	296417	157875	158025	3e-36	154
NW_019106104.1_scaffold530	87.6	121	10	5	378737	378856	157981	157865	1e-30	135
NW_019106105.1_scaffold525	87.94	141	11	6	6079	6218	157998	157863	2e-38	161
NW_019106106.1_scaffold527	89.05	210	16	6	291777	291982	157872	158078	3e-66	254
NW_019106106.1_scaffold527	88.94	208	16	6	190334	190537	157874	158078	4e-65	250
NW_019106106.1_scaffold527	92.41	158	10	2	351852	352008	157871	158027	3e-57	224
NW_019106106.1_scaffold527	92.9	155	9	2	38134	38287	158025	157872	3e-57	224
NW_019106106.1_scaffold527	92.62	149	9	2	208470	208617	158023	157876	6e-54	213
NW_019106106.1_scaffold527	85.44	206	21	7	277846	278046	157877	158078	9e-52	206
NW_019106106.1_scaffold527	89.12	147	10	5	202555	202698	157935	158078	2e-43	178
NW_019106106.1_scaffold527	92.45	106	7	1	44	148	157971	157866	4e-35	150
NW_019106106.1_scaffold527	90	110	9	2	285067	285174	157873	157982	3e-32	141
NW_019106106.1_scaffold527	96.1	77	2	1	202460	202536	157952	158027	3e-27	124
NW_019106106.1_scaffold527	90	80	7	1	326255	326333	157865	157944	1e-20	102
NW_019106107.1_scaffold536	92.76	152	9	2	107525	107675	158020	157870	1e-55	219
NW_019106109.1_scaffold650	87.86	206	19	5	322190	322391	158078	157875	3e-61	237
NW_019106109.1_scaffold650	90.11	182	14	3	409112	409290	158045	157865	4e-60	233
NW_019106110.1_scaffold534	90.82	98	8	1	120721	120817	157968	157871	6e-29	130
NW_019106111.1_scaffold535	86.9	252	26	6	170877	171124	157872	158120	7e-73	276
NW_019106111.1_scaffold535	82.54	189	20	7	165123	165306	157898	158078	3e-36	154
NW_019106112.1_scaffold542	85.16	256	31	6	120300	120551	157869	158121	9e-67	255
NW_019106112.1_scaffold542	92.64	163	10	2	202462	202623	158027	157866	4e-60	233
NW_019106112.1_scaffold542	93.75	128	7	1	192765	192892	158027	157901	3e-47	191
NW_019106113.1_scaffold511	86.83	205	21	5	256136	256335	158078	157875	3e-57	224
NW_019106113.1_scaffold511	91.72	145	10	2	455882	456025	158025	157882	4e-50	200
NW_019106114.1_scaffold540	88.83	206	17	5	442887	443088	158078	157875	1e-64	248
NW_019106114.1_scaffold540	90.91	99	8	1	55349	55446	157873	157971	2e-29	132
NW_019106115.1_scaffold544	88.43	216	19	5	235450	235661	158078	157865	9e-67	255
NW_019106115.1_scaffold544	90.11	182	14	3	23197	23375	157865	158045	4e-60	233
NW_019106115.1_scaffold544	92.25	129	8	2	242032	242159	157872	157999	2e-44	182
NW_019106117.1_scaffold548	87.62	210	19	6	105214	105418	158078	157871	3e-61	237
NW_019106118.1_scaffold543	90.71	183	12	4	427425	427604	157871	158051	9e-62	239
NW_019106118.1_scaffold543	94.12	136	7	1	178003	178138	157888	158022	9e-52	206
NW_019106118.1_scaffold543	90.15	132	10	3	136444	136573	158006	157876	1e-40	169
NW_019106119.1_scaffold547	83.57	207	27	6	59864	60066	157875	158078	3e-46	187
NW_019106121.1_scaffold549	88.15	211	18	6	406188	406394	158078	157871	2e-63	244
NW_019106121.1_scaffold549	90.91	176	12	3	221061	221233	157871	158045	4e-60	233
NW_019106122.1_scaffold552	85.96	114	13	3	17714	17827	157871	157981	1e-25	119
NW_019106122.1_scaffold552	85.32	109	12	4	69428	69533	157981	157874	7e-23	110
NW_019106123.1_scaffold1509	90.18	112	10	1	358036	358146	157865	157976	2e-33	145
NW_019106125.1_scaffold553	87.85	214	20	5	262575	262784	157867	158078	5e-64	246
NW_019106125.1_scaffold553	92.9	155	9	2	426540	426693	158025	157872	2e-57	224
NW_019106125.1_scaffold553	86.7	203	20	5	307245	307443	158074	157875	1e-55	219
NW_019106126.1_scaffold557	87.61	218	19	5	457931	458141	158078	157862	5e-64	246
NW_019106126.1_scaffold557	91.59	107	8	1	423680	423785	157977	157871	6e-34	147
NW_019106126.1_scaffold557	93.33	60	2	1	180355	180412	157985	158044	3e-16	87.9
NW_019106127.1_scaffold1006	91.2	125	9	2	394743	394866	157877	158000	1e-40	169
NW_019106128.1_scaffold554	94.02	117	6	1	290428	290544	158020	157905	7e-43	176
NW_019106129.1_scaffold887	86.79	212	20	7	210154	210361	158078	157871	5e-59	230
NW_019106129.1_scaffold887	88.19	127	12	3	227422	227547	157862	157986	2e-34	148
NW_019106131.1_scaffold559	85.63	167	8	8	201261	201417	157865	158025	2e-38	161
NW_019106131.1_scaffold559	93.88	98	5	1	341816	341912	157992	157895	6e-34	147
NW_019106132.1_scaffold558	92.76	152	9	2	262859	263009	157871	158021	1e-55	219
NW_019106132.1_scaffold558	88.59	184	13	7	253834	254012	158045	157865	4e-55	217
NW_019106132.1_scaffold558	92.78	97	6	1	289251	289347	157895	157990	9e-32	139
NW_019106132.1_scaffold558	91.11	90	7	1	135495	135583	157882	157971	3e-26	121
NW_019106133.1_scaffold567	87.62	210	20	5	124293	124498	158078	157871	9e-62	239
NW_019106133.1_scaffold567	84.19	215	23	6	37704	37914	158078	157871	1e-49	198
NW_019106135.1_scaffold560	91.11	180	12	3	184052	184228	157867	158045	2e-62	241
NW_019106136.1_scaffold569	89	209	18	4	249690	249894	158078	157871	3e-66	254
NW_019106137.1_scaffold565	87.5	96	8	3	93421	93512	157965	157870	3e-22	108
NW_019106138.1_scaffold564	91.43	175	9	5	265256	265426	157873	158045	1e-60	235
NW_019106138.1_scaffold564	89.23	130	8	6	196856	196983	157862	157987	3e-37	158
NW_019106139.1_scaffold1200	88.21	212	18	6	334293	334499	157869	158078	5e-64	246
NW_019106139.1_scaffold1200	86.98	215	22	5	210310	210520	158078	157866	3e-61	237
NW_019106139.1_scaffold1200	87.56	209	20	5	322147	322351	158078	157872	3e-61	237
NW_019106139.1_scaffold1200	89.07	183	14	5	446328	446507	158045	157866	9e-57	222
NW_019106139.1_scaffold1200	91.5	153	10	3	154411	154561	158022	157871	2e-52	207
NW_019106139.1_scaffold1200	92.59	135	8	2	6025	6158	157865	157998	7e-48	193
NW_019106139.1_scaffold1200	91.15	113	8	2	54217	54328	158009	157898	1e-35	152
NW_019106139.1_scaffold1200	89.13	92	9	1	172503	172593	157966	157875	6e-24	113
NW_019106140.1_scaffold911	86.27	153	14	5	181436	181584	157872	158021	7e-38	159
NW_019106141.1_scaffold570	86.54	208	19	5	112761	112965	157873	158074	3e-56	220
NW_019106142.1_scaffold572	89.27	205	16	5	19267	19467	158078	157876	1e-65	252
NW_019106142.1_scaffold572	91.89	111	7	2	8142	8251	157982	157873	3e-36	154
NW_019106142.1_scaffold572	97.92	48	1	0	75395	75442	157955	157908	4e-15	84.2
NW_019106143.1_scaffold571	92.81	153	9	2	453466	453617	158022	157871	3e-56	220
NW_019106143.1_scaffold571	90.24	164	13	3	51274	51436	157863	158024	2e-53	211
NW_019106143.1_scaffold571	90	110	9	2	71826	71934	157863	157971	3e-32	141
NW_019106144.1_scaffold573	90.4	125	9	3	276184	276307	157865	157987	2e-38	161
NW_019106145.1_scaffold577	89.32	206	17	4	102860	103062	157871	158074	3e-66	254
NW_019106145.1_scaffold577	85.38	212	25	5	322067	322274	157862	158071	1e-54	215
NW_019106146.1_scaffold574	89.05	210	17	5	76825	77030	158078	157871	9e-67	255
NW_019106146.1_scaffold574	92.13	178	9	4	328795	328970	157871	158045	5e-64	246
NW_019106146.1_scaffold574	93.29	149	8	2	446456	446603	158019	157872	1e-55	219
NW_019106150.1_scaffold973	90.85	153	12	2	342120	342271	158022	157871	3e-51	204
NW_019106152.1_scaffold585	86.05	129	13	4	423337	423461	157871	157998	4e-30	134
NW_019106152.1_scaffold585	87.01	77	9	1	327239	327314	157874	157950	1e-15	86.1
NW_019106153.1_scaffold578	85.38	260	30	7	29053	29308	158120	157865	5e-69	263
NW_019106153.1_scaffold578	89.78	137	11	3	286707	286841	157867	158002	9e-42	172
NW_019106154.1_scaffold588	93.08	130	7	2	359606	359734	157999	157871	9e-47	189
[truncated: 3,034 more rows]

## Sheet: S. furcifera
DATASET S2: IIV-6 like sequences (IIV6-LSs) identified by a Blastn search against IIV-6 genome (NC_003038.1) using the genomes of S. furcifera with a cutoff E value of ≤10-5.
Sequence id: Contigs/Scaffold of the planthopper genome used as blast query; Percentage: Percentage of identical matches; Length: Alignment length of IIV6-LSs; Mismatches: Number of mismatches in planthopper Contigs/Scaffold compare to IIV-6; Gaps: Number of gap openings in planthopper Contigs/Scaffold compare to IIV-6; Query start: Start position of alignment in planthopper Contig/Scaffold; Quer…
Sequence id	Percentage	Length	Mismatches	Gaps	Query start	Query end	Subject start	Subject end	E-value	Bitscore
Scaffold-1	95.28	254	11	1	2132028	2132280	158124	157871	9e-110	401
Scaffold-1	93.51	262	15	1	1960242	1960503	157865	158124	7e-106	388
Scaffold-1	94.09	254	15	0	1195131	1195384	158124	157871	3e-105	387
Scaffold-1	93.7	254	16	0	2969997	2970250	157871	158124	1e-103	381
Scaffold-1	93.33	255	16	1	422598	422852	157871	158124	6e-102	375
Scaffold-1	91.8	256	13	3	2450540	2450787	157865	158120	3e-94	350
Scaffold-1	97.52	202	5	0	2537596	2537797	158077	157876	4e-93	346
Scaffold-1	93.83	227	12	2	4042996	4043222	157863	158087	2e-91	340
Scaffold-1	90.4	250	21	3	2026076	2026323	158124	157876	6e-87	326
Scaffold-1	94.15	205	12	0	1108715	1108919	158078	157874	5e-83	313
Scaffold-1	89.58	240	19	1	2632827	2633060	158114	157875	4e-79	300
Scaffold-1	88.1	252	14	6	622144	622379	158124	157873	1e-74	285
Scaffold-1	90.58	223	9	7	811628	811848	157912	158124	1e-74	285
Scaffold-1	87.67	227	13	4	3244848	3245073	157884	158096	4e-64	250
Scaffold-1	94.77	153	8	0	3385031	3385183	158025	157873	8e-61	239
Scaffold-1	94.23	156	9	0	3507656	3507811	157878	158033	8e-61	239
Scaffold-1	95.21	146	6	1	974326	974471	158018	157874	5e-58	230
Scaffold-1	95.97	124	5	0	1514543	1514666	158005	157882	1e-49	202
Scaffold-1	88.41	164	15	3	3405568	3405728	157882	158044	2e-47	195
Scaffold-1	95.05	101	5	0	3600147	3600247	157976	157876	6e-37	159
Scaffold-1	94.12	102	6	0	2678795	2678896	157864	157965	8e-36	156
Scaffold-1	94.17	103	3	3	3948248	3948347	157976	157874	3e-35	154
Scaffold-1	86.11	144	12	5	3465211	3465353	158009	157873	1e-33	148
Scaffold-1	95.45	88	4	0	1184380	1184467	157884	157971	2e-31	141
Scaffold-1	92.31	78	6	0	2113374	2113451	157871	157948	2e-22	111
Scaffold-1	87.23	94	11	1	2041049	2041141	157875	157968	8e-21	106
Scaffold-10	95.09	265	13	0	3917253	3917517	157862	158126	1e-114	418
Scaffold-10	95.62	251	11	0	199900	200150	158126	157876	3e-110	403
Scaffold-10	94.23	260	14	1	598239	598498	157865	158123	5e-108	396
Scaffold-10	94.84	252	13	0	198855	199106	158125	157874	2e-107	394
Scaffold-10	94.82	251	13	0	2788331	2788581	158125	157875	6e-107	392
Scaffold-10	95.16	248	12	0	2749717	2749964	157877	158124	6e-107	392
Scaffold-10	94.47	253	14	0	521752	522004	157873	158125	2e-106	390
Scaffold-10	94.09	254	15	0	561344	561597	157871	158124	3e-105	387
Scaffold-10	95.04	242	12	0	2685594	2685835	157882	158123	1e-103	381
Scaffold-10	93.33	255	16	1	1320912	1321165	157871	158125	6e-102	375
Scaffold-10	95.15	227	11	0	33975	34201	157882	158108	6e-97	359
Scaffold-10	92.43	251	17	1	1904361	1904611	157877	158125	2e-96	357
Scaffold-10	91.32	265	13	5	4204637	4204901	158124	157870	3e-95	353
Scaffold-10	95.02	221	11	0	3843740	3843960	157875	158095	1e-93	348
Scaffold-10	91.29	241	20	1	3093754	3093993	158110	157870	2e-87	327
Scaffold-10	93.06	216	14	1	1561120	1561334	157872	158087	1e-83	315
Scaffold-10	89.92	238	23	1	4215971	4216207	158102	157865	8e-81	305
Scaffold-10	93.47	199	12	1	4136075	4136272	157873	158071	2e-77	294
Scaffold-10	94.51	182	10	0	24932	25113	158051	157870	1e-73	281
Scaffold-10	88.46	208	22	2	4116438	4116644	158079	157873	4e-64	250
Scaffold-10	93.41	167	9	2	4091164	4091330	158024	157860	5e-63	246
Scaffold-10	93.15	146	9	1	2387922	2388066	158013	157868	5e-53	213
Scaffold-10	92.96	142	10	0	2839712	2839853	158011	157870	2e-51	207
Scaffold-10	96.06	127	5	0	2848294	2848420	157999	157873	2e-51	207
Scaffold-10	95.24	105	4	1	3706540	3706644	157868	157971	1e-38	165
Scaffold-10	95.29	85	4	0	4100438	4100522	157958	157874	1e-29	135
Scaffold-10	95.29	85	4	0	4065643	4065727	157975	157891	1e-29	135
Scaffold-10	91.89	74	5	1	4212823	4212896	157982	157910	1e-19	102
Scaffold-10	98.28	58	1	0	845996	846053	157978	158035	1e-19	102
Scaffold-100	90.62	256	22	2	852825	853080	158125	157872	3e-91	339
Scaffold-100	89.96	249	24	1	1164581	1164828	157876	158124	1e-85	320
Scaffold-100	94.17	206	12	0	757464	757669	157875	158080	4e-84	315
Scaffold-100	95.62	160	5	2	493444	493602	157867	158025	3e-66	255
Scaffold-1003	93.86	114	6	1	11621	11733	157875	157988	5e-42	171
Scaffold-1003	93.88	49	3	0	12588	12636	157978	157930	4e-13	75
Scaffold-1004	90	240	23	1	94951	95189	158121	157882	2e-83	309
Scaffold-1004	89.05	137	11	3	46924	47058	157908	158042	1e-40	167
Scaffold-1008	96.08	51	2	0	38614	38664	157941	157891	5e-16	84.2
Scaffold-1009	88.79	107	10	2	18746	18851	157981	157876	7e-30	130
Scaffold-101	94.47	253	13	1	609100	609352	157873	158124	3e-106	388
Scaffold-101	94.14	256	10	2	701778	702033	158124	157874	4e-105	385
Scaffold-101	92.55	255	17	2	1300600	1300853	158125	157872	5e-99	364
Scaffold-101	95.81	191	7	1	575246	575435	158063	157873	8e-82	307
Scaffold-101	90.97	144	12	1	1257383	1257525	158020	157877	2e-47	193
Scaffold-101	90.84	131	12	0	1450355	1450485	157875	158005	2e-42	176
Scaffold-101	95.83	96	3	1	1433974	1434068	157960	157865	1e-35	154
Scaffold-101	88.19	127	11	2	464319	464445	157901	158023	5e-34	148
Scaffold-101	91.57	83	7	0	1334920	1335002	157865	157947	5e-24	115
Scaffold-1016	95.8	143	6	0	6341	6483	157927	158069	2e-60	231
Scaffold-10195	95.31	256	11	1	20	275	158125	157871	2e-114	405
Scaffold-102	92.91	254	18	0	884595	884848	158125	157872	9e-101	370
Scaffold-102	92.86	238	17	0	1092611	1092848	158108	157871	1e-93	346
Scaffold-102	97.22	144	4	0	343774	343917	158025	157882	6e-63	244
Scaffold-102	94.16	137	6	2	1296087	1296222	157870	158005	7e-52	207
Scaffold-102	86.98	169	17	4	868023	868187	158045	157878	3e-45	185
Scaffold-10201	92.55	94	6	1	824	916	157870	157963	9e-33	134
Scaffold-1024	91.4	93	8	0	48371	48463	157957	157865	2e-29	128
Scaffold-103	94.84	252	13	0	581150	581401	158124	157873	7e-108	394
Scaffold-103	94.05	252	15	0	156185	156436	157872	158123	1e-104	383
Scaffold-103	93.36	256	14	3	1507479	1507733	158124	157871	2e-102	375
Scaffold-103	95.35	215	10	0	1026786	1027000	158081	157867	2e-92	342
Scaffold-103	90.28	247	12	5	1085295	1085530	157872	158117	2e-83	313
Scaffold-103	89.55	201	20	1	1055089	1055288	158072	157872	1e-65	254
Scaffold-103	92.56	121	6	2	1084519	1084637	158045	157926	1e-40	171
Scaffold-103	86.96	161	6	3	783013	783159	157882	158041	2e-39	167
Scaffold-103	93.4	106	7	0	441458	441563	157982	157877	9e-37	158
Scaffold-103	94	100	6	0	1013760	1013859	157876	157975	4e-35	152
Scaffold-1032	94.83	116	6	0	46126	46241	157988	157873	2e-45	182
Scaffold-1035	95.37	108	5	0	41496	41603	157972	157865	1e-42	172
Scaffold-1039	87.3	126	6	4	20243	20358	157874	157999	1e-31	135
Scaffold-104	93.96	182	11	0	230058	230239	158054	157873	2e-72	276
Scaffold-1041	95.83	168	7	0	27594	27761	158039	157872	1e-72	272
Scaffold-1042	96.3	162	5	1	2700	2861	157865	158025	2e-70	265
Scaffold-1044	92.59	81	6	0	48411	48491	158014	158094	5e-26	117
Scaffold-1047	92.98	242	16	1	17667	17907	158115	157874	1e-96	351
Scaffold-1047	96.05	152	6	0	28386	28537	157876	158027	2e-65	248
Scaffold-105	94.23	260	14	1	1005953	1006211	158124	157865	1e-108	396
Scaffold-105	93.18	220	15	0	728774	728993	158086	157867	6e-87	324
Scaffold-105	91.06	179	15	1	90973	91150	158054	157876	7e-62	241
Scaffold-105	91.88	160	8	4	830428	830583	157867	158025	3e-55	219
Scaffold-105	93.98	133	8	0	2944	3076	157866	157998	3e-50	202
Scaffold-105	94.59	111	6	0	1175648	1175758	157865	157975	2e-41	172
Scaffold-1054	94.68	94	5	0	21178	21271	157873	157966	6e-35	147
Scaffold-10557	95.57	158	6	1	628	784	157865	158022	2e-68	252
Scaffold-106	92.74	248	18	0	724792	725039	157878	158125	2e-97	359
Scaffold-106	93.56	233	15	0	1151790	1152022	158107	157875	4e-94	348
Scaffold-106	96.24	186	7	0	1010064	1010249	158052	157867	2e-81	305
Scaffold-106	87.72	228	12	8	887756	887983	158086	157875	3e-65	252
Scaffold-106	91.98	162	5	4	140787	140947	158022	157868	9e-56	220
Scaffold-106	93.81	113	5	2	879157	879269	157982	157872	3e-40	169
Scaffold-106	88.1	126	7	3	286618	286739	157864	157985	2e-32	143
Scaffold-106	93.75	96	3	3	603103	603197	157883	157976	7e-32	141
Scaffold-106	93.55	93	5	1	114300	114391	157874	157966	1e-30	137
Scaffold-1069	93.81	113	7	0	38120	38232	158124	158012	3e-42	171
Scaffold-107	94.49	254	14	0	1376659	1376912	158124	157871	2e-107	392
Scaffold-107	94.4	250	14	0	34432	34681	157876	158125	4e-105	385
Scaffold-107	94.02	251	14	1	254686	254935	157874	158124	2e-103	379
Scaffold-107	92.06	252	14	1	1379678	1379923	158126	157875	1e-94	350
Scaffold-107	92.04	226	13	2	1470197	1470417	157871	158096	2e-83	313
Scaffold-107	89.33	253	18	6	1492383	1492626	157873	158125	2e-82	309
Scaffold-107	93.81	194	12	0	715595	715788	157874	158067	3e-77	292
Scaffold-107	91.04	212	17	2	144939	145148	157871	158082	4e-75	285
Scaffold-107	92.06	189	13	2	1270426	1270612	158058	157870	5e-69	265
Scaffold-107	84.95	279	15	12	1422896	1423173	157872	158124	9e-67	257
Scaffold-107	95.04	141	7	0	1506433	1506573	157874	158014	3e-56	222
Scaffold-107	94.7	132	6	1	803161	803292	157873	158003	1e-50	204
Scaffold-107	84.85	198	25	4	103995	104189	157875	158070	7e-48	195
Scaffold-107	92.42	132	6	1	1405700	1405827	157882	158013	4e-45	185
Scaffold-107	86.51	126	13	4	1407309	1407434	157868	157989	4e-30	135
Scaffold-107	96	75	3	0	1225644	1225718	157905	157979	3e-26	122
Scaffold-107	86.21	87	11	1	38490	38575	157876	157962	3e-17	93.5
Scaffold-1074	91.11	90	3	2	18737	18822	157965	157877	4e-26	117
Scaffold-1077	93.98	249	15	0	40179	40427	157874	158122	2e-104	377
Scaffold-108	94.16	257	15	0	249998	250254	157869	158125	2e-107	392
Scaffold-108	93.31	254	17	0	1278942	1279195	158125	157872	2e-102	375
Scaffold-108	95.75	212	9	0	1405540	1405751	158085	157874	2e-92	342
Scaffold-108	96.39	194	7	0	31333	31526	158058	157865	1e-85	320
Scaffold-108	94.97	179	9	0	838146	838324	157873	158051	5e-74	281
Scaffold-108	96.05	152	6	0	873379	873530	158025	157874	5e-64	248
Scaffold-1083	94.89	137	6	1	110694	110829	158005	157869	3e-54	213
Scaffold-10843	93.79	145	9	0	810	954	158123	157979	2e-58	219
Scaffold-10850	96.77	93	3	0	54	146	157960	157868	2e-39	156
Scaffold-1086	94.61	241	13	0	21635	21875	157871	158111	2e-103	374
Scaffold-1086	88.42	190	18	2	10905	11090	157873	158062	7e-59	226
Scaffold-109	94.49	254	14	0	847842	848095	157872	158125	2e-107	392
Scaffold-109	97.32	149	4	0	1079980	1080128	157874	158022	1e-65	254
Scaffold-109	83.33	246	34	6	150336	150576	157866	158109	1e-55	220
Scaffold-109	88.51	174	16	3	1353748	1353918	158045	157873	8e-52	207
Scaffold-109	90.85	153	4	3	1045983	1046126	158022	157871	2e-48	196
Scaffold-109	94.44	90	4	1	864435	864523	157960	157871	1e-30	137
Scaffold-109	94.87	78	3	1	1110643	1110720	157950	157874	1e-25	121
Scaffold-1090	96.71	152	5	0	22353	22504	158032	157881	3e-67	254
Scaffold-1092	92.69	260	19	0	17779	18038	157865	158124	6e-104	375
Scaffold-1094	95	160	7	1	15219	15377	158025	157866	4e-66	250
Scaffold-1098	95.52	134	5	1	30281	30413	157874	158007	5e-55	213
Scaffold-10997	84.48	116	16	2	6	120	157871	157985	1e-26	113
Scaffold-10997	83.72	86	9	5	118	200	157999	158082	1e-15	76.8
Scaffold-11	94.59	259	14	0	652577	652835	158125	157867	7e-110	401
Scaffold-11	94.21	259	15	0	2576812	2577070	157866	158124	3e-108	396
Scaffold-11	93.87	261	16	0	1024713	1024973	157865	158125	1e-107	394
Scaffold-11	94.16	257	13	2	2010478	2010733	158119	157864	2e-106	390
Scaffold-11	94.05	252	15	0	211973	212224	157874	158125	3e-104	383
Scaffold-11	94.05	252	12	2	2470037	2470285	158125	157874	3e-103	379
Scaffold-11	91.58	273	21	2	1507572	1507842	157844	158116	4e-102	375
Scaffold-11	93.15	248	17	0	1390441	1390688	158123	157876	1e-98	364
Scaffold-11	90.53	264	15	2	724589	724850	158120	157865	2e-91	340
Scaffold-11	94.29	210	12	0	1584167	1584376	157916	158125	6e-86	322
Scaffold-11	92.5	120	9	0	2136825	2136944	158114	157995	6e-41	172
Scaffold-11	93.14	102	7	0	2954021	2954122	157882	157983	3e-34	150
Scaffold-11	93.75	80	4	1	2136956	2137034	157952	157873	8e-25	119
Scaffold-11	87.78	90	10	1	2541781	2541869	157878	157967	2e-20	104
Scaffold-11	88.57	70	7	1	2678046	2678114	157943	157874	3e-14	84.2
Scaffold-110	96.46	254	9	0	384241	384494	157872	158125	1e-115	420
Scaffold-110	95.65	253	10	1	274099	274351	158124	157873	3e-111	405
Scaffold-110	94.96	258	12	1	1010508	1010764	158124	157867	1e-110	403
Scaffold-110	95.24	252	12	0	195700	195951	157874	158125	1e-109	399
Scaffold-110	92.13	254	18	2	751761	752012	158124	157871	8e-97	357
Scaffold-110	88.73	275	20	8	412025	412297	157861	158126	2e-87	326
Scaffold-110	95.54	202	8	1	1362282	1362482	157870	158071	3e-86	322
Scaffold-110	93.99	183	11	0	96769	96951	157942	158124	6e-73	278
Scaffold-110	96.38	138	5	0	1178870	1179007	158010	157873	6e-58	228
Scaffold-110	95.83	120	5	0	990274	990393	157991	157872	6e-48	195
Scaffold-110	96.43	112	4	0	1039410	1039521	157983	157872	4e-45	185
Scaffold-110	90.14	142	10	3	809555	809692	158003	157862	5e-44	182
Scaffold-110	94.79	96	5	0	623786	623881	157871	157966	1e-34	150
Scaffold-110	88.24	85	9	1	774412	774495	157866	157950	1e-19	100
Scaffold-1103	94.24	243	14	0	20416	20658	157882	158124	8e-103	372
Scaffold-111	87.85	247	26	3	770049	770293	157882	158126	8e-76	287
Scaffold-111	92.82	195	13	1	446309	446502	157872	158066	4e-74	281
Scaffold-1111	94.59	259	13	1	39374	39632	157867	158124	6e-111	399
Scaffold-11110	92.94	255	17	1	424	678	157871	158124	6e-104	370
Scaffold-1112	95	160	5	3	36296	36452	158024	157865	1e-65	248
Scaffold-1116	94.09	254	13	2	8456	8707	157870	158123	1e-106	385
Scaffold-11182	96.88	64	2	0	743	806	157946	157883	5e-25	108
Scaffold-1119	92.31	104	5	3	22893	22994	157864	157966	2e-34	145
Scaffold-112	94.49	254	14	0	703296	703549	157872	158125	2e-107	392
Scaffold-112	93.63	251	16	0	628445	628695	158121	157871	2e-102	375
Scaffold-112	92.55	255	17	2	247877	248131	158124	157872	5e-99	364
Scaffold-112	94.34	212	12	0	1296927	1297138	158101	157890	2e-87	326
Scaffold-112	95.65	161	6	1	1376528	1376687	157866	158026	8e-67	257
Scaffold-112	88.43	121	13	1	154903	155023	157868	157987	6e-33	145
Scaffold-112	96	75	3	0	960824	960898	157947	157873	3e-26	122
Scaffold-112	84.38	64	7	3	89039	89100	157873	157935	2e-07	60.2
Scaffold-113	94.44	252	14	0	209169	209420	157873	158124	2e-106	388
Scaffold-113	94.07	253	15	0	843858	844110	158119	157867	3e-105	385
Scaffold-113	93.98	249	15	0	191553	191801	157876	158124	5e-103	377
Scaffold-113	95.63	229	10	0	573538	573766	157874	158102	3e-100	368
Scaffold-113	92.26	155	8	3	1174269	1174419	158025	157871	1e-54	217
Scaffold-113	92.91	141	10	0	367903	368043	157876	158016	2e-51	206
Scaffold-1132	94.07	253	15	0	21260	21512	158125	157873	9e-107	385
Scaffold-1133	96.08	255	10	0	21315	21569	157872	158126	3e-116	416
Scaffold-1133	91.67	264	14	5	15231	15492	158124	157867	6e-99	359
Scaffold-114	95.22	251	11	1	242796	243045	158123	157873	1e-108	396
Scaffold-114	93.51	262	17	0	643844	644105	158125	157864	6e-107	390
Scaffold-114	94.12	255	13	2	1082614	1082866	158125	157871	8e-106	387
Scaffold-114	93.6	250	16	0	939726	939975	157874	158123	6e-102	374
Scaffold-114	92.94	255	18	0	864975	865229	157871	158125	2e-101	372
Scaffold-114	92.09	253	20	0	588975	589227	157873	158125	6e-97	357
Scaffold-114	94.87	117	6	0	480572	480688	157873	157989	1e-44	183
Scaffold-114	94.37	71	3	1	314186	314255	157941	157871	7e-22	108
Scaffold-1147	96.9	129	4	0	12181	12309	157871	157999	4e-56	217
Scaffold-115	94.44	252	14	0	513538	513789	157873	158124	2e-106	388
Scaffold-115	93.41	258	16	1	576492	576749	157868	158124	4e-104	381
Scaffold-115	91.83	257	13	3	25553	25801	158121	157865	3e-95	351
Scaffold-115	95.02	221	10	1	822807	823026	157862	158082	1e-93	346
Scaffold-115	91.27	252	15	1	676900	677144	158124	157873	8e-91	337
Scaffold-115	86.9	252	15	1	228365	228598	158122	157871	1e-69	267
Scaffold-115	96.55	145	5	0	823025	823169	157952	158096	7e-62	241
Scaffold-115	89.47	133	5	4	921110	921234	157997	157866	2e-37	159
Scaffold-115	91.53	118	6	3	1225435	1225550	157985	157870	2e-37	159
Scaffold-115	93.88	98	5	1	1245706	1245803	157924	158020	1e-33	147
Scaffold-115	91.3	69	6	0	1254634	1254702	157908	157976	5e-18	95.3
Scaffold-115	89.55	67	7	0	826869	826935	157890	157956	3e-15	86.1
Scaffold-1154	90.6	266	20	5	34152	34416	157863	158124	1e-95	348
Scaffold-116	92.25	258	19	1	914718	914975	158124	157868	4e-99	364
Scaffold-116	97.52	202	5	0	1040722	1040923	157884	158085	1e-93	346
Scaffold-116	90.12	253	24	1	859508	859759	157871	158123	5e-88	327
Scaffold-116	90.36	249	16	1	1118594	1118834	158123	157875	8e-86	320
Scaffold-116	92.4	171	12	1	617705	617874	157876	158046	2e-62	243
Scaffold-116	95.45	132	6	0	509753	509884	158005	157874	5e-53	211
Scaffold-116	92	150	11	1	815752	815900	157874	158023	2e-52	209
Scaffold-116	94.05	84	5	0	1052744	1052827	157965	157882	5e-28	128
Scaffold-116	87.74	106	7	1	812851	812950	157922	158027	3e-25	119
Scaffold-116	97.62	42	1	0	1193193	1193234	157946	157905	2e-11	73.1
Scaffold-1160	92.21	77	5	1	32693	32769	158006	157931	2e-23	108
Scaffold-1163	95.37	216	9	1	16725	16940	158085	157871	5e-94	342
Scaffold-11632	94.88	254	13	0	15	268	158124	157871	3e-112	398
Scaffold-1165	95.4	261	11	1	5392	5651	158124	157864	1e-115	414
Scaffold-117	94.51	255	14	0	1033262	1033516	157871	158125	7e-108	394
Scaffold-117	94.49	254	13	1	1214491	1214743	158124	157871	9e-107	390
Scaffold-117	95.24	231	11	0	1115226	1115456	157893	158123	1e-99	366
Scaffold-117	92.16	255	14	4	49448	49701	157868	158117	3e-96	355
Scaffold-117	95.85	217	9	0	649061	649277	157871	158087	4e-95	351
Scaffold-117	96.07	178	7	0	447911	448088	158049	157872	9e-77	291
Scaffold-117	93.29	164	3	1	1325052	1325207	158045	157882	4e-60	235
Scaffold-117	92.86	154	11	0	134661	134814	158023	157870	1e-56	224
Scaffold-117	89.08	119	6	2	389429	389540	157986	157868	1e-31	141
Scaffold-117	95.65	69	3	0	1120779	1120847	157941	157873	8e-23	111
Scaffold-1178	77.3	163	15	8	4349	4492	157921	158080	6e-14	76.8
Scaffold-118	95.63	252	11	0	882831	883082	158125	157874	5e-111	405
Scaffold-118	94.23	260	13	2	1378411	1378668	157865	158124	3e-108	396
Scaffold-118	93.8	258	14	2	1577219	1577474	157868	158125	2e-105	387
Scaffold-118	94.07	253	15	0	812858	813110	158119	157867	6e-105	385
Scaffold-118	94.09	186	11	0	2529207	2529392	158054	157869	2e-74	283
Scaffold-118	95.45	154	7	0	1149035	1149188	158025	157872	3e-63	246
Scaffold-118	94.04	151	9	0	339961	340111	157871	158021	3e-58	230
Scaffold-118	94.12	136	7	1	1672792	1672927	157998	157864	5e-51	206
Scaffold-118	90.4	125	11	1	537163	537287	157900	158023	3e-38	163
Scaffold-118	92.93	99	5	2	2032492	2032588	157971	157873	4e-32	143
Scaffold-118	91.4	93	7	1	2553528	2553619	157959	157867	4e-27	126
Scaffold-118	95.38	65	3	0	1737826	1737890	158125	158061	2e-20	104
Scaffold-1184	92.78	194	14	0	26773	26966	158074	157881	1e-75	281
Scaffold-119	90.51	253	14	3	78913	79156	157873	158124	2e-87	326
Scaffold-119	93.48	184	6	3	654588	654771	158043	157866	3e-70	268
Scaffold-119	85.45	213	15	2	971912	972108	158087	157875	6e-52	207
Scaffold-119	92.75	138	9	1	764455	764592	158003	157867	4e-49	198
Scaffold-119	95.65	115	5	0	26331	26445	157983	157869	3e-45	185
Scaffold-1198	90.76	249	15	1	34213	34453	157873	158121	5e-89	326
Scaffold-12	94.23	260	15	0	58279	58538	158123	157864	1e-108	398
Scaffold-12	94.21	259	15	0	3517560	3517818	158123	157865	5e-108	396
Scaffold-12	93.2	250	13	4	4246995	4247242	157877	158124	1e-98	364
Scaffold-12	93.15	248	15	1	295194	295439	157877	158124	5e-98	363
Scaffold-12	91.37	255	19	3	3834115	3834368	158125	157873	5e-93	346
Scaffold-12	97.22	180	4	1	1274417	1274595	158052	157873	3e-80	303
Scaffold-12	96.59	176	6	0	1999114	1999289	158048	157873	7e-77	292
Scaffold-12	93.55	186	10	2	3273391	3273575	158051	157867	7e-72	276
Scaffold-12	91.5	200	15	1	968944	969143	157873	158070	2e-71	274
Scaffold-12	94.74	171	9	0	1741244	1741414	157875	158045	4e-69	267
Scaffold-12	94.38	160	8	1	616337	616496	158023	157865	2e-62	244
Scaffold-12	93.92	148	9	0	116807	116954	158018	157871	3e-56	224
Scaffold-12	93.66	142	6	1	271147	271285	157865	158006	7e-52	209
Scaffold-12	81.52	211	26	7	718377	718574	158085	157875	2e-37	161
Scaffold-12	91.45	117	9	1	1157985	1158101	157993	157878	7e-37	159
Scaffold-12	92.23	103	8	0	731000	731102	157873	157975	6e-33	147
Scaffold-12	94.68	94	5	0	4005229	4005322	157928	158021	6e-33	147
Scaffold-12	82.86	140	14	3	173412	173550	157884	158014	4e-24	117
Scaffold-12	96.49	57	1	1	3269407	3269462	157977	158033	7e-17	93.5
Scaffold-120	93.06	245	17	0	701877	702121	158123	157879	2e-97	359
Scaffold-120	91.7	253	18	2	599328	599577	158124	157872	4e-94	348
Scaffold-120	92.63	217	16	0	624079	624295	157865	158081	1e-83	313
Scaffold-120	89.91	228	21	2	1154803	1155028	157877	158104	2e-77	292
Scaffold-120	94.74	152	8	0	143808	143959	157867	158018	8e-61	237
Scaffold-120	93.92	148	9	0	60709	60856	157871	158018	6e-57	224
Scaffold-120	94.41	143	5	3	704309	704450	157866	158006	1e-54	217
Scaffold-120	94.87	117	5	1	623395	623510	157871	157987	4e-44	182
Scaffold-12038	95.97	124	5	0	1	124	158000	157877	2e-53	202
Scaffold-121	96.23	212	8	0	215371	215582	158085	157874	4e-94	348
Scaffold-121	95	120	6	0	96221	96340	157865	157984	2e-46	189
Scaffold-121	93.28	119	7	1	157711	157829	157871	157988	7e-42	174
Scaffold-121	94.39	107	6	0	159155	159261	157988	157882	4e-39	165
Scaffold-121	93.2	103	7	0	965165	965267	157976	157874	3e-35	152
Scaffold-121	92.39	92	4	3	694926	695015	157868	157958	5e-28	128
Scaffold-1218	80	260	24	12	30363	30594	158124	157865	3e-41	167
Scaffold-122	95.58	249	11	0	28558	28806	158122	157874	4e-109	399
Scaffold-122	94.86	253	13	0	5210267	5210519	157873	158125	6e-108	396
Scaffold-122	93.87	261	15	1	2686840	2687100	157867	158126	7e-107	392
Scaffold-122	94.8	250	13	0	4294703	4294952	157874	158123	3e-106	390
Scaffold-122	93.44	259	17	0	33000	33258	157867	158125	1e-104	385
Scaffold-122	93.41	258	14	1	1320774	1321031	157871	158125	6e-103	379
Scaffold-122	94.31	246	14	0	133236	133481	158125	157880	2e-102	377
Scaffold-122	93.93	247	15	0	4110866	4111112	157878	158124	3e-101	374
Scaffold-122	92.31	260	17	2	1532753	1533011	158124	157867	4e-99	366
Scaffold-122	92.49	253	19	0	3691525	3691777	158124	157872	6e-98	363
Scaffold-122	92.86	252	15	3	2179018	2179268	157875	158124	6e-98	363
Scaffold-122	93.72	239	15	0	4382868	4383106	157875	158113	7e-97	359
Scaffold-122	93.02	215	15	0	2359619	2359833	158085	157871	2e-83	315
Scaffold-122	91.79	207	15	2	3683264	3683469	158082	157877	4e-75	287
Scaffold-122	92.96	199	11	1	1163002	1163200	158116	157921	4e-75	287
Scaffold-122	98.04	153	3	0	1879191	1879343	158019	157867	5e-69	267
Scaffold-122	91.28	195	16	1	3663265	3663459	158067	157874	2e-68	265
Scaffold-122	96.1	154	6	0	1418660	1418813	157872	158025	1e-64	252
Scaffold-122	95.54	157	6	1	3370988	3371143	157973	158129	5e-64	250
Scaffold-122	96	150	6	0	1680585	1680734	158025	157876	2e-62	244
Scaffold-122	90.66	182	17	0	392424	392605	157877	158058	8e-62	243
Scaffold-122	94.77	153	8	0	2186225	2186377	158023	157871	1e-60	239
Scaffold-122	93.55	155	9	1	5215443	5215597	158019	157866	6e-58	230
Scaffold-122	95.52	134	6	0	3642888	3643021	157875	158008	2e-53	215
Scaffold-122	88.07	176	16	4	1134270	1134442	157872	158045	4e-50	204
Scaffold-122	93.38	136	7	1	482432	482565	157871	158006	5e-49	200
Scaffold-122	93.7	127	7	1	3567896	3568022	157998	157873	1e-45	189
Scaffold-122	92.25	129	8	2	1631663	1631791	157997	157871	2e-43	182
Scaffold-122	94.87	117	5	1	1156425	1156541	157988	157873	2e-43	182
Scaffold-122	94.02	117	7	0	294059	294175	157871	157987	2e-42	178
Scaffold-122	94.55	110	6	0	1206222	1206331	157986	157877	4e-40	171
Scaffold-122	94.5	109	6	0	651347	651455	157980	157872	1e-39	169
Scaffold-122	92.98	114	8	0	1362616	1362729	157874	157987	5e-39	167
Scaffold-122	96	100	4	0	153572	153671	157966	157867	6e-38	163
Scaffold-122	94.29	105	5	1	1434776	1434880	157971	157868	8e-37	159
Scaffold-122	85.71	154	17	4	4618591	4618741	157871	158022	3e-36	158
Scaffold-122	95.79	95	3	1	5251404	5251498	157867	157960	1e-34	152
Scaffold-122	93.33	75	3	2	3365119	3365193	157861	157933	8e-22	110
Scaffold-122	95.56	45	2	0	1104595	1104639	157908	157952	1e-10	73.1
Scaffold-1221	91.03	223	16	3	21670	21888	158087	157865	1e-80	298
Scaffold-1221	90.74	216	15	4	22006	22216	158087	157872	3e-76	283
Scaffold-1221	94.93	138	7	0	21415	21552	158002	157865	3e-56	217
Scaffold-123	94.09	254	15	0	232648	232901	157871	158124	7e-106	387
Scaffold-123	93.65	252	15	1	514244	514495	157871	158121	2e-102	375
Scaffold-123	93.16	234	15	1	513470	513703	157871	158103	2e-92	342
Scaffold-123	87.79	131	7	5	266046	266176	157874	157995	5e-33	145
Scaffold-124	94.07	253	15	0	303063	303315	157871	158123	3e-105	385
Scaffold-124	94.02	251	15	0	1010190	1010440	158124	157874	3e-104	381
Scaffold-124	93.08	260	17	1	417012	417270	158123	157864	1e-103	379
Scaffold-124	93.85	244	15	0	542839	543082	157882	158125	3e-100	368
Scaffold-124	91.24	251	22	0	753456	753706	158124	157874	2e-92	342
Scaffold-124	91.43	245	19	2	93794	94036	158109	157865	3e-90	335
Scaffold-124	97.34	188	5	0	148917	149104	157871	158058	8e-86	320
Scaffold-124	93.82	178	10	1	674577	674753	157865	158042	1e-69	267
Scaffold-124	93.4	106	3	4	77794	77895	157865	157970	8e-36	154
Scaffold-124	87.5	72	7	2	545975	546045	157866	157936	4e-14	82.4
Scaffold-12418	96.19	105	4	0	717	821	157874	157978	2e-44	172
Scaffold-12428	96.13	155	6	0	160	314	157871	158025	6e-69	254
Scaffold-12458	94.81	77	4	0	300	376	157949	157873	6e-29	121
Scaffold-12497	94.69	207	11	0	657	863	158121	157915	2e-89	322
Scaffold-125	92.02	263	19	2	678985	679246	158123	157862	3e-100	368
Scaffold-125	93.06	216	14	1	649348	649562	158087	157872	4e-84	315
Scaffold-125	94.44	180	9	1	667675	667854	158124	157946	2e-72	276
Scaffold-125	96.38	138	5	0	214030	214167	157876	158013	5e-58	228
Scaffold-125	95.04	141	7	0	597717	597857	157869	158009	3e-56	222
Scaffold-125	95.62	137	5	1	1214285	1214420	157869	158005	3e-55	219
Scaffold-125	92.36	144	10	1	630700	630843	158004	157862	9e-51	204
Scaffold-125	87.82	156	10	1	1091647	1091793	158029	157874	7e-42	174
Scaffold-12536	89.17	240	25	1	566	804	158113	157874	3e-82	298
Scaffold-12586	98.04	102	2	0	573	674	157922	158023	4e-46	178
Scaffold-126	95.72	257	11	0	231786	232042	158127	157871	5e-114	414
Scaffold-126	92.09	253	20	0	1055024	1055276	158124	157872	9e-97	357
Scaffold-126	95.8	143	6	0	1059207	1059349	157874	158016	6e-59	231
Scaffold-126	94.37	142	8	0	679089	679230	157873	158014	4e-55	219
Scaffold-126	98.28	116	2	0	1350075	1350190	157912	158027	1e-50	204
Scaffold-126	94.5	109	5	1	503817	503925	157876	157983	2e-39	167
Scaffold-126	97.7	87	2	0	1351777	1351863	157959	157873	2e-34	150
Scaffold-126	93.59	78	4	1	177436	177513	158015	157939	6e-24	115
Scaffold-1262	90.31	196	15	3	17623	17816	157865	158058	2e-67	254
Scaffold-12631	94.44	252	11	2	531	779	158124	157873	2e-108	385
Scaffold-127	94.25	261	14	1	617239	617498	157864	158124	3e-109	398
Scaffold-127	92.69	260	19	0	77389	77648	158124	157865	2e-102	375
Scaffold-127	96	100	4	0	123835	123934	157971	157872	1e-38	163
Scaffold-127	90.91	121	11	0	3420	3540	157873	157993	1e-38	163
Scaffold-128	91.92	260	20	1	384465	384723	157865	158124	1e-98	363
Scaffold-128	89.87	237	23	1	203435	203670	157874	158110	7e-81	303
Scaffold-128	94.5	109	4	2	1095035	1095143	157874	157980	1e-39	167
Scaffold-1281	95.29	255	12	0	4938	5192	158119	157865	6e-113	405
Scaffold-12886	95.31	213	9	1	192	404	157867	158078	5e-94	337
Scaffold-129	95.04	262	13	0	400843	401104	157863	158124	1e-113	412
Scaffold-129	93.68	253	15	1	150026	150277	157872	158124	5e-103	377
Scaffold-129	92.21	244	18	1	766670	766913	158124	157882	5e-93	344
Scaffold-129	92.82	181	13	0	1057738	1057918	158054	157874	1e-68	263
Scaffold-1292	88.19	254	19	4	5888	6133	158121	157871	4e-79	292
Scaffold-1292	88.54	192	18	3	22346	22533	158062	157871	4e-60	230
Scaffold-12980	82.21	253	16	11	398	624	158126	157877	4e-50	191
Scaffold-13	95.37	259	12	0	725714	725972	158125	157867	3e-113	412
Scaffold-13	94.51	255	13	1	1886434	1886688	158126	157873	5e-107	392
Scaffold-13	94.47	253	14	0	2173846	2174098	157872	158124	2e-106	390
Scaffold-13	93.08	260	18	0	2875199	2875458	157865	158124	1e-103	381
Scaffold-13	94.98	239	12	0	905844	906082	158108	157870	5e-102	375
Scaffold-13	95	240	11	1	2702189	2702427	157885	158124	5e-102	375
Scaffold-13	92.41	237	18	0	1728514	1728750	158123	157887	6e-91	339
Scaffold-13	90.38	208	10	3	735691	735889	158071	157865	1e-68	265
Scaffold-13	91.23	171	14	1	1602270	1602440	157852	158021	1e-58	231
Scaffold-13	94.92	118	6	0	1858085	1858202	157924	158041	8e-45	185
Scaffold-130	92.49	253	14	2	958769	959016	158125	157873	6e-97	357
Scaffold-130	91.83	257	12	3	82823	83077	157873	158122	9e-95	350
Scaffold-130	91.12	259	15	4	889792	890048	158123	157871	4e-93	344
Scaffold-1300	96.17	183	7	0	22450	22632	157864	158046	3e-81	300
Scaffold-1308	95.96	223	9	0	29286	29508	157904	158126	3e-100	363
Scaffold-1308	89.16	203	20	2	26900	27101	158123	157922	7e-67	252
Scaffold-131	97.96	147	3	0	857669	857815	157874	158020	2e-66	255
Scaffold-131	92.67	150	11	0	393059	393208	158025	157876	9e-55	217
Scaffold-131	89.86	138	12	2	7187	7323	158020	157884	2e-42	176
Scaffold-1319	94	250	14	1	17851	18100	158124	157876	1e-104	377
Scaffold-132	93.49	261	13	4	691165	691422	157865	158124	6e-105	385
Scaffold-132	93	257	16	2	2425783	2426038	157870	158125	1e-101	374
Scaffold-132	92.91	254	18	0	1253029	1253282	158125	157872	2e-100	370
Scaffold-132	94.37	213	12	0	2518750	2518962	157865	158077	1e-87	327
Scaffold-132	93.06	216	14	1	1509890	1510104	158087	157872	8e-84	315
Scaffold-132	89.41	236	13	2	547517	547740	158105	157870	2e-75	287
Scaffold-132	86.43	258	27	3	2470136	2470386	157865	158121	4e-72	276
Scaffold-132	83	247	19	6	2295315	2295538	157873	158119	7e-50	202
Scaffold-132	88.89	162	18	0	1656945	1657106	157957	158118	2e-49	200
Scaffold-132	92.75	138	8	1	2207974	2208111	158006	157871	8e-49	198
Scaffold-132	89.78	137	10	3	2517346	2517480	158042	157908	5e-41	172
Scaffold-132	96.81	94	3	0	477371	477464	158011	157918	1e-36	158
Scaffold-132	94	100	6	0	700778	700877	157981	157882	7e-35	152
Scaffold-132	91.43	105	9	0	694237	694341	157981	157877	1e-32	145
Scaffold-132	92.22	90	6	1	2226669	2226758	157970	157882	4e-27	126
Scaffold-132	92.22	90	2	2	2454723	2454808	157965	157877	5e-26	122
Scaffold-132	85.47	117	14	3	232691	232805	157988	157873	7e-25	119
Scaffold-132	91.76	85	2	2	2455283	2455363	157960	157877	3e-23	113
Scaffold-132	95.38	65	3	0	1209059	1209123	157877	157941	2e-20	104
Scaffold-132	83.64	110	9	6	1455486	1455586	158005	157896	1e-17	95.3
Scaffold-13285	96.63	89	2	1	1	88	157957	157869	1e-36	147
Scaffold-133	94.51	255	14	0	910988	911242	157871	158125	9e-108	394
Scaffold-133	92.8	250	14	1	2228789	2229038	158110	157865	3e-97	359
Scaffold-133	92.49	253	16	3	246417	246666	157872	158124	3e-97	359
Scaffold-133	94.27	227	12	1	583691	583917	157871	158096	3e-93	346
Scaffold-133	89.45	256	24	2	2029633	2029885	157866	158121	2e-85	320
Scaffold-133	94.16	154	9	0	1417121	1417274	157872	158025	6e-60	235
Scaffold-133	95.71	140	6	0	245793	245932	157871	158010	3e-57	226
Scaffold-133	92.03	138	10	1	370576	370712	157871	158008	4e-47	193
Scaffold-133	96.88	96	3	0	1527686	1527781	157871	157966	1e-37	161
Scaffold-133	93.81	97	2	1	1212300	1212392	157870	157966	4e-32	143
Scaffold-133	83.66	153	11	4	146547	146685	158023	157871	8e-29	132
Scaffold-1334	91.67	108	9	0	16003	16110	157984	157877	3e-36	150
Scaffold-1339	88.57	105	10	2	4393	4495	157971	157867	5e-29	126
Scaffold-134	86.36	242	22	4	649728	649958	157882	158123	8e-66	254
Scaffold-134	94.08	152	9	0	923368	923519	157874	158025	4e-59	231
Scaffold-134	89.62	183	13	5	626525	626704	158045	157866	5e-58	228
Scaffold-134	89.66	174	12	5	66193	66362	157874	158045	1e-54	217
Scaffold-134	86.51	126	13	4	502576	502701	157868	157989	3e-30	135
Scaffold-135	93.65	252	16	0	1058057	1058308	158119	157868	4e-103	377
Scaffold-135	94.27	192	11	0	656006	656197	158067	157876	4e-78	294
Scaffold-135	93.44	183	11	1	626680	626861	158058	157876	7e-71	270
Scaffold-135	90.38	208	13	5	231356	231560	157874	158077	9e-70	267
Scaffold-135	90.13	152	8	7	1042219	1042364	158045	157895	6e-47	191
Scaffold-135	89.21	139	12	2	1017074	1017210	157908	158045	8e-41	171
Scaffold-135	94.05	84	5	0	802055	802138	157966	157883	5e-28	128
Scaffold-135	91.21	91	3	2	834266	834356	157956	157871	3e-25	119
Scaffold-135	94.74	76	4	0	833744	833819	158025	157950	3e-25	119
Scaffold-1351	95.76	165	7	0	27821	27985	158034	157870	3e-71	267
Scaffold-1357	94.19	258	14	1	17509	17766	158128	157872	4e-109	392
Scaffold-136	94.65	243	13	0	605940	606182	157882	158124	4e-103	377
Scaffold-136	93.63	251	16	0	536277	536527	158123	157873	1e-102	375
Scaffold-136	92.73	220	10	2	3127	3340	158124	157905	1e-83	313
Scaffold-136	88.12	261	14	5	992450	992710	158126	157883	4e-78	294
Scaffold-136	95.49	133	5	1	300413	300544	158002	157870	4e-53	211
Scaffold-137	93.25	252	17	0	932611	932862	158124	157873	3e-101	372
Scaffold-137	96.69	181	6	0	344034	344214	158054	157874	3e-80	302
Scaffold-137	96.67	180	6	0	1244130	1244309	158050	157871	1e-79	300
Scaffold-137	95.15	165	7	1	1414843	1415006	157867	158031	2e-67	259
Scaffold-137	93.92	148	9	0	624021	624168	157876	158023	8e-57	224
Scaffold-137	96.03	126	5	0	513991	514116	158015	157890	3e-51	206
Scaffold-137	88.24	153	8	2	559380	559522	157873	158025	8e-42	174
Scaffold-137	93.2	103	6	1	732498	732599	157980	157878	1e-34	150
Scaffold-13751	95.17	207	9	1	547	752	157869	158075	1e-90	326
Scaffold-138	94.33	247	12	2	942133	942377	158120	157874	4e-103	377
Scaffold-138	96.02	226	9	0	504186	504411	158098	157873	2e-100	368
Scaffold-138	91.63	251	18	2	324400	324648	158113	157864	4e-93	344
Scaffold-138	92.93	184	12	1	537273	537455	157871	158054	9e-70	267
Scaffold-138	93.12	160	10	1	490633	490791	158037	157878	9e-60	233
Scaffold-1387	94.12	255	14	1	21633	21886	157871	158125	2e-107	387
Scaffold-13875	94.86	253	13	0	292	544	157872	158124	8e-112	396
Scaffold-139	93.28	253	17	0	60690	60942	158124	157872	5e-102	374
Scaffold-139	92.05	264	15	3	114844	115102	158124	157862	9e-100	366
Scaffold-139	97.26	146	4	0	779631	779776	157873	158018	3e-64	248
Scaffold-139	95.92	147	4	2	231379	231524	158016	157871	7e-61	237
Scaffold-139	87.18	117	13	2	304899	305015	157981	157867	4e-29	132
Scaffold-14	94.64	261	13	1	1046054	1046314	157865	158124	2e-110	403
Scaffold-14	94.09	254	15	0	2728451	2728704	157871	158124	2e-105	387
Scaffold-14	93.6	250	15	1	2077559	2077807	158123	157874	6e-101	372
Scaffold-14	92.94	255	14	2	1177136	1177386	158126	157872	8e-100	368
Scaffold-14	93.28	238	15	1	781799	782035	158120	157883	3e-94	350
Scaffold-14	94.17	223	13	0	2156440	2156662	157865	158087	2e-91	340
Scaffold-14	91.09	247	13	2	717293	717530	158123	157877	5e-87	326
Scaffold-14	96.49	171	4	2	190869	191037	158041	157871	1e-73	281
Scaffold-14	94.34	159	9	0	923844	924002	158043	157885	1e-62	244
Scaffold-14	94.16	154	9	0	1943539	1943692	157867	158020	8e-60	235
Scaffold-14	89.68	155	13	3	1051158	1051311	157876	158028	1e-47	195
Scaffold-14	85.93	135	16	3	642721	642853	157877	158010	2e-31	141
Scaffold-14	90.91	99	9	0	2936616	2936714	157975	158073	3e-29	134
Scaffold-14	91.94	62	3	1	2117767	2117826	157984	158045	9e-15	86.1
Scaffold-140	93.5	246	16	0	763610	763855	158115	157870	9e-100	366
Scaffold-140	94.3	228	12	1	1008444	1008671	158100	157874	3e-94	348
Scaffold-140	94.47	217	11	1	94740	94956	157872	158087	9e-90	333
Scaffold-140	92.71	192	14	0	755553	755744	157875	158066	4e-73	278
Scaffold-140	95.83	144	6	0	422480	422623	157874	158017	1e-59	233
Scaffold-140	90.17	173	9	3	718958	719122	157882	158054	3e-55	219
Scaffold-140	93.33	120	7	1	267953	268072	157986	157868	2e-42	176
Scaffold-140	87.59	137	15	2	937995	938130	158009	157874	6e-37	158
Scaffold-140	90.18	112	10	1	96377	96488	157874	157984	5e-33	145
Scaffold-141	95.7	256	9	2	382522	382775	157870	158125	4e-113	411
Scaffold-141	94.81	154	7	1	496466	496618	158026	157873	2e-61	239
Scaffold-141	93.12	160	10	1	339105	339263	158014	157855	9e-60	233
Scaffold-141	91.93	161	9	1	495509	495665	157865	158025	2e-56	222
Scaffold-141	93.24	74	5	0	870266	870339	158050	158123	2e-22	110
Scaffold-14257	94.67	75	3	1	3	76	157947	157873	3e-27	115
Scaffold-143	93.82	259	16	0	726962	727220	157866	158124	6e-107	390
Scaffold-143	93.2	250	17	0	1060303	1060552	158123	157874	3e-100	368
Scaffold-143	91.83	257	19	2	426802	427056	157867	158123	6e-97	357
Scaffold-143	93.14	175	12	0	17259	17433	158045	157871	6e-67	257
Scaffold-1437	95.69	255	11	0	21767	22021	158126	157872	1e-114	411
Scaffold-1438	91.36	243	21	0	13244	13486	158124	157882	2e-91	333
Scaffold-14397	97.4	154	4	0	471	624	158024	157871	9e-72	263
Scaffold-144	94.62	260	13	1	455270	455529	157867	158125	3e-110	401
Scaffold-144	94.82	251	13	0	873128	873378	158126	157876	2e-107	392
Scaffold-144	94.74	247	12	1	1082499	1082744	157878	158124	9e-105	383
Scaffold-144	93.05	259	17	1	543573	543831	158124	157867	4e-103	377
Scaffold-144	92.83	251	17	1	87835	88085	158126	157877	1e-98	363
Scaffold-144	89.56	249	11	4	775528	775762	157873	158120	3e-80	302
Scaffold-1444	93.8	258	16	0	76126	76383	157867	158124	1e-106	388
Scaffold-1444	94.14	256	14	1	654685	654939	158126	157871	1e-106	388
Scaffold-1444	90.34	176	14	2	545428	545603	157868	158040	3e-58	228
Scaffold-1444	89.21	139	12	2	496250	496386	157908	158045	5e-41	171
Scaffold-145	95.62	251	11	0	313228	313478	157872	158122	6e-111	403
Scaffold-145	94.98	239	12	0	942577	942815	157873	158111	1e-102	375
Scaffold-145	97.02	168	5	0	562642	562809	158044	157877	9e-75	283
Scaffold-145	97.16	141	4	0	259476	259616	157871	158011	2e-61	239
Scaffold-145	95.8	143	4	2	11759	11901	158010	157870	1e-58	230
Scaffold-145	87.29	118	10	3	60424	60541	157874	157986	1e-28	130
Scaffold-145	90.1	101	3	1	863403	863496	157865	157965	5e-27	124
Scaffold-146	94.49	254	14	0	444904	445157	158118	157865	1e-107	392
Scaffold-146	93.85	260	16	0	338160	338419	157866	158125	1e-107	392
Scaffold-146	92.8	250	16	1	954133	954380	158124	157875	4e-98	361
Scaffold-146	92.71	247	18	0	810658	810904	157871	158117	5e-97	357
Scaffold-146	91.97	249	16	1	464159	464407	157871	158115	1e-93	346
Scaffold-146	92.54	228	16	1	954769	954995	158102	157875	1e-87	326
Scaffold-146	96.09	179	7	0	455497	455675	157871	158049	1e-77	292
Scaffold-146	94.03	134	8	0	332009	332142	157873	158006	7e-51	204
Scaffold-146	87.29	118	7	1	645840	645949	157872	157989	4e-28	128
Scaffold-1461	92	150	12	0	1681	1830	157872	158021	1e-54	211
Scaffold-147	93.61	266	16	1	648864	649129	157864	158128	1e-108	396
Scaffold-147	95.08	244	12	0	200341	200584	157865	158108	3e-105	385
Scaffold-147	94.31	246	14	0	505503	505748	157880	158125	5e-103	377
Scaffold-147	92.83	251	16	1	758497	758747	158124	157876	1e-98	363
Scaffold-147	94.08	152	9	0	633685	633836	158025	157874	4e-59	231
Scaffold-147	94.5	109	6	0	487617	487725	157867	157975	3e-40	169
Scaffold-147	87.33	150	12	5	1136746	1136894	158018	157875	4e-39	165
Scaffold-147	91.92	99	8	0	395310	395408	157963	157865	3e-31	139
Scaffold-1475	96.23	159	6	0	24853	25011	157874	158032	1e-69	261
Scaffold-148	96	150	6	0	242089	242238	158025	157876	4e-63	244
Scaffold-148	85.26	251	20	3	146772	147005	158125	157875	1e-62	243
Scaffold-148	96.08	102	4	0	225768	225869	157966	157865	9e-40	167
Scaffold-1482	92.94	255	16	1	23163	23415	157872	158126	2e-102	370
Scaffold-149	95.29	255	12	0	767530	767784	157871	158125	2e-111	405
Scaffold-149	94.53	256	14	0	321379	321634	157869	158124	1e-108	396
Scaffold-149	94.09	254	13	1	862886	863137	158124	157871	2e-105	385
Scaffold-149	93.93	247	15	0	561117	561363	158124	157878	5e-102	374
Scaffold-149	90.8	250	22	1	568252	568501	158124	157876	8e-90	333
Scaffold-149	94.44	198	10	1	912544	912741	157867	158063	7e-81	303
Scaffold-149	90.96	188	8	2	320074	320252	158054	157867	4e-63	244
Scaffold-149	95.77	71	3	0	157527	157597	157944	157874	3e-24	115
Scaffold-1498	92.12	203	12	4	159577	159775	157868	158070	4e-75	283
Scaffold-15	94.36	266	14	1	6258193	6258458	158125	157861	4e-111	407
Scaffold-15	94.42	251	14	0	6317600	6317850	158123	157873	5e-105	387
Scaffold-15	93.75	256	15	1	2818769	2819023	158124	157869	6e-104	383
Scaffold-15	93.08	260	18	0	2085861	2086120	157865	158124	2e-103	381
Scaffold-15	94.35	248	13	1	7025998	7026245	157874	158120	8e-103	379
Scaffold-15	92.91	254	17	1	6310995	6311247	158124	157871	2e-99	368
Scaffold-15	92.68	246	17	1	4542271	4542516	157880	158124	5e-95	353
Scaffold-15	95.81	215	9	0	5852033	5852247	158096	157882	2e-93	348
Scaffold-15	90.49	263	23	2	6461388	6461649	158126	157865	8e-93	346
Scaffold-15	95.33	214	10	0	2032878	2033091	157883	158096	4e-91	340
Scaffold-15	89.02	255	24	2	2616881	2617135	158121	157871	8e-83	313
Scaffold-15	88.3	265	24	6	2306083	2306342	157862	158124	3e-82	311
Scaffold-15	94.85	194	10	0	5198160	5198353	158058	157865	5e-80	303
Scaffold-15	96.15	182	7	0	1406447	1406628	158046	157865	2e-78	298
Scaffold-15	96.11	180	7	0	2642807	2642986	157873	158052	3e-77	294
Scaffold-15	94.59	185	10	0	2176978	2177162	158058	157874	5e-75	287
Scaffold-15	87.8	254	11	6	791779	792013	157873	158125	8e-73	279
Scaffold-15	90.73	205	19	0	6526587	6526791	157866	158070	4e-71	274
Scaffold-15	94.71	170	7	2	5368831	5368998	158047	157878	8e-68	263
Scaffold-15	91.94	186	9	1	6503018	6503197	157873	158058	1e-65	255
Scaffold-15	94.05	168	9	1	6270924	6271090	157875	158042	5e-65	254
Scaffold-15	86.12	245	17	8	5808908	5809135	158120	157876	2e-63	248
Scaffold-15	96.38	138	5	0	4390736	4390873	158010	157873	3e-57	228
Scaffold-15	92.67	150	11	0	3443055	3443204	158022	157873	7e-54	217
Scaffold-15	90.24	164	7	5	209049	209211	157870	158025	1e-50	206
Scaffold-15	94.7	132	7	0	6796834	6796965	158007	157876	1e-50	206
Scaffold-15	83.8	216	26	7	6281367	6281577	157871	158082	8e-48	196
Scaffold-15	87.79	172	15	4	2299829	2299997	157877	158045	8e-48	196
Scaffold-15	95.83	120	5	0	6909813	6909932	157989	157870	3e-47	195
Scaffold-15	91.55	142	5	1	5616659	5616793	158024	157883	1e-45	189
Scaffold-15	80.38	260	40	8	7018417	7018669	157865	158120	5e-45	187
Scaffold-15	92.74	124	8	1	6912964	6913087	157874	157996	3e-42	178
Scaffold-15	94.23	104	4	2	2508851	2508952	157971	157868	4e-36	158
Scaffold-15	84.21	171	18	5	1648731	1648893	158045	157876	4e-36	158
Scaffold-15	95.88	97	3	1	1402213	1402309	157966	157871	1e-35	156
Scaffold-15	89.06	128	10	4	1897087	1897212	157873	157998	1e-35	156
Scaffold-15	93.14	102	5	2	4625457	4625557	157971	157871	2e-33	148
Scaffold-15	95.65	92	3	1	3193774	3193864	157872	157963	9e-33	147
Scaffold-15	93.83	81	4	1	4256732	4256812	157871	157950	5e-25	121
Scaffold-15	97.18	71	2	0	2548654	2548724	157871	157941	5e-25	121
Scaffold-15	89	100	6	3	2463370	2463465	158012	157914	2e-24	119
Scaffold-15	82.52	143	15	5	4431858	4431992	158007	157867	7e-24	117
Scaffold-15	83.59	128	16	3	5830624	5830750	157862	157985	2e-23	115
Scaffold-15	93.59	78	4	1	913741	913817	157865	157942	2e-23	115
Scaffold-15	97.06	68	1	1	6729324	6729390	157874	157941	9e-23	113
Scaffold-15	95	60	3	0	4058669	4058728	157933	157874	3e-17	95.3
Scaffold-15	81.98	111	18	2	1434533	1434642	157862	157971	1e-16	93.5
Scaffold-150	95.52	223	9	1	1022373	1022594	158082	157860	2e-96	355
Scaffold-150	95.21	188	9	0	476962	477149	158058	157871	4e-79	298
Scaffold-150	95.68	162	7	0	143400	143561	158032	157871	5e-68	261
Scaffold-150	92.96	142	8	2	19510	19649	158010	157869	2e-51	206
Scaffold-150	96.26	107	4	0	301435	301541	157872	157978	2e-42	176
Scaffold-150	93.07	101	6	1	387564	387663	157966	157866	1e-33	147
Scaffold-150	94.38	89	3	2	62663	62750	157883	157970	3e-30	135
Scaffold-15099	94.9	255	11	2	1365087	1365340	158113	157860	5e-109	398
Scaffold-15099	93.77	257	15	1	732148	732404	158122	157867	4e-105	385
Scaffold-15099	94.05	252	15	0	872060	872311	157873	158124	1e-104	383
Scaffold-15099	93.55	248	16	0	637999	638246	157878	158125	1e-100	370
Scaffold-15099	92.55	255	18	1	639121	639375	157873	158126	5e-99	364
Scaffold-15099	93.44	244	15	1	362303	362545	158125	157882	6e-98	361
Scaffold-15099	95.43	219	9	1	108909	109126	158087	157869	5e-94	348
Scaffold-15099	96.19	210	8	0	105836	106045	158087	157878	6e-93	344
Scaffold-15099	90.87	252	21	1	575768	576019	158123	157874	1e-90	337
Scaffold-15099	90.73	248	22	1	1457084	1457330	158120	157873	2e-88	329
Scaffold-15099	90.69	247	20	2	617323	617568	158126	157882	2e-87	326
Scaffold-15099	90.82	196	18	0	1498516	1498711	158071	157876	2e-68	263
Scaffold-15099	93.51	154	9	1	151261	151413	158025	157872	7e-58	228
Scaffold-15099	84.11	214	25	7	1022793	1023002	157912	158120	5e-49	198
Scaffold-15099	97.33	75	2	0	1031788	1031862	157877	157951	7e-28	128
Scaffold-15099	90.59	85	8	0	1031862	1031946	158037	158121	2e-23	113
Scaffold-151	87.55	249	12	8	610601	610831	157877	158124	7e-71	270
Scaffold-151	93.79	145	9	0	582779	582923	157876	158020	2e-55	219
Scaffold-151	96.15	104	4	0	88300	88403	157872	157975	7e-41	171
Scaffold-151	93.4	106	7	0	764094	764199	157872	157977	5e-37	158
Scaffold-15194	93.7	254	16	0	1	254	158124	157871	2e-107	381
Scaffold-152	93.36	256	16	1	78437	78692	158125	157871	4e-103	377
Scaffold-152	91.97	249	16	2	336043	336287	157875	158123	1e-93	346
Scaffold-153	94.25	261	14	1	581985	582244	157865	158125	3e-109	398
Scaffold-153	94.78	249	13	0	318341	318589	157876	158124	2e-106	388
Scaffold-153	92.72	261	19	0	885072	885332	158125	157865	4e-103	377
Scaffold-153	92.28	246	19	0	807124	807369	158123	157878	9e-95	350
Scaffold-153	95.57	203	9	0	562357	562559	158073	157871	1e-87	326
Scaffold-153	89.84	256	20	2	620193	620448	157875	158124	5e-87	324
Scaffold-153	94.51	182	9	1	582244	582424	157872	158053	1e-73	279
Scaffold-1536	91.61	155	13	0	19824	19978	158025	157871	8e-56	215
Scaffold-154	95.49	266	12	0	1001292	1001557	157860	158125	2e-117	425
Scaffold-154	94.07	253	15	0	606190	606442	157871	158123	3e-105	385
Scaffold-154	96.15	156	6	0	886440	886595	158026	157871	2e-66	255
Scaffold-154	95.59	136	6	0	899857	899992	158006	157871	3e-55	219
Scaffold-154	90.68	118	7	1	44256	44369	157864	157981	9e-36	154
Scaffold-155	89.53	258	17	3	99411	99668	158124	157877	2e-85	318
Scaffold-155	86.38	235	26	5	532276	532506	158109	157877	2e-65	252
Scaffold-155	85.23	149	19	3	326402	326548	158029	157882	9e-35	150
Scaffold-1551	96.15	156	5	1	1522	1677	158025	157871	2e-67	254
Scaffold-156	92.49	253	19	0	236238	236490	157871	158123	1e-98	363
Scaffold-156	85.88	255	25	9	603111	603361	158123	157876	5e-68	261
Scaffold-156	95.27	148	7	0	875269	875416	158021	157874	3e-60	235
Scaffold-156	92.54	134	10	0	566049	566182	157997	157864	2e-47	193
Scaffold-1560	93.33	255	17	0	14272	14526	157871	158125	9e-105	377
Scaffold-157	95.98	249	10	0	329851	330099	158125	157877	2e-111	405
Scaffold-157	92.69	260	18	1	778495	778754	158120	157862	5e-102	374
Scaffold-157	93.7	238	14	1	557763	558000	158124	157888	2e-96	355
Scaffold-157	92.98	171	12	0	914718	914888	158042	157872	8e-65	250
Scaffold-157	94.9	98	5	0	789509	789606	157866	157963	7e-36	154
Scaffold-157	92.78	97	7	0	732586	732682	157961	157865	5e-32	141
Scaffold-1575	94.84	252	13	0	20778	21029	158123	157872	9e-110	394
Scaffold-1575	95.05	202	8	2	21139	21340	158058	157859	2e-86	316
Scaffold-158	93.53	201	12	1	155120	155320	158066	157867	3e-79	298
Scaffold-158	95.93	172	7	0	857213	857384	158043	157872	1e-73	279
Scaffold-1585	95.24	84	3	1	2893	2976	157868	157950	7e-31	132
Scaffold-1588	96.99	133	4	0	3164	3296	158005	157873	4e-58	224
Scaffold-1588	94.57	92	5	0	46056	46147	158007	157916	1e-33	143
Scaffold-159	95.79	95	3	1	972937	973031	157960	157867	3e-35	152
Scaffold-16	94.64	261	14	0	2305716	2305976	158124	157864	6e-111	405
Scaffold-16	94.88	254	13	0	41545	41798	157873	158126	1e-108	398
Scaffold-16	93.8	258	15	1	691625	691882	158124	157868	2e-105	387
Scaffold-16	93.1	261	17	1	457382	457642	158129	157870	1e-103	381
Scaffold-16	95.76	236	10	0	1944853	1945088	157873	158108	1e-103	381
Scaffold-16	93.25	252	17	0	2960609	2960860	157874	158125	6e-101	372
Scaffold-16	92.08	265	17	3	188261	188525	157865	158125	2e-100	370
Scaffold-16	92.55	255	17	2	970688	970940	158124	157870	1e-98	364
Scaffold-16	92.8	250	18	0	1529348	1529597	158125	157876	4e-98	363
Scaffold-16	97.13	209	6	0	2974501	2974709	158079	157871	2e-95	353
Scaffold-16	92.46	252	11	3	1718869	1719113	158124	157874	2e-95	353
Scaffold-16	91.6	238	20	0	1742994	1743231	157865	158102	4e-88	329
Scaffold-16	88.94	217	14	4	869430	869636	158087	157871	5e-67	259
Scaffold-16	94.48	163	8	1	229770	229931	158024	157862	3e-64	250
Scaffold-16	96.67	150	5	0	1601658	1601807	158022	157873	3e-64	250
Scaffold-16	95.42	153	7	0	2788233	2788385	158019	157867	1e-62	244
Scaffold-16	95.33	150	7	0	474685	474834	157865	158014	7e-61	239
Scaffold-16	95.83	144	6	0	2835512	2835655	157874	158017	3e-59	233
Scaffold-16	92.45	159	9	3	944888	945043	157862	158020	2e-56	224
Scaffold-16	86.43	199	21	5	1487702	1487896	157889	158085	4e-53	213
Scaffold-16	94.78	134	7	0	1803770	1803903	157872	158005	5e-52	209
Scaffold-16	87.57	177	8	2	3401298	3401460	157871	158047	5e-47	193
Scaffold-16	91.79	134	11	0	836143	836276	157999	157866	2e-45	187
Scaffold-16	88.46	130	8	3	1941477	1941602	157997	157871	3e-34	150
Scaffold-16	85.03	147	13	5	717452	717590	158020	157875	2e-31	141
Scaffold-16	90	80	8	0	1803903	1803982	158038	158117	3e-20	104
Scaffold-16	98.04	51	1	0	990496	990546	157938	157888	7e-16	89.8
Scaffold-160	88.5	200	18	4	397882	398078	157875	158072	7e-61	237
Scaffold-160	94.66	131	7	0	421608	421738	157876	158006	7e-51	204
Scaffold-160	93.27	104	7	0	507293	507396	157977	157874	7e-36	154
Scaffold-16016	94.44	72	4	0	1	72	157945	157874	3e-26	111
Scaffold-16069	95.51	178	8	0	46	223	157877	158054	2e-78	285
Scaffold-16088	95.43	197	7	2	73	269	157864	158058	8e-87	313
Scaffold-161	95.26	253	10	2	423858	424108	158124	157872	8e-110	399
Scaffold-161	94.42	251	14	0	210800	211050	158126	157876	6e-106	387
Scaffold-161	93.44	259	17	0	350565	350823	158123	157865	2e-105	385
Scaffold-161	90.04	241	19	2	366023	366258	157882	158122	5e-82	307
Scaffold-161	90.25	236	20	2	909745	909978	157866	158100	2e-81	305
Scaffold-161	95.65	138	6	0	616713	616850	158006	157869	2e-56	222
Scaffold-161	95.65	138	6	0	519553	519690	158011	157874	2e-56	222
Scaffold-161	96.04	101	3	1	243252	243352	157971	157872	1e-38	163
Scaffold-1610	94.33	194	10	1	20283	20475	157865	158058	2e-80	296
Scaffold-1618	94.64	112	6	0	36821	36932	157871	157982	3e-43	174
Scaffold-1618	85.44	103	14	1	21519	21620	157971	157869	1e-22	106
Scaffold-162	95.12	164	8	0	471926	472089	158040	157877	1e-67	259
Scaffold-162	91.62	167	13	1	133937	134102	157875	158041	1e-58	230
Scaffold-162	93.92	148	9	0	490096	490243	158017	157870	5e-57	224
Scaffold-163	95.62	251	11	0	140331	140581	158124	157874	6e-111	403
Scaffold-163	94.47	253	14	0	921588	921840	157871	158123	5e-107	390
Scaffold-163	95.02	241	12	0	401131	401371	157884	158124	1e-103	379
Scaffold-163	90.6	266	20	5	13419	13683	157863	158124	3e-94	348
Scaffold-163	94.44	144	8	0	525506	525649	158064	157921	2e-56	222
Scaffold-163	93.06	72	5	0	813988	814059	157875	157946	2e-21	106
Scaffold-163	90.91	77	6	1	74614	74690	157931	158006	2e-20	102
Scaffold-1639	89.19	148	14	1	19762	19907	158124	157977	2e-46	183
Scaffold-164	91.37	255	13	4	698109	698354	158125	157871	5e-92	340
Scaffold-164	94.38	178	10	0	289677	289854	157875	158052	5e-72	274
Scaffold-1641	94.29	70	4	0	17545	17614	158060	158129	1e-23	108
Scaffold-16417	94.21	259	15	0	180	438	158124	157866	7e-112	396
Scaffold-165	95.93	246	10	0	335241	335486	157864	158109	8e-110	399
Scaffold-165	94.23	260	15	0	628730	628989	158124	157865	3e-109	398
Scaffold-165	92.54	134	9	1	570234	570366	157974	158107	5e-47	191
Scaffold-165	96.2	79	2	1	129499	129577	157950	157873	4e-28	128
Scaffold-16513	94.84	252	12	1	206	456	158124	157873	1e-110	392
Scaffold-1654	91.25	240	20	1	4681	4919	157865	158104	3e-89	326
Scaffold-16554	88.73	213	23	1	243	454	157884	158096	1e-70	259
Scaffold-16573	93.25	163	11	0	184	346	157865	158027	4e-65	241
Scaffold-16599	94.38	267	14	1	325	590	158137	157871	9e-116	409
Scaffold-166	91.89	259	19	2	833464	833721	157872	158129	4e-98	361
Scaffold-166	90.17	234	10	6	322617	322838	157867	158099	1e-77	292
Scaffold-166	95.3	149	6	1	708346	708493	157876	158024	2e-60	235
Scaffold-166	84.08	245	22	4	86724	86953	157871	158113	6e-56	220
Scaffold-166	91.22	148	8	3	175375	175517	157867	158014	1e-48	196
Scaffold-166	94.38	89	5	0	606912	607000	157876	157964	7e-31	137
Scaffold-1667	96.39	166	5	1	535	700	157873	158037	4e-73	272
Scaffold-167	94.92	256	12	1	147089	147344	157871	158125	8e-110	399
Scaffold-167	94.16	257	15	0	434931	435187	157865	158121	1e-107	392
Scaffold-167	96.18	131	5	0	171482	171612	158005	157875	3e-54	215
Scaffold-1675	92.5	240	10	1	14847	15078	157884	158123	1e-92	337
Scaffold-168	94.9	255	13	0	803791	804045	158125	157871	8e-110	399
Scaffold-168	94.05	252	14	1	807871	808122	157868	158118	3e-104	381
Scaffold-168	93.28	253	17	0	755452	755704	157873	158125	5e-102	374
Scaffold-168	93.42	152	10	0	536228	536379	157871	158022	1e-57	226
Scaffold-168	85.05	214	22	5	139652	139864	158069	157865	1e-52	209
Scaffold-168	91.16	147	8	1	806612	806753	158020	157874	4e-48	195
Scaffold-168	88.89	144	14	2	408500	408642	158016	157874	1e-42	176
Scaffold-16846	95.27	169	7	1	275	442	158033	157865	6e-73	267
Scaffold-1688	95.96	198	8	0	2305	2502	158069	157872	4e-88	322
Scaffold-169	95.28	254	12	0	632081	632334	157871	158124	6e-111	403
Scaffold-169	94.09	254	15	0	854931	855184	158124	157871	6e-106	387
Scaffold-169	93.31	254	16	1	182841	183094	158129	157877	4e-102	374
Scaffold-169	90.36	249	22	2	849991	850238	157876	158123	1e-87	326
Scaffold-169	90.91	242	21	1	537688	537928	157883	158124	5e-87	324
Scaffold-169	87.88	198	15	6	678030	678218	158125	157928	5e-57	224
Scaffold-17	95.75	259	10	1	1915376	1915633	158123	157865	7e-114	416
Scaffold-17	95.72	257	11	0	5576313	5576569	158123	157867	2e-113	414
Scaffold-17	95.38	260	11	1	5857359	5857617	157865	158124	9e-113	412
Scaffold-17	94.34	265	14	1	5137380	5137644	157865	158128	1e-110	405
Scaffold-17	95.29	255	12	0	1981871	1982125	157872	158126	1e-110	405
Scaffold-17	95.6	250	11	0	7890389	7890638	157873	158122	2e-109	401
Scaffold-17	94.59	259	11	2	2989654	2989910	158124	157867	2e-108	398
Scaffold-17	94.51	255	13	1	7081696	7081949	157871	158125	1e-106	392
Scaffold-17	93.82	259	16	0	7450847	7451105	157867	158125	4e-106	390
Scaffold-17	94.8	250	13	0	3502433	3502682	158123	157874	4e-106	390
Scaffold-17	94.44	252	14	0	2946813	2947064	158124	157873	1e-105	388
Scaffold-17	93.46	260	17	0	6869543	6869802	157865	158124	5e-105	387
Scaffold-17	94.42	251	14	0	5784799	5785049	157874	158124	5e-105	387
Scaffold-17	93.7	254	16	0	5850677	5850930	157871	158124	2e-103	381
Scaffold-17	93.33	255	17	0	7172119	7172373	157873	158127	3e-102	377
Scaffold-17	92.34	261	20	0	5543989	5544249	158125	157865	1e-100	372
Scaffold-17	93.06	245	17	0	6559967	6560211	158123	157879	1e-96	359
Scaffold-17	92.43	251	17	2	6488743	6488991	157874	158124	4e-96	357
Scaffold-17	91.7	253	21	0	5965881	5966133	158125	157873	2e-94	351
Scaffold-17	91.15	260	14	4	1994663	1994922	157875	158125	3e-92	344
Scaffold-17	91.57	249	17	4	2543263	2543508	158119	157872	4e-91	340
Scaffold-17	92.5	240	10	2	1244116	1244347	157864	158103	5e-90	337
Scaffold-17	96.08	204	8	0	3518737	3518940	158081	157878	7e-89	333
Scaffold-17	89.92	258	23	2	2364137	2364391	158124	157867	9e-88	329
Scaffold-17	94.61	204	10	1	1327623	1327825	157865	158068	2e-83	315
Scaffold-17	95.79	190	7	1	4624510	4624698	157865	158054	1e-80	305
Scaffold-17	90.95	221	19	1	3447573	3447792	157867	158087	9e-78	296
Scaffold-17	95.32	171	8	0	5709720	5709890	158044	157874	2e-70	272
Scaffold-17	90.69	204	16	3	6690675	6690876	157927	158129	2e-69	268
Scaffold-17	89.09	220	16	3	1216661	1216878	158125	157912	7e-69	267
Scaffold-17	96.23	159	6	0	7166263	7166421	157871	158029	3e-67	261
Scaffold-17	95.33	150	7	0	3013306	3013455	158029	157880	2e-60	239
Scaffold-17	93.38	151	10	0	1265564	1265714	157877	158027	4e-56	224
Scaffold-17	92	150	11	1	3623844	3623992	157871	158020	1e-51	209
Scaffold-17	81.36	236	38	5	5487413	5487644	157876	158109	6e-45	187
Scaffold-17	93.22	118	8	0	7517183	7517300	158125	158008	4e-41	174
Scaffold-17	84.66	176	21	5	4045205	4045375	158045	157871	6e-40	171
Scaffold-17	96.88	96	2	1	3150849	3150944	157965	157871	1e-36	159
Scaffold-17	92.66	109	5	1	4250395	4250500	157876	157984	6e-35	154
Scaffold-17	84.72	144	20	2	5477410	5477552	158018	157876	1e-31	143
Scaffold-17	90.18	112	5	1	1784608	1784713	157993	157882	4e-31	141
Scaffold-17	90.57	106	8	1	3786549	3786652	157978	157873	2e-30	139
Scaffold-17	93.83	81	4	1	6360367	6360447	157951	157872	6e-25	121
Scaffold-17	88.89	99	8	3	1951550	1951647	157903	157999	2e-24	119
Scaffold-17	95.83	72	3	0	4842780	4842851	157942	157871	7e-24	117
Scaffold-17	85.98	107	11	3	7656277	7656380	157977	158082	3e-22	111
Scaffold-170	91.34	254	8	5	448456	448695	157872	158125	3e-90	335
Scaffold-170	93.99	183	11	0	584293	584475	158058	157876	5e-73	278
Scaffold-170	94.52	146	8	0	959529	959674	158019	157874	2e-57	226
Scaffold-170	88.3	171	16	3	183992	184159	158045	157876	3e-50	202
Scaffold-170	93.89	131	8	0	76638	76768	157999	157869	4e-49	198
Scaffold-170	87.18	156	15	4	934808	934962	158025	157874	2e-41	172
Scaffold-170	95.56	90	2	1	875375	875462	157966	157877	2e-32	143
Scaffold-170	94.25	87	4	1	799054	799140	157950	157865	4e-29	132
Scaffold-17066	88.52	209	17	5	129	335	158077	157874	8e-67	246
Scaffold-17083	91.37	255	21	1	159	413	157871	158124	2e-97	348
Scaffold-1709	89.29	224	15	3	1236	1450	158123	157900	4e-73	272
Scaffold-171	93.75	256	16	0	469648	469903	158120	157865	2e-105	385
Scaffold-171	94.35	248	14	0	464675	464922	158124	157877	3e-104	381
Scaffold-171	85.38	212	15	6	232020	232221	157919	158124	2e-51	206
Scaffold-171	90.34	145	6	1	610264	610400	158015	157871	8e-45	183
Scaffold-1712	93.6	250	15	1	8008	8257	158115	157867	3e-103	372
Scaffold-17154	94.21	259	14	1	118	376	157871	158128	3e-111	394
Scaffold-1721	91.67	264	18	4	12506	12767	157865	158126	2e-100	363
Scaffold-1721	93.12	189	12	1	9443	9631	158058	157871	3e-74	276
Scaffold-173	92.91	254	17	1	924534	924787	158125	157873	3e-100	368
Scaffold-173	96.19	210	8	0	880648	880857	157871	158080	6e-93	344
Scaffold-173	95.32	171	8	0	298255	298425	158041	157871	3e-71	272
Scaffold-173	95.15	165	7	1	1317394	1317557	157865	158029	2e-67	259
Scaffold-173	95.51	156	7	0	900490	900645	158020	157865	1e-64	250
Scaffold-173	93.84	146	8	1	580286	580430	157870	158015	4e-55	219
Scaffold-173	92.22	90	7	0	249093	249182	157971	157882	6e-28	128
Scaffold-174	95.86	169	7	0	737001	737169	157871	158039	5e-72	274
Scaffold-174	97.53	81	2	0	882872	882952	157927	158007	2e-31	139
Scaffold-1741	93.8	258	16	0	965	1222	158124	157867	3e-108	388
Scaffold-175	94.62	260	13	1	141010	141268	157865	158124	2e-110	401
Scaffold-175	93.05	259	10	2	470962	471220	157874	158124	2e-101	372
Scaffold-175	93.05	187	13	0	739961	740147	158058	157872	5e-72	274
Scaffold-175	86.98	215	9	4	769636	769831	158087	157873	5e-57	224
Scaffold-175	90.78	141	13	0	590760	590900	157875	158015	2e-46	189
Scaffold-175	87.27	165	11	3	777287	777443	157865	158027	1e-43	180
Scaffold-17509	95.59	68	2	1	299	366	157932	157866	4e-25	108
Scaffold-17588	84.49	187	18	5	506	681	158120	157934	4e-45	174
Scaffold-176	95.18	249	12	0	132432	132680	158126	157878	4e-108	394
Scaffold-176	92.78	263	17	2	282711	282973	157865	158125	1e-103	379
Scaffold-176	93.25	252	17	0	411651	411902	157873	158124	2e-101	372
Scaffold-176	92.17	166	10	3	585839	586001	157873	158038	3e-59	231
Scaffold-177	95.26	190	9	0	376571	376760	158054	157865	2e-80	302
Scaffold-177	97.26	146	4	0	770138	770283	158016	157871	3e-64	248
Scaffold-177	94.83	116	6	0	801594	801709	157871	157986	3e-44	182
Scaffold-177	95.83	96	3	1	228447	228542	157965	157871	6e-36	154
Scaffold-177	89.6	125	5	1	161778	161894	158022	157898	2e-35	152
Scaffold-1774	89.8	255	14	2	212661	212903	158125	157871	3e-85	316
Scaffold-1774	90.67	75	7	0	27559	27633	158051	158125	3e-20	100
Scaffold-178	95.04	262	11	2	571302	571563	158125	157866	3e-113	411
Scaffold-178	94.66	262	13	1	565791	566051	157868	158129	2e-111	405
Scaffold-178	94.59	259	14	0	612722	612980	157871	158129	2e-110	401
Scaffold-178	92.77	249	17	1	660300	660548	157871	158118	1e-97	359
Scaffold-178	88.54	157	8	2	308609	308757	158020	157866	3e-44	182
Scaffold-178	94.23	104	6	0	665919	666022	157975	157872	1e-37	159
Scaffold-17884	94.19	258	15	0	280	537	158124	157867	3e-111	394
Scaffold-179	94.59	259	14	0	472271	472529	158125	157867	2e-110	401
Scaffold-179	92.64	258	16	3	221493	221749	158123	157868	2e-100	368
Scaffold-179	85.43	151	5	1	231370	231503	157872	158022	5e-32	141
Scaffold-18	94.9	255	11	1	617588	617842	157872	158124	2e-108	398
Scaffold-18	93.56	264	16	1	3010464	3010727	158124	157862	8e-107	392
Scaffold-18	94.82	251	13	0	5828903	5829153	157873	158123	8e-107	392
Scaffold-18	93.05	259	18	0	770354	770612	158124	157866	7e-103	379
Scaffold-18	92.66	259	18	1	59643	59901	158124	157867	1e-100	372
Scaffold-18	95.28	233	11	0	2868047	2868279	157873	158105	4e-100	370
Scaffold-18	91.06	246	16	1	3402082	3402321	157876	158121	2e-87	327
Scaffold-18	95.07	203	10	0	4389582	4389784	157871	158073	4e-85	320
Scaffold-18	90.04	241	23	1	3266294	3266533	157882	158122	2e-82	311
Scaffold-18	88.98	236	15	1	4654547	4654782	158096	157872	2e-73	281
Scaffold-18	95.38	173	8	0	4440432	4440604	157872	158044	9e-72	276
Scaffold-18	87.92	240	19	6	5038479	5038709	157867	158105	3e-71	274
Scaffold-18	95.65	161	7	0	665985	666145	157865	158025	9e-67	259
Scaffold-18	94.01	167	10	0	2084266	2084432	157871	158037	4e-65	254
Scaffold-18	91.8	183	13	2	5197103	5197283	157876	158058	4e-65	254
Scaffold-18	96.1	154	6	0	390680	390833	157872	158025	1e-64	252
Scaffold-18	94.34	159	7	1	5453578	5453736	158038	157882	9e-62	243
Scaffold-18	92.36	157	9	1	5022920	5023073	157864	158020	4e-55	220
Scaffold-18	91.3	161	10	3	5610506	5610662	158025	157865	5e-54	217
Scaffold-18	95.38	130	6	0	5278414	5278543	157865	157994	3e-51	207
Scaffold-18	93.7	127	8	0	1747770	1747896	157874	158000	3e-46	191
Scaffold-18	84.29	191	25	4	1307882	1308069	157909	158097	2e-43	182
Scaffold-18	97.4	77	2	0	4912227	4912303	157870	157946	2e-28	132
Scaffold-18	96.25	80	3	0	5531251	5531330	157950	157871	2e-28	132
Scaffold-18	81.87	171	17	4	218560	218717	158045	157876	2e-28	132
Scaffold-18	88.76	89	4	1	1711895	1711977	157960	157872	4e-20	104
Scaffold-18	95.38	65	3	0	4084610	4084674	157882	157946	4e-20	104
Scaffold-180	88.32	197	12	3	806564	806760	158124	157939	1e-57	226
Scaffold-180	92.81	153	11	0	515511	515663	157871	158023	2e-56	222
Scaffold-180	93.57	140	8	1	287471	287610	158002	157864	5e-52	207
Scaffold-1802	89.57	115	8	1	14713	14827	157983	157873	3e-34	143
Scaffold-1807	91.67	264	18	4	592	853	158126	157865	2e-100	363
Scaffold-181	93.77	257	12	2	564647	564903	158125	157873	8e-105	383
Scaffold-181	94.42	215	11	1	16770	16983	158087	157873	1e-88	329
Scaffold-181	86.5	200	21	6	127557	127752	158086	157889	3e-54	215
Scaffold-181	95.45	132	6	0	270327	270458	158004	157873	4e-53	211
Scaffold-181	94.49	127	4	2	565644	565768	157873	157998	1e-47	193
Scaffold-181	83.91	87	9	4	333328	333409	157959	157873	4e-13	78.7
Scaffold-18102	92.58	256	18	1	172	427	157871	158125	5e-103	366
Scaffold-182	97.37	152	4	0	82417	82568	158024	157873	1e-67	259
Scaffold-1826	91.27	126	10	1	704	829	157873	157997	1e-42	171
Scaffold-1826	91.27	126	10	1	1770	1895	157873	157997	1e-42	171
Scaffold-183	93.41	258	17	0	586610	586867	157867	158124	7e-105	383
Scaffold-183	94.05	252	15	0	50340	50591	157875	158126	7e-105	383
Scaffold-183	92.97	185	11	2	738833	739015	158061	157877	2e-70	268
Scaffold-183	94.08	152	8	1	699026	699176	158023	157872	1e-58	230
Scaffold-183	95.07	142	6	1	678357	678497	158071	157930	2e-56	222
Scaffold-183	92.45	159	5	3	36592	36750	158021	157870	6e-56	220
Scaffold-183	96.08	51	2	0	719153	719203	157891	157941	8e-15	84.2
Scaffold-184	94.44	252	13	1	719927	720177	158123	157872	5e-106	387
Scaffold-184	91.76	255	16	1	656349	656598	157871	158125	7e-95	350
Scaffold-184	91.32	219	15	3	822833	823051	158087	157873	1e-78	296
Scaffold-184	93.62	94	6	0	775111	775204	157873	157966	5e-32	141
Scaffold-1847	90.08	121	8	2	10004	10124	158024	157908	1e-37	154
Scaffold-185	96.46	254	9	0	50123	50376	157870	158123	6e-116	420
Scaffold-185	94.94	257	13	0	396218	396474	157869	158125	6e-111	403
Scaffold-185	95.28	254	11	1	63429	63681	157867	158120	2e-110	401
Scaffold-185	92.97	256	17	1	489028	489283	157872	158126	2e-101	372
Scaffold-185	92.28	259	19	1	452272	452530	158112	157855	7e-100	366
Scaffold-185	90.84	251	20	3	705778	706025	157874	158124	7e-90	333
Scaffold-185	95	120	5	1	806611	806730	157871	157989	6e-46	187
Scaffold-185	93.33	60	4	0	14522	14581	157932	157873	2e-16	89.8
Scaffold-18555	96.34	164	6	0	101	264	157871	158034	4e-74	270
Scaffold-186	94.09	254	15	0	361048	361301	158124	157871	6e-106	387
Scaffold-186	91.34	254	10	2	659987	660228	158124	157871	6e-91	337
Scaffold-186	90	260	15	1	805968	806216	157865	158124	1e-87	326
Scaffold-186	96.2	158	6	0	796571	796728	158031	157874	1e-67	259
Scaffold-186	94.19	155	8	1	339179	339333	158027	157874	2e-60	235
Scaffold-186	93.04	158	9	2	547134	547289	158039	157882	1e-58	230
Scaffold-186	88.62	167	7	1	841160	841314	158032	157866	1e-47	193
Scaffold-1862	96.92	65	2	0	10091	10155	157877	157941	3e-24	110
Scaffold-1863	95	160	7	1	532	691	158025	157867	1e-66	250
Scaffold-187	90.15	203	10	1	776278	776470	158084	157882	2e-66	255
Scaffold-187	96.03	151	6	0	878522	878672	158021	157871	1e-63	246
Scaffold-187	94.44	108	6	0	185989	186096	157978	157871	9e-40	167
Scaffold-187	94.19	86	4	1	407105	407190	157952	157868	1e-28	130
Scaffold-1873	96.99	166	5	0	14252	14417	158041	157876	2e-75	279
Scaffold-188	95.6	250	11	0	655349	655598	157875	158124	2e-110	401
Scaffold-188	96.41	223	8	0	58783	59005	158095	157873	2e-100	368
Scaffold-188	92.63	190	14	0	805188	805377	157881	158070	4e-72	274
Scaffold-188	92.63	190	14	0	806260	806449	157881	158070	4e-72	274
Scaffold-188	94.94	158	7	1	494796	494953	157867	158023	1e-63	246
Scaffold-188	94.35	124	7	0	358147	358270	157875	157998	5e-47	191
Scaffold-188	94.5	109	5	1	702993	703101	157868	157975	8e-40	167
Scaffold-189	93.25	252	16	1	273597	273847	157874	158125	6e-101	370
Scaffold-189	92.61	257	18	1	711184	711439	157865	158121	2e-100	368
Scaffold-189	91.73	254	20	1	708479	708731	157871	158124	2e-95	351
Scaffold-189	93.62	235	14	1	832077	832311	158104	157871	7e-95	350
Scaffold-189	89.12	147	10	3	538508	538653	158024	157883	4e-43	178
Scaffold-189	96.34	82	3	0	106358	106439	157872	157953	2e-30	135
Scaffold-1890	96.36	55	2	0	4995	5049	158067	158121	9e-19	91.6
Scaffold-1894	93.85	65	4	0	1	65	157939	158003	5e-21	99
Scaffold-19	95	260	10	2	2397791	2398050	158124	157868	1e-110	405
Scaffold-19	94.3	263	13	2	5164338	5164600	158125	157865	1e-109	401
Scaffold-19	93.49	261	17	0	3003081	3003341	158125	157865	1e-105	388
Scaffold-19	94.44	252	14	0	1013089	1013340	157873	158124	1e-105	388
Scaffold-19	94.44	252	12	1	2557570	2557821	158125	157876	4e-105	387
Scaffold-19	93.73	255	16	0	1541073	1541327	158128	157874	5e-104	383
Scaffold-19	93.08	260	18	0	1653075	1653334	157865	158124	2e-103	381
Scaffold-19	93.15	248	16	1	5084570	5084816	158120	157873	6e-98	363
Scaffold-19	93.72	239	14	1	3590083	3590320	158122	157884	3e-96	357
Scaffold-19	93.36	241	12	3	1202385	1202625	157860	158096	4e-95	353
Scaffold-19	91.27	252	20	2	431671	431921	157876	158126	8e-92	342
Scaffold-19	91.7	241	19	1	2971708	2971947	157878	158118	5e-89	333
Scaffold-19	91.36	243	18	3	3324456	3324695	158113	157871	7e-88	329
Scaffold-19	90.69	247	22	1	5309129	5309374	158121	157875	2e-87	327
Scaffold-19	94.85	194	10	0	645282	645475	158058	157865	4e-80	303
Scaffold-19	89.02	246	26	1	3470272	3470517	158115	157871	4e-80	303
Scaffold-19	94	200	11	1	1426367	1426565	158124	157925	1e-79	302
Scaffold-19	87.9	248	22	1	3331415	3331654	158120	157873	1e-74	285
Scaffold-19	93.65	189	12	0	1156835	1157023	158058	157870	5e-74	283
Scaffold-19	87.45	255	18	3	209637	209878	158124	157871	2e-73	281
Scaffold-19	95.86	169	7	0	3751710	3751878	158039	157871	3e-71	274
Scaffold-19	94.71	170	7	2	2903407	2903574	157874	158043	7e-68	263
Scaffold-19	91.98	187	15	0	3958738	3958924	158070	157884	7e-68	263
Scaffold-19	91.8	183	12	2	3449030	3449209	157864	158046	1e-64	252
Scaffold-19	95.51	156	7	0	5074790	5074945	157865	158020	5e-64	250
Scaffold-19	85.25	244	21	8	3745131	3745360	158115	157873	4e-60	237
Scaffold-19	95.27	148	6	1	4541771	4541917	157873	158020	5e-59	233
Scaffold-19	93.24	148	7	3	567802	567946	157872	158019	2e-53	215
Scaffold-19	94.81	135	7	0	4802581	4802715	157871	158005	2e-52	211
Scaffold-19	87.21	172	18	3	3176490	3176658	157875	158045	9e-47	193
Scaffold-19	87.74	155	15	3	3833629	3833780	158026	157873	3e-42	178
Scaffold-19	90.3	134	12	1	5198698	5198830	158000	157867	3e-41	174
Scaffold-19	90.7	129	12	0	2884560	2884688	157895	158023	1e-40	172
Scaffold-19	97.92	96	2	0	1744394	1744489	157871	157966	5e-39	167
Scaffold-19	93.52	108	7	0	4907437	4907544	157971	157864	3e-37	161
Scaffold-19	94.06	101	6	0	876432	876532	157972	157872	4e-35	154
Scaffold-19	94.85	97	4	1	901985	902080	157970	157874	5e-34	150
Scaffold-19	87.4	127	14	2	5522538	5522663	157998	157873	3e-32	145
Scaffold-19	93.75	96	5	1	1226833	1226928	158002	157908	9e-32	143
Scaffold-19	94.25	87	5	0	2612742	2612828	157960	157874	6e-29	134
Scaffold-19	96.1	77	3	0	5320035	5320111	157947	157871	9e-27	126
Scaffold-19	94.05	84	4	1	5748859	5748941	157958	157875	9e-27	126
Scaffold-19	85.04	127	6	4	4059187	4059300	158002	157876	6e-24	117
Scaffold-19	85.37	82	11	1	5208299	5208379	157952	157871	6e-14	84.2
Scaffold-190	95.45	154	7	0	801895	802048	157865	158018	1e-63	246
Scaffold-190	96.05	76	3	0	795442	795517	157952	157877	5e-27	124
Scaffold-19011	95.08	122	6	0	377	498	157997	157876	9e-51	193
Scaffold-191	91.3	138	11	1	813304	813441	158125	157989	6e-46	187
Scaffold-191	96.19	105	4	0	208109	208213	157975	157871	2e-41	172
Scaffold-191	94.57	92	4	1	107022	107112	157874	157965	5e-32	141
Scaffold-191	93.67	79	3	2	771534	771611	157952	157875	8e-25	117
Scaffold-192	97.4	154	4	0	468105	468258	157874	158027	1e-68	263
Scaffold-192	95.08	122	6	0	478801	478922	157877	157998	1e-47	193
Scaffold-193	94.26	244	14	0	373471	373714	158125	157882	4e-102	374
Scaffold-194	94.86	253	13	0	727492	727744	157871	158123	9e-109	396
Scaffold-194	86.41	206	14	8	83889	84080	158123	157918	1e-53	213
Scaffold-195	91.98	262	19	2	693404	693663	157864	158125	7e-100	366
Scaffold-195	92.77	249	18	0	487247	487495	158124	157876	3e-98	361
Scaffold-196	96.85	254	8	0	95155	95408	158126	157873	1e-117	425
Scaffold-196	95.35	258	11	1	88747	89004	157872	158128	1e-112	409
Scaffold-196	94.84	252	13	0	245087	245338	157872	158123	3e-108	394
Scaffold-196	90	260	23	3	564728	564986	157865	158122	7e-90	333
Scaffold-196	90.51	253	15	1	797563	797806	157873	158125	1e-87	326
Scaffold-196	95.17	145	7	0	717818	717962	158009	157865	9e-59	230
Scaffold-196	89.63	164	12	4	165850	166009	157883	158045	6e-51	204
Scaffold-196	91.1	146	11	2	476994	477138	158027	157883	1e-48	196
Scaffold-196	95.04	121	6	0	190729	190849	157871	157991	4e-47	191
Scaffold-196	100	37	0	0	717697	717733	158009	157973	2e-10	69.4
Scaffold-197	91.63	263	12	2	337225	337487	158128	157876	2e-96	355
Scaffold-197	92	250	20	0	453700	453949	158124	157875	2e-95	351
Scaffold-197	96.12	129	5	0	111979	112107	157999	157871	4e-53	211
Scaffold-197	93.42	76	1	2	57109	57184	157938	157867	1e-22	110
Scaffold-198	92	250	20	0	155877	156126	157876	158125	2e-95	351
Scaffold-198	91.74	242	19	1	138208	138448	158124	157883	2e-90	335
Scaffold-198	91.49	235	14	2	137514	137742	158124	157890	2e-85	318
Scaffold-198	92.22	167	12	1	138449	138614	158048	157882	2e-60	235
Scaffold-198	94.19	86	4	1	11945	12030	157867	157951	9e-29	130
Scaffold-198	93.02	86	6	0	784780	784865	158003	157918	1e-27	126
Scaffold-198	100	33	0	0	784715	784747	158124	158092	4e-08	62.1
Scaffold-199	94.34	106	6	0	369376	369481	157975	157870	9e-39	163
Scaffold-199	96.55	87	3	0	107216	107302	157963	157877	3e-33	145
Scaffold-1993	93.71	143	6	2	3496	3637	157877	158017	6e-55	211
Scaffold-2	94.86	253	13	0	3648330	3648582	157871	158123	5e-108	396
Scaffold-2	94.09	254	15	0	1034573	1034826	158125	157872	3e-105	387
Scaffold-2	94.4	250	14	0	3662391	3662640	157875	158124	1e-104	385
Scaffold-2	94.05	252	14	1	374911	375161	158124	157873	1e-103	381
Scaffold-2	92.72	261	16	3	898996	899253	158124	157864	2e-101	374
Scaffold-2	92.58	256	17	2	1905083	1905336	157869	158124	4e-99	366
Scaffold-2	94.85	233	12	0	252359	252591	158125	157893	1e-98	364
Scaffold-2	93.62	235	14	1	2795451	2795685	158106	157873	4e-94	350
Scaffold-2	92.27	194	11	4	3215628	3215820	158058	157868	9e-71	272
Scaffold-2	94.35	177	8	2	1391948	1392123	158041	157866	3e-70	270
Scaffold-2	87.88	231	16	4	856116	856345	158094	157875	2e-67	261
Scaffold-2	92.53	174	12	1	2214728	2214900	157873	158046	1e-63	248
Scaffold-2	95.1	143	7	0	4439894	4440036	158007	157865	7e-57	226
Scaffold-2	89.88	168	4	6	348512	348679	158025	157871	3e-50	204
Scaffold-2	86.54	156	8	4	3979292	3979434	158015	157860	7e-37	159
Scaffold-2	96.74	92	2	1	2691497	2691588	157867	157957	1e-34	152
Scaffold-2	94.85	97	5	0	3249944	3250040	157870	157966	1e-34	152
Scaffold-2	96.63	89	2	1	3341738	3341826	157958	157871	6e-33	147
Scaffold-2	90.43	94	1	3	2265810	2265895	158005	157912	4e-24	117
Scaffold-20	94.53	256	14	0	6095365	6095620	157871	158126	1e-107	396
Scaffold-20	94.86	253	13	0	7294133	7294385	157871	158123	1e-107	396
Scaffold-20	93.85	260	16	0	3024911	3025170	157865	158124	1e-106	392
Scaffold-20	94.47	253	14	0	1981204	1981456	157873	158125	5e-106	390
Scaffold-20	93.18	264	18	0	3492455	3492718	158128	157865	2e-105	388
Scaffold-20	94.14	256	14	1	2382504	2382759	158125	157871	2e-105	388
Scaffold-20	94.14	256	13	2	5963672	5963927	158124	157871	2e-105	388
Scaffold-20	94.12	255	15	0	8716675	8716929	157872	158126	2e-105	388
Scaffold-20	94.42	251	14	0	6413973	6414223	158124	157874	6e-105	387
Scaffold-20	94.07	253	15	0	747185	747437	158125	157873	2e-104	385
Scaffold-20	93.75	256	14	1	1354111	1354366	158124	157871	8e-104	383
Scaffold-20	94.98	239	10	2	1402458	1402694	158115	157877	5e-101	374
Scaffold-20	94.89	235	12	0	6632798	6633032	157871	158105	2e-99	368
Scaffold-20	93.52	247	16	0	1504386	1504632	158123	157877	2e-99	368
Scaffold-20	91.67	264	14	4	2528	2789	157867	158124	1e-96	359
Scaffold-20	92.86	252	10	3	1998026	1998269	157873	158124	1e-96	359
Scaffold-20	92.56	242	16	2	7315510	7315749	157871	158112	1e-92	346
Scaffold-20	90.67	268	12	6	3460702	3460959	158126	157862	4e-92	344
Scaffold-20	91.84	245	20	0	2967328	2967572	157876	158120	1e-91	342
Scaffold-20	90.76	249	21	2	7919755	7920001	157876	158124	3e-88	331
Scaffold-20	92.58	229	14	3	9116246	9116474	158087	157862	1e-86	326
Scaffold-20	93.58	218	13	1	2621990	2622207	157871	158087	5e-86	324
Scaffold-20	93.95	215	12	1	5630986	5631199	158085	157871	5e-86	324
Scaffold-20	90.23	256	12	3	547374	547616	158125	157870	2e-85	322
Scaffold-20	89.68	252	25	1	1632381	1632631	158125	157874	6e-85	320
Scaffold-20	94.26	209	10	2	7281369	7281576	157873	158080	2e-84	318
Scaffold-20	90.38	239	22	1	3410699	3410936	158122	157884	1e-82	313
Scaffold-20	93.24	207	14	0	5911230	5911436	157871	158077	2e-80	305
Scaffold-20	92.49	213	14	2	2424060	2424272	157868	158078	6e-80	303
Scaffold-20	88.3	265	16	2	2894006	2894270	158126	157877	6e-80	303
Scaffold-20	88.01	267	15	2	1757992	1758258	157873	158122	8e-79	300
Scaffold-20	87.94	257	23	4	104471	104726	157874	158123	1e-77	296
Scaffold-20	96.13	181	7	0	4625862	4626042	158054	157874	1e-77	296
Scaffold-20	93.43	198	13	0	1471652	1471849	157873	158070	4e-77	294
Scaffold-20	96	175	7	0	6287498	6287672	157870	158044	2e-74	285
Scaffold-20	91.63	203	13	2	4718623	4718824	158071	157872	4e-72	278
Scaffold-20	86.61	254	30	4	3740648	3740900	158125	157875	4e-72	278
Scaffold-20	91.84	196	15	1	5939498	5939692	157872	158067	2e-70	272
Scaffold-20	94.32	176	10	0	1033404	1033579	157910	158085	6e-70	270
Scaffold-20	96.3	162	6	0	1933555	1933716	157865	158026	8e-69	267
Scaffold-20	96.18	157	6	0	5693546	5693702	157864	158020	5e-66	257
Scaffold-20	93.18	176	10	2	5296035	5296209	158046	157872	5e-66	257
Scaffold-20	94.58	166	8	1	6149868	6150033	157865	158029	2e-65	255
Scaffold-20	92.66	177	9	3	5308433	5308607	158045	157871	2e-64	252
Scaffold-20	89.39	198	18	3	1928243	1928438	157874	158070	1e-62	246
Scaffold-20	87.74	212	24	1	4605970	4606179	157883	158094	1e-62	246
Scaffold-20	95.42	153	7	0	1330763	1330915	157873	158025	4e-62	244
Scaffold-20	95.42	153	7	0	2862709	2862861	158125	157973	4e-62	244
Scaffold-20	84.13	271	22	11	3785154	3785410	158124	157861	1e-61	243
Scaffold-20	92.77	166	11	1	911345	911510	157870	158034	2e-60	239
Scaffold-20	94.74	152	8	0	1512254	1512405	157873	158024	6e-60	237
Scaffold-20	94.41	143	7	1	5640050	5640192	157870	158011	2e-54	219
Scaffold-20	96.83	126	4	0	5477430	5477555	157874	157999	4e-52	211
Scaffold-20	88.27	179	14	6	2512914	2513088	158045	157870	5e-51	207
Scaffold-20	84	225	21	10	2644636	2644855	157868	158082	2e-49	202
Scaffold-20	95.87	121	5	0	4905271	4905391	157989	157869	1e-47	196
Scaffold-20	95.16	124	6	0	6481061	6481184	157874	157997	1e-47	196
Scaffold-20	85.88	170	23	1	616071	616239	158044	157875	1e-42	180
Scaffold-20	95.5	111	5	0	5195572	5195682	157975	157865	4e-42	178
Scaffold-20	91.94	124	10	0	2684911	2685034	157973	158096	5e-41	174
Scaffold-20	87.66	154	9	5	8771851	8772003	157871	158015	7e-40	171
Scaffold-20	94.5	109	5	1	3225874	3225982	157874	157981	9e-39	167
Scaffold-20	88.81	134	13	2	6466560	6466692	158008	157876	1e-37	163
Scaffold-20	93.52	108	7	0	6109053	6109160	157864	157971	4e-37	161
Scaffold-20	93.46	107	7	0	3778418	3778524	157865	157971	1e-36	159
Scaffold-20	93.46	107	7	0	5404733	5404839	157983	157877	1e-36	159
Scaffold-20	95	100	5	0	3883714	3883813	157971	157872	5e-36	158
Scaffold-20	96.74	92	3	0	2684780	2684871	157875	157966	7e-35	154
Scaffold-20	93.14	102	4	3	6774263	6774364	157970	157872	1e-32	147
Scaffold-20	92.31	104	6	2	5055985	5056086	157874	157977	1e-32	147
Scaffold-20	93.07	101	5	2	7665594	7665693	157975	157876	1e-32	147
Scaffold-20	94.57	92	5	0	3562735	3562826	157875	157966	1e-31	143
Scaffold-20	94.62	93	4	1	3073676	3073768	158028	157937	1e-31	143
Scaffold-20	93.41	91	5	1	6158417	6158506	157965	157875	9e-29	134
Scaffold-20	92.39	92	7	0	8865385	8865476	157884	157975	3e-28	132
Scaffold-20	86.32	117	14	2	4004684	4004799	157867	157982	1e-26	126
Scaffold-20	97.22	72	2	0	7368156	7368227	157953	157882	2e-25	122
Scaffold-20	92.77	83	6	0	6720531	6720613	157875	157957	7e-25	121
Scaffold-20	97.1	69	2	0	3647562	3647630	157884	157952	9e-24	117
Scaffold-20	85.71	112	10	2	6385744	6385854	157865	157971	1e-22	113
Scaffold-20	87.5	88	8	2	3733179	3733264	158045	157959	3e-18	99
Scaffold-200	95.49	244	11	0	173849	174092	157873	158116	4e-107	390
Scaffold-200	94	250	15	0	695584	695833	157871	158120	9e-104	379
Scaffold-200	95.83	168	7	0	795119	795286	157872	158039	2e-71	272
Scaffold-201	94.57	258	13	1	393494	393750	157867	158124	2e-109	398
Scaffold-201	91.8	256	17	1	270688	270943	158125	157874	5e-96	353
Scaffold-201	95.51	156	6	1	58669	58823	157874	158029	2e-64	248
Scaffold-201	95.92	98	4	0	31195	31292	157971	157874	1e-37	159
Scaffold-201	95.1	102	2	3	228614	228713	157971	157871	4e-37	158
Scaffold-201	86.96	138	14	4	38507	38641	157910	158046	2e-35	152
Scaffold-20163	90.12	81	7	1	465	545	158010	157931	4e-24	104
Scaffold-202	92.49	253	14	2	185788	186035	158125	157873	4e-97	357
Scaffold-203	94.23	260	14	1	272648	272907	158125	157867	9e-109	396
Scaffold-203	93.26	178	9	1	643744	643918	158064	157887	1e-67	259
Scaffold-203	95.74	94	4	0	437039	437132	157873	157966	2e-35	152
Scaffold-203	84.95	93	7	2	261713	261804	157976	158062	6e-16	87.9
Scaffold-204	96.17	261	10	0	560383	560643	158126	157866	3e-118	427
Scaffold-204	89.74	156	5	3	726333	726477	158029	157874	2e-46	189
Scaffold-205	89.84	187	14	3	324186	324372	157945	158126	2e-60	235
Scaffold-206	96.82	157	5	0	333264	333420	158027	157871	1e-68	263
Scaffold-206	95.57	158	7	0	552693	552850	157866	158023	6e-66	254
Scaffold-206	89.81	108	9	2	187424	187531	157872	157977	7e-31	137
Scaffold-207	95.2	250	12	0	211525	211774	158123	157874	8e-109	396
Scaffold-207	91.22	262	18	4	767766	768026	157860	158117	2e-95	351
Scaffold-207	96.07	178	7	0	432309	432486	157877	158054	4e-77	291
Scaffold-207	88.26	247	19	3	664032	664278	157872	158108	5e-76	287
Scaffold-207	93.17	161	10	1	52512	52672	158023	157864	2e-60	235
Scaffold-207	89.18	194	13	4	592324	592517	158058	157873	2e-60	235
Scaffold-207	93.41	91	6	0	561051	561141	157962	157872	2e-30	135
Scaffold-2075	93.64	220	14	0	3194	3413	157867	158086	2e-90	329
Scaffold-208	94.84	252	13	0	732512	732763	157874	158125	3e-108	394
Scaffold-209	93.44	259	17	0	528585	528843	158123	157865	2e-105	385
Scaffold-209	94.07	253	14	1	46253	46504	157871	158123	6e-105	383
Scaffold-209	94.8	173	7	2	297672	297842	157872	158044	2e-70	268
Scaffold-209	87.39	230	24	4	609572	609800	158096	157871	1e-67	259
Scaffold-209	92.41	158	11	1	717130	717286	157882	158039	4e-57	224
Scaffold-2095	96.03	151	5	1	13137	13286	158023	157873	6e-65	244
Scaffold-21	94.62	260	14	0	1026375	1026634	157865	158124	2e-110	403
Scaffold-21	94.47	253	13	1	1658184	1658436	157871	158122	6e-106	388
Scaffold-21	94.09	254	15	0	2223924	2224177	158124	157871	2e-105	387
Scaffold-21	93.36	256	17	0	314920	315175	158126	157871	4e-103	379
Scaffold-21	93.68	253	11	5	1838747	1838999	158118	157871	2e-101	374
Scaffold-21	92.25	258	16	4	929365	929621	158124	157870	4e-98	363
Scaffold-21	92.34	248	18	1	167101	167347	157877	158124	8e-95	351
Scaffold-21	91.87	246	19	1	738764	739008	158123	157878	5e-92	342
Scaffold-21	90.04	251	23	2	2195809	2196057	157874	158124	2e-86	324
Scaffold-21	90.28	247	16	4	849535	849773	157876	158122	3e-84	316
Scaffold-21	95.34	193	9	0	1318919	1319111	158068	157876	2e-81	307
Scaffold-21	90.72	237	8	1	146536	146772	158087	157865	2e-80	303
Scaffold-21	96.24	186	6	1	2173180	2173365	158065	157881	2e-80	303
Scaffold-21	95.26	190	7	2	538108	538295	158063	157874	3e-79	300
Scaffold-21	90.43	230	11	4	364603	364832	157905	158123	5e-77	292
Scaffold-21	95.48	177	8	0	179666	179842	157873	158049	3e-74	283
Scaffold-21	94.41	179	8	2	736794	736971	158044	157867	2e-71	274
Scaffold-21	96.25	160	6	0	393097	393256	157869	158028	4e-68	263
Scaffold-21	95.65	161	7	0	2859494	2859654	158025	157865	5e-67	259
Scaffold-21	96	150	6	0	2771517	2771666	158021	157872	1e-62	244
Scaffold-21	92.67	150	8	2	2246313	2246462	158020	157874	4e-53	213
Scaffold-21	94.74	133	6	1	674510	674642	158006	157875	6e-51	206
Scaffold-21	90.65	139	13	0	528899	529037	158012	157874	8e-45	185
Scaffold-21	90.34	145	7	2	707348	707485	157874	158018	3e-44	183
Scaffold-21	93.81	113	7	0	1961064	1961176	157874	157986	2e-40	171
Scaffold-21	93.4	106	7	0	1135996	1136101	157977	157872	2e-36	158
Scaffold-21	95.45	88	4	0	1696096	1696183	158033	157946	2e-31	141
Scaffold-21	98.7	77	1	0	2007757	2007833	157882	157958	2e-30	137
Scaffold-21	98.33	60	1	0	1696177	1696236	157931	157872	7e-21	106
Scaffold-210	94.47	199	10	1	264190	264387	158080	157882	1e-81	305
Scaffold-2105	96.53	144	5	0	7562	7705	158020	157877	3e-63	239
Scaffold-211	90.74	270	20	3	188980	189249	157865	158129	1e-96	355
Scaffold-2110	96.3	243	9	0	1064572	1064814	158124	157882	1e-109	399
Scaffold-2110	94.86	175	9	0	1082577	1082751	158036	157862	6e-72	274
Scaffold-2110	94.89	176	8	1	799081	799255	157874	158049	6e-72	274
Scaffold-2110	93.63	157	9	1	618334	618489	157882	158038	1e-59	233
Scaffold-2110	92	150	10	2	464018	464165	158023	157874	2e-52	209
Scaffold-2110	90	160	9	2	804816	804975	157897	158049	1e-49	200
Scaffold-2110	80.97	247	39	7	1161448	1161687	158116	157871	2e-46	189
Scaffold-2110	95.15	103	5	0	1082461	1082563	158124	158022	1e-38	163
Scaffold-212	97.64	127	3	0	305777	305903	157897	158023	2e-55	219
Scaffold-212	85.71	154	12	3	460486	460637	158045	157900	6e-36	154
Scaffold-212	96.7	91	2	1	805945	806035	157960	157871	8e-35	150
Scaffold-212	85.31	143	19	2	139016	139157	158023	157882	1e-33	147
Scaffold-212	83.56	146	9	4	232191	232321	158018	157873	2e-26	122
Scaffold-213	95.12	164	8	0	287813	287976	157871	158034	1e-67	259
Scaffold-213	93.04	158	11	0	203529	203686	158034	157877	3e-59	231
Scaffold-213	96.74	92	3	0	727908	727999	157957	157866	6e-36	154
Scaffold-213	94.05	84	5	0	621453	621536	157950	157867	4e-28	128
Scaffold-21350	92.89	211	13	2	176	384	158085	157875	1e-84	305
Scaffold-214	95	260	12	1	238122	238381	157866	158124	4e-112	407
Scaffold-214	94.86	253	13	0	727917	728169	158124	157872	8e-109	396
Scaffold-214	94.76	248	13	0	593226	593473	158123	157876	5e-106	387
Scaffold-214	92.64	163	12	0	639894	640056	158120	157958	2e-60	235
Scaffold-214	96.84	95	3	0	641795	641889	157966	157872	1e-37	159
Scaffold-215	94.12	255	15	0	754281	754535	157873	158127	1e-106	388
Scaffold-215	93.65	252	15	1	189164	189414	157873	158124	1e-102	375
Scaffold-215	91.67	156	11	2	330432	330585	157868	158023	3e-54	215
Scaffold-215	96.2	79	3	0	91530	91608	157946	158024	1e-28	130
Scaffold-2152	92.92	226	14	1	8106	8331	157864	158087	5e-90	327
Scaffold-216	93.13	262	17	1	211802	212063	158125	157865	7e-105	383
Scaffold-216	93.39	257	16	1	403237	403493	157871	158126	9e-104	379
Scaffold-216	92.82	209	11	4	551030	551234	157862	158070	7e-80	300
Scaffold-216	96.2	158	5	1	200448	200605	157866	158022	4e-67	257
Scaffold-216	95.06	162	7	1	295135	295296	157865	158025	6e-66	254
Scaffold-216	96.27	134	5	0	256277	256410	158006	157873	6e-56	220
Scaffold-216	95.52	134	5	1	409767	409899	158007	157874	1e-53	213
Scaffold-21643	93.06	245	16	1	134	377	157878	158122	3e-100	357
Scaffold-217	94.35	248	14	0	745417	745664	157873	158120	3e-104	381
Scaffold-217	96.1	231	9	0	948067	948297	157874	158104	4e-103	377
Scaffold-217	92.97	256	18	0	661161	661416	157870	158125	5e-102	374
Scaffold-217	88.3	265	20	6	412197	412459	157867	158122	5e-82	307
Scaffold-217	82.28	254	36	7	433028	433276	157871	158120	4e-53	211
Scaffold-218	95.31	256	12	0	779108	779363	158127	157872	4e-112	407
Scaffold-218	94.47	253	14	0	418296	418548	158126	157874	4e-107	390
Scaffold-218	93.13	262	18	0	738586	738847	157865	158126	2e-105	385
Scaffold-218	94.4	250	12	1	527842	528089	157876	158125	7e-105	383
Scaffold-218	93.28	253	17	0	353093	353345	157872	158124	4e-102	374
Scaffold-218	89.69	223	22	1	586421	586642	157874	158096	7e-75	283
Scaffold-218	93.82	178	10	1	274184	274360	158046	157869	7e-70	267
Scaffold-218	95.89	146	6	0	270676	270821	158018	157873	6e-61	237
Scaffold-218	93.5	123	6	1	266209	266331	157985	157865	3e-44	182
Scaffold-218	95.06	81	4	0	265148	265228	157886	157966	4e-28	128
Scaffold-21872	82.67	150	16	6	291	431	157874	158022	3e-30	124
Scaffold-219	95.24	252	12	0	547024	547275	157873	158124	6e-110	399
Scaffold-219	94.44	252	14	0	499943	500194	158123	157872	1e-106	388
Scaffold-219	94.97	159	7	1	624528	624686	158022	157865	2e-64	248
Scaffold-219	88.1	168	15	3	508476	508638	158042	157875	3e-48	195
Scaffold-219	94.57	92	5	0	513638	513729	157966	157875	1e-32	143
Scaffold-2196	94.38	249	14	0	12454	12702	158124	157876	1e-106	383
Scaffold-22	96	250	10	0	927200	927449	157874	158123	1e-111	407
Scaffold-22	94.3	263	14	1	2295847	2296108	157861	158123	7e-110	401
Scaffold-22	94.92	256	13	0	1038007	1038262	157870	158125	7e-110	401
Scaffold-22	95.22	251	12	0	1603818	1604068	157873	158123	9e-109	398
Scaffold-22	95.22	251	12	0	1634628	1634878	157873	158123	9e-109	398
Scaffold-22	93.8	258	16	0	2682090	2682347	157867	158124	5e-106	388
Scaffold-22	93.41	258	17	0	404369	404626	158124	157867	2e-104	383
Scaffold-22	92.37	262	19	1	451918	452179	157865	158125	5e-101	372
Scaffold-22	92.09	253	19	1	2053523	2053775	158124	157873	5e-96	355
Scaffold-22	91.76	182	11	1	2811295	2811472	157943	158124	3e-64	250
Scaffold-22	93.29	149	8	2	1983208	1983355	157872	158019	7e-55	219
Scaffold-22	93.62	94	6	0	1932578	1932671	157873	157966	2e-31	141
Scaffold-22	78.38	222	32	11	944568	944785	157871	158080	3e-28	130
Scaffold-22	94.12	68	4	0	1842840	1842907	157865	157932	2e-20	104
Scaffold-220	94.92	256	10	3	887395	887647	158129	157874	3e-109	398
Scaffold-220	94.84	155	8	0	867016	867170	157872	158026	1e-62	243
Scaffold-220	90.16	183	16	2	141141	141322	157865	158046	6e-61	237
Scaffold-220	86.91	191	17	6	870413	870601	157862	158046	5e-52	207
Scaffold-221	90	220	19	3	688452	688668	158080	157861	2e-74	281
Scaffold-221	89.92	129	7	2	188776	188904	157999	157877	3e-38	161
Scaffold-221	95.59	68	3	0	278535	278602	157936	157869	1e-22	110
Scaffold-2212	91.57	261	20	2	1092	1351	158124	157865	2e-99	359
Scaffold-222	95.95	173	7	0	308448	308620	158047	157875	2e-74	281
Scaffold-222	89.07	183	14	5	654827	655006	158045	157866	1e-56	222
Scaffold-222	82.66	248	36	6	151310	151552	157874	158119	8e-54	213
Scaffold-222	95.29	85	2	1	678009	678091	157882	157966	7e-30	134
Scaffold-223	94.49	254	13	1	394468	394720	158125	157872	4e-107	390
Scaffold-223	94.4	250	13	1	142620	142869	157876	158124	6e-105	383
Scaffold-223	93.36	256	17	0	325421	325676	157871	158126	8e-104	379
Scaffold-223	95.17	145	7	0	240966	241110	157881	158025	8e-59	230
Scaffold-224	94.92	256	13	0	147448	147703	157869	158124	4e-110	401
Scaffold-224	95.14	247	12	0	1313595	1313841	158119	157873	8e-107	390
Scaffold-224	92.69	219	14	1	63350	63568	157871	158087	5e-84	315
Scaffold-224	96.02	176	7	0	1438266	1438441	158046	157871	1e-75	287
Scaffold-224	88.3	171	16	3	1133886	1134053	158045	157876	4e-50	202
Scaffold-224	94.68	94	5	0	935375	935468	157873	157966	2e-33	147
Scaffold-224	91.03	78	4	3	1095339	1095414	157873	157949	4e-20	102
Scaffold-225	93.7	254	15	1	572403	572656	158124	157872	8e-104	379
Scaffold-225	92.17	230	18	0	536218	536447	158100	157871	1e-87	326
Scaffold-225	92.07	227	18	0	533127	533353	158100	157874	5e-86	320
Scaffold-22550	94.74	95	4	1	20	114	157927	158020	7e-37	147
Scaffold-2257	93.44	259	15	2	4164	4421	157867	158124	1e-106	383
Scaffold-226	94.59	259	14	0	341606	341864	158124	157866	2e-110	401
Scaffold-226	88.58	254	19	5	256023	256267	158123	157871	6e-80	300
Scaffold-226	95.45	154	7	0	33033	33186	157872	158025	8e-64	246
Scaffold-226	95.04	141	7	0	69047	69187	157871	158011	1e-56	222
Scaffold-226	97.73	88	2	0	299110	299197	157884	157971	2e-35	152
Scaffold-226	98.8	83	1	0	296995	297077	157884	157966	2e-34	148
Scaffold-226	92.68	82	6	0	325433	325514	157958	157877	2e-25	119
Scaffold-227	94.49	254	14	0	306707	306960	157871	158124	1e-107	392
Scaffold-227	95.49	244	11	0	71529	71772	158115	157872	4e-107	390
Scaffold-227	94.29	245	13	1	644245	644489	157882	158125	4e-102	374
Scaffold-227	93.88	245	14	1	642435	642679	157882	158125	2e-100	368
Scaffold-227	92.37	249	14	1	351492	351735	157877	158125	6e-95	350
Scaffold-227	95.16	62	3	0	392802	392863	157932	157871	2e-19	99
Scaffold-22739	94.7	264	13	1	305	568	157862	158124	8e-116	409
Scaffold-228	92.62	149	11	0	126158	126306	157871	158019	2e-54	215
Scaffold-228	93.06	144	8	2	101544	101686	157873	158015	1e-52	209
Scaffold-228	96.04	101	4	0	352701	352801	157981	157881	2e-39	165
Scaffold-228	96.91	97	3	0	279485	279581	157980	157884	8e-39	163
Scaffold-228	96.55	87	3	0	341170	341256	157957	157871	3e-33	145
Scaffold-228	96.67	60	2	0	213585	213644	157936	157877	7e-20	100
Scaffold-2281	90.68	118	8	3	144	260	157980	157865	9e-38	154
Scaffold-229	94.02	251	14	1	445173	445422	157873	158123	7e-104	379
Scaffold-229	90.3	237	13	3	366583	366809	158110	157874	2e-80	302
Scaffold-229	90.83	218	17	3	514995	515211	157862	158077	1e-76	289
Scaffold-229	86.9	145	10	7	229732	229875	157862	157998	5e-36	154
Scaffold-229	94.52	73	4	0	299567	299639	157945	157873	8e-24	113
Scaffold-23	94.49	254	14	0	52530	52783	157871	158124	5e-107	392
Scaffold-23	93.51	262	17	0	24253	24514	158128	157867	2e-106	390
Scaffold-23	93.82	259	13	3	531842	532099	157868	158124	2e-105	387
Scaffold-23	94.07	253	15	0	2016647	2016899	158123	157871	9e-105	385
Scaffold-23	94.74	247	13	0	153645	153891	158124	157878	9e-105	385
Scaffold-23	93.28	253	17	0	863062	863314	158124	157872	2e-101	374
Scaffold-23	91.98	262	18	1	2535826	2536087	158123	157865	1e-98	364
Scaffold-23	92.49	253	19	0	862569	862821	158124	157872	4e-98	363
Scaffold-23	92.65	245	14	1	973184	973424	157880	158124	3e-94	350
Scaffold-23	92.83	237	15	1	2624350	2624586	158111	157877	5e-92	342
Scaffold-23	90.51	253	21	3	909087	909337	158125	157874	1e-88	331
Scaffold-23	91.44	222	17	2	1773261	1773480	158096	157875	2e-80	303
Scaffold-23	93.1	203	12	2	1504333	1504533	158074	157872	4e-78	296
Scaffold-23	94.62	186	10	0	2114298	2114483	158058	157873	7e-76	289
Scaffold-23	90.15	203	16	2	2044670	2044872	157868	158066	2e-67	261
Scaffold-23	91.16	181	15	1	2961597	2961776	157864	158044	2e-62	244
Scaffold-23	95.74	141	6	0	3507090	3507230	157876	158016	2e-57	228
Scaffold-23	92.99	157	8	2	2844018	2844171	158021	157865	6e-57	226
Scaffold-23	89.13	184	9	4	706263	706446	158046	157874	9e-55	219
Scaffold-23	87.37	190	20	3	2452602	2452787	158062	157873	1e-53	215
Scaffold-23	95.83	120	5	0	2626490	2626609	157872	157991	2e-47	195
Scaffold-23	81.36	236	38	5	1150143	1150374	158109	157876	3e-45	187
Scaffold-230	87.9	157	5	3	293530	293685	157874	158017	1e-41	172
Scaffold-2306	93.72	223	14	0	11789	12011	158087	157865	3e-92	335
Scaffold-231	93.86	228	14	0	647163	647390	158098	157871	3e-93	344
Scaffold-231	90.51	253	22	2	716625	716876	157872	158123	7e-90	333
Scaffold-231	95.31	192	9	0	693123	693314	158058	157867	1e-81	305
Scaffold-231	95	180	9	0	455430	455609	157867	158046	7e-75	283
Scaffold-231	85.53	228	19	8	58060	58273	158103	157876	1e-57	226
Scaffold-231	93.94	99	6	0	182716	182814	157972	157874	7e-35	150
Scaffold-232	94.08	152	9	0	687525	687676	158024	157873	3e-59	231
Scaffold-232	96.3	135	5	0	143446	143580	157882	158016	2e-56	222
Scaffold-233	93.55	248	14	1	579811	580056	158117	157870	2e-100	368
Scaffold-233	96.73	153	5	0	223151	223303	158024	157872	1e-66	255
Scaffold-233	84.48	174	19	7	466811	466981	158045	157877	2e-39	165
Scaffold-2330	91.62	179	11	2	9107	9285	158046	157872	5e-65	244
Scaffold-234	94.81	135	7	0	583241	583375	158010	157876	3e-53	211
Scaffold-2344	89.23	260	13	3	2928	3172	157865	158124	5e-85	311
Scaffold-2346	95.17	145	6	1	5212	5355	158011	157867	5e-60	228
Scaffold-235	95.04	262	8	3	633580	633841	158126	157870	4e-112	407
Scaffold-235	96.76	216	7	0	537851	538066	157903	158118	3e-98	361
Scaffold-235	96.65	179	6	0	133249	133427	158050	157872	2e-79	298
Scaffold-235	89.81	216	17	3	539609	539821	157882	158095	2e-71	272
Scaffold-235	94.78	115	6	0	479235	479349	157979	157865	9e-44	180
Scaffold-236	94.09	254	15	0	682442	682695	158124	157871	5e-106	387
Scaffold-236	93.44	259	17	0	345186	345444	158124	157866	2e-105	385
Scaffold-236	92.11	152	10	2	307111	307262	158020	157871	8e-54	213
Scaffold-236	87.1	124	8	1	213157	213272	157996	157873	7e-30	134
Scaffold-237	94.51	255	13	1	384091	384344	158124	157870	1e-107	392
Scaffold-237	94.39	196	10	1	574537	574731	158064	157869	9e-80	300
Scaffold-237	95.43	175	8	0	691636	691810	157874	158048	1e-73	279
Scaffold-237	87.37	190	20	3	513849	514034	158062	157873	3e-54	215
Scaffold-238	92.83	223	15	1	16795	17016	157865	158087	1e-86	322
Scaffold-238	94.05	185	11	0	188993	189177	157874	158058	2e-74	281
Scaffold-238	95.83	144	6	0	24758	24901	157874	158017	6e-60	233
Scaffold-23879	91.67	84	4	3	1	83	157944	157863	6e-27	113
Scaffold-2399	89.45	218	15	1	4903	5112	158088	157871	3e-72	268
Scaffold-24	95.67	254	10	1	4787498	4787750	158125	157872	4e-111	407
Scaffold-24	95.29	255	12	0	751318	751572	157871	158125	2e-110	405
Scaffold-24	95.26	253	12	0	4182525	4182777	158124	157872	2e-109	401
Scaffold-24	94.88	254	13	0	4163959	4164212	157872	158125	3e-108	398
Scaffold-24	94.88	254	13	0	1806423	1806676	158125	157872	3e-108	398
Scaffold-24	94.49	254	14	0	8151905	8152158	158125	157872	1e-106	392
Scaffold-24	94.84	252	11	2	7251695	7251944	157872	158123	1e-106	392
Scaffold-24	93.82	259	16	0	2734394	2734652	157865	158123	4e-106	390
Scaffold-24	94.16	257	12	1	1813505	1813761	158124	157871	2e-105	388
Scaffold-24	93.46	260	17	0	5280424	5280683	157866	158125	6e-105	387
Scaffold-24	94.09	254	14	1	4158598	4158850	157871	158124	2e-104	385
Scaffold-24	93.44	259	15	1	2673688	2673946	157865	158121	7e-104	383
Scaffold-24	94.33	247	14	0	7965714	7965960	158123	157877	1e-102	379
Scaffold-24	93.95	248	15	0	2353368	2353615	158119	157872	1e-101	375
Scaffold-24	93.31	254	15	2	7921108	7921359	157872	158125	4e-101	374
Scaffold-24	92.66	259	18	1	6669168	6669425	158123	157865	2e-100	372
Scaffold-24	92.49	253	18	1	5970810	5971061	157870	158122	3e-97	361
Scaffold-24	92.13	254	20	0	5844032	5844285	157865	158118	1e-96	359
Scaffold-24	96.23	212	8	0	3438820	3439031	158084	157873	3e-93	348
Scaffold-24	95.02	221	11	0	2785438	2785658	157876	158096	3e-93	348
Scaffold-24	94.88	215	10	1	1921148	1921362	158087	157874	2e-89	335
Scaffold-24	90.51	253	20	4	4999080	4999329	157874	158125	3e-88	331
Scaffold-24	92.92	226	16	0	4502552	4502777	157871	158096	1e-87	329
Scaffold-24	90	250	25	0	5854155	5854404	157874	158123	5e-86	324
Scaffold-24	91.39	244	8	3	3120481	3120712	157882	158124	2e-85	322
Scaffold-24	88.89	261	24	5	5619641	5619898	158123	157865	8e-84	316
Scaffold-24	95	200	10	0	7136953	7137152	158069	157870	3e-83	315
Scaffold-24	91.63	227	18	1	6273596	6273821	158110	157884	1e-82	313
Scaffold-24	95.83	192	8	0	2327247	2327438	157874	158065	4e-82	311
Scaffold-24	94.21	190	11	0	2517855	2518044	157865	158054	5e-76	291
Scaffold-24	91.51	212	13	1	565224	565430	157873	158084	6e-75	287
Scaffold-24	95.53	179	7	1	5895390	5895568	158042	157865	2e-74	285
Scaffold-24	94.09	186	10	1	7973838	7974023	157941	158125	3e-73	281
Scaffold-24	93.14	175	12	0	1711276	1711450	157872	158046	5e-66	257
Scaffold-24	92.27	181	13	1	1837953	1838132	157946	158126	2e-65	255
Scaffold-24	93.49	169	8	1	4091933	4092101	158027	157862	3e-63	248
Scaffold-24	94.34	159	8	1	3431979	3432137	158029	157872	1e-61	243
Scaffold-24	95.89	146	6	0	4344552	4344697	157865	158010	6e-60	237
Scaffold-24	85.04	254	13	7	5498658	5498886	157873	158126	2e-59	235
Scaffold-24	83.79	253	30	5	5454891	5455132	157872	158124	1e-57	230
Scaffold-24	88.42	190	18	3	15168	15353	158062	157873	1e-56	226
Scaffold-24	87.37	198	21	2	12041	12234	158062	157865	5e-56	224
Scaffold-24	93.29	149	10	0	5394865	5395013	157898	158046	6e-55	220
Scaffold-24	92	150	12	0	3875239	3875388	158081	157932	4e-52	211
Scaffold-24	89.93	149	11	3	212606	212750	157981	158129	2e-45	189
Scaffold-24	88.75	160	8	6	534518	534674	157872	158024	6e-45	187
Scaffold-24	92.54	134	5	3	169303	169432	158006	157874	6e-45	187
Scaffold-24	91.79	134	6	3	164900	165029	158006	157874	3e-43	182
Scaffold-24	89.86	138	12	2	6087766	6087902	158020	157884	1e-41	176
Scaffold-24	87.23	141	14	3	5413992	5414132	157871	158007	5e-36	158
Scaffold-24	96.74	92	3	0	7573446	7573537	157956	157865	6e-35	154
Scaffold-24	94.79	96	4	1	1637447	1637542	157865	157959	3e-33	148
Scaffold-24	95.74	94	1	3	3424889	3424979	157962	157869	3e-33	148
Scaffold-24	90.27	113	11	0	5040633	5040745	158012	158124	3e-33	148
Scaffold-24	92.86	98	7	0	8826276	8826373	157866	157963	1e-31	143
Scaffold-24	88.71	124	5	3	4803063	4803177	157873	157996	1e-31	143
Scaffold-24	89.81	108	10	1	3850564	3850670	157981	157874	6e-30	137
Scaffold-24	88.7	115	5	2	7283517	7283631	157873	157979	8e-29	134
Scaffold-24	97.37	76	2	0	2565316	2565391	157966	157891	1e-27	130
Scaffold-24	94.87	78	4	0	6016773	6016850	157942	157865	2e-25	122
Scaffold-24	96	75	3	0	462200	462274	157875	157949	2e-25	122
Scaffold-24	93.83	81	2	2	4604414	4604492	158045	157966	2e-24	119
Scaffold-24	96.92	65	2	0	7229703	7229767	157875	157939	1e-21	110
Scaffold-240	92.89	253	18	0	380877	381129	157873	158125	2e-100	368
Scaffold-240	93.66	142	8	1	176988	177129	158009	157869	3e-53	211
Scaffold-24081	94.64	261	14	0	212	472	157864	158124	9e-115	405
Scaffold-241	93.2	250	16	1	260243	260491	158125	157876	6e-100	366
Scaffold-241	91.8	256	20	1	317037	317291	158126	157871	1e-96	355
Scaffold-241	91.71	193	16	0	515909	516101	158065	157873	2e-70	268
Scaffold-241	93.02	86	6	0	381530	381615	157950	157865	1e-27	126
Scaffold-242	94.97	159	8	0	58986	59144	157872	158030	6e-65	250
Scaffold-24297	94.12	85	4	1	419	503	157864	157947	2e-31	128
Scaffold-243	93.05	259	16	2	413582	413840	157870	158126	3e-103	377
Scaffold-243	91.2	250	20	1	155460	155707	157874	158123	1e-91	339
Scaffold-243	88.46	208	11	2	395945	396146	158065	157865	1e-61	239
Scaffold-243	95.79	95	3	1	716271	716365	157867	157960	2e-35	152
Scaffold-244	94.47	253	14	0	862911	863163	157872	158124	5e-107	390
Scaffold-244	92.94	255	17	1	847463	847716	157870	158124	6e-101	370
Scaffold-244	92.43	251	18	1	571978	572227	157873	158123	5e-97	357
Scaffold-244	93.33	240	16	0	59092	59331	158122	157883	2e-96	355
Scaffold-244	94.69	226	12	0	602560	602785	158096	157871	2e-95	351
Scaffold-244	91.3	253	18	3	164068	164320	157873	158121	1e-92	342
Scaffold-244	95.71	140	6	0	411138	411277	158012	157873	1e-57	226
Scaffold-244	91.39	151	12	1	174150	174299	157973	158123	2e-51	206
Scaffold-2447	95.24	252	12	0	947	1198	158124	157873	9e-112	399
Scaffold-245	93.87	261	14	2	541077	541337	158120	157862	9e-108	392
Scaffold-245	93.7	254	16	0	22878	23131	158124	157871	2e-104	381
Scaffold-245	91.53	236	13	1	2904	3132	157873	158108	2e-85	318
Scaffold-245	83.19	226	32	5	422907	423128	157874	158097	2e-50	202
Scaffold-245	89.74	156	11	4	411182	411332	157873	158028	3e-48	195
Scaffold-245	93.65	126	8	0	378116	378241	157871	157996	1e-46	189
Scaffold-245	87.25	149	16	2	562089	562237	157865	158010	6e-40	167
Scaffold-24510	96.13	155	6	0	126	280	158025	157871	4e-69	254
Scaffold-24544	92.78	97	5	1	402	498	157862	157956	1e-34	139
Scaffold-246	92.66	259	18	1	635856	636114	158124	157867	1e-101	372
Scaffold-246	91.6	250	20	1	230607	230856	157873	158121	3e-93	344
Scaffold-246	94.04	218	13	0	235610	235827	157870	158087	2e-89	331
Scaffold-246	95.89	146	6	0	531014	531159	158020	157875	5e-61	237
Scaffold-246	93.46	153	10	0	212615	212767	158027	157875	3e-58	228
Scaffold-246	94.39	107	6	0	330608	330714	157872	157978	2e-39	165
Scaffold-24660	92.41	224	17	0	58	281	157871	158094	3e-89	320
Scaffold-247	93.16	263	16	2	616632	616894	158125	157865	2e-105	385
Scaffold-247	92.86	238	15	2	468620	468857	158097	157862	3e-93	344
Scaffold-247	90.05	191	19	0	455797	455987	158117	157927	2e-64	248
Scaffold-247	91.1	146	11	2	450400	450544	158027	157883	8e-49	196
Scaffold-247	88.75	160	11	1	657989	658141	158024	157865	1e-46	189
Scaffold-247	89.36	94	10	0	561207	561300	157978	157885	2e-25	119
Scaffold-248	95.36	194	9	0	282293	282486	158058	157865	9e-83	309
Scaffold-248	89.6	202	20	1	261004	261205	157867	158067	1e-66	255
Scaffold-248	95.42	131	6	0	618013	618143	157865	157995	1e-52	209
Scaffold-248	93.39	121	8	0	514802	514922	157982	157862	8e-44	180
Scaffold-249	94.09	254	15	0	145095	145348	157871	158124	4e-106	387
Scaffold-249	93.94	231	14	0	635546	635776	157876	158106	5e-95	350
Scaffold-249	95.43	219	7	2	116828	117045	158087	157871	7e-94	346
Scaffold-249	96.18	157	5	1	435031	435187	158026	157871	1e-66	255
Scaffold-249	95.7	93	3	1	295108	295200	157865	157956	2e-34	148
Scaffold-2493	95.93	221	9	0	4378	4598	157865	158085	2e-99	359
Scaffold-24980	94.41	143	8	0	1	143	157982	158124	4e-59	220
Scaffold-25	95.69	255	11	0	2908824	2909078	158124	157870	1e-112	411
Scaffold-25	94.64	261	14	0	2723731	2723991	158126	157866	5e-111	405
Scaffold-25	93.73	255	14	2	1967172	1967425	158125	157872	9e-104	381
Scaffold-25	92.59	243	18	0	2658588	2658830	158124	157882	3e-94	350
Scaffold-25	90.62	256	20	3	1511003	1511255	158121	157867	2e-90	337
Scaffold-25	96.08	204	8	0	857689	857892	157872	158075	3e-89	333
Scaffold-25	96.49	171	6	0	742459	742629	158044	157874	3e-74	283
Scaffold-25	92.5	200	12	3	1414223	1414419	157886	158085	3e-74	283
Scaffold-25	92.27	194	15	0	2012729	2012922	157871	158064	4e-72	276
Scaffold-25	86.9	229	20	3	1218524	1218742	158104	157876	1e-63	248
Scaffold-25	96.6	147	5	0	685612	685758	157872	158018	1e-62	244
Scaffold-25	94.12	153	9	0	336496	336648	158014	157862	3e-59	233
Scaffold-25	94.7	151	7	1	2767948	2768097	157871	158021	3e-59	233
Scaffold-25	93.33	150	10	0	1752510	1752659	157874	158023	6e-56	222
Scaffold-25	96.27	134	5	0	514801	514934	158006	157873	2e-55	220
Scaffold-25	92.62	149	11	0	588183	588331	158019	157871	1e-53	215
Scaffold-25	95.52	134	6	0	2452510	2452643	157871	158004	1e-53	215
Scaffold-25	93.06	144	8	2	611911	612053	158015	157873	5e-52	209
Scaffold-25	89.35	169	11	4	2383865	2384030	158029	157865	6e-51	206
Scaffold-25	96.52	115	4	0	2880548	2880662	157996	157882	2e-46	191
Scaffold-25	93.97	116	7	0	688541	688656	157873	157988	5e-42	176
Scaffold-25	96.55	87	3	0	381248	381334	157871	157957	1e-32	145
Scaffold-25	94.25	87	5	0	2142240	2142326	157957	157871	3e-29	134
Scaffold-250	94.79	211	11	0	61478	61688	158080	157870	7e-89	329
Scaffold-2506	96.24	133	5	0	4276	4408	157874	158006	3e-57	219
Scaffold-2509	89.66	261	22	1	1517	1772	158124	157864	4e-90	327
Scaffold-251	95.28	254	12	0	944489	944742	157871	158124	2e-110	403
Scaffold-251	94.25	261	15	0	1175101	1175361	158125	157865	3e-109	399
Scaffold-251	93.44	259	17	0	320154	320412	158123	157865	7e-105	385
Scaffold-251	93.9	246	15	0	1188784	1189029	158110	157865	6e-101	372
Scaffold-251	92.55	255	18	1	1207636	1207890	158124	157871	1e-98	364
Scaffold-251	93.72	207	13	0	571168	571374	157871	158077	1e-82	311
Scaffold-251	90.86	186	15	2	1675844	1676027	158054	157869	1e-63	248
Scaffold-251	96.4	139	5	0	1562774	1562912	158003	157865	4e-58	230
Scaffold-251	95.21	146	6	1	446364	446508	158016	157871	4e-58	230
Scaffold-251	90.85	153	5	2	1016812	1016956	158016	157865	4e-48	196
Scaffold-251	92.37	131	10	0	1279327	1279457	158004	157874	2e-45	187
Scaffold-251	92.8	125	8	1	1402408	1402532	157995	157872	4e-43	180
Scaffold-251	91.74	121	10	0	1860044	1860164	157993	157873	8e-40	169
Scaffold-251	96.08	102	4	0	1391109	1391210	157981	157880	3e-39	167
Scaffold-251	93.68	95	5	1	829906	830000	157964	157871	2e-31	141
Scaffold-251	93.98	83	4	1	2118784	2118866	157871	157952	2e-26	124
Scaffold-251	89.36	94	7	3	1165854	1165947	157863	157953	1e-23	115
Scaffold-2518	95.8	143	4	2	8281	8423	158010	157870	1e-60	230
Scaffold-252	95.43	175	8	0	597753	597927	157884	158058	7e-74	279
Scaffold-252	94.68	94	5	0	557442	557535	157873	157966	7e-34	147
Scaffold-25248	94.12	85	4	1	404	488	157864	157947	2e-31	128
Scaffold-253	92.61	257	15	3	320734	320988	158124	157870	6e-100	366
Scaffold-253	92.61	257	15	3	319321	319575	158124	157870	6e-100	366
Scaffold-253	94.59	148	8	0	200932	201079	158018	157871	8e-59	230
Scaffold-253	82.23	197	29	4	480967	481160	158082	157889	2e-39	165
Scaffold-253	95.45	88	4	0	630226	630313	157875	157962	4e-32	141
Scaffold-254	92.83	251	16	2	540439	540687	157873	158123	7e-99	363
Scaffold-254	92.44	225	16	1	334809	335032	157872	158096	4e-86	320
Scaffold-254	93.36	211	11	2	174786	174993	157877	158087	9e-83	309
Scaffold-254	94.53	128	5	2	218159	218285	157868	157994	8e-49	196
Scaffold-254	93.94	99	6	0	567017	567115	157867	157965	6e-35	150
Scaffold-254	93.02	86	5	1	124859	124943	157946	157861	4e-27	124
Scaffold-255	94.09	254	14	1	86783	87035	158123	157870	1e-105	385
Scaffold-255	89.3	215	21	2	503298	503510	158087	157873	2e-70	268
Scaffold-255	96.75	154	5	0	275311	275464	158025	157872	3e-67	257
Scaffold-255	90.97	155	12	2	27249	27402	158027	157874	3e-52	207
Scaffold-256	93.79	177	11	0	199040	199216	158123	157947	6e-70	267
Scaffold-256	93.85	65	4	0	509539	509603	158124	158060	2e-19	99
Scaffold-25691	94.07	253	14	1	174	425	158125	157873	4e-108	383
Scaffold-257	94.44	108	6	0	147528	147635	157978	157871	6e-40	167
Scaffold-257	93.18	44	3	0	213155	213198	157976	158019	2e-09	65.8
Scaffold-258	93.88	245	15	0	56141	56385	158126	157882	4e-101	370
Scaffold-258	92.24	219	15	2	560427	560645	157869	158085	9e-83	309
Scaffold-258	83.95	243	15	9	603156	603374	157882	158124	3e-53	211
Scaffold-258	94	50	3	0	306498	306547	157907	157956	1e-12	76.8
Scaffold-2584	96.32	163	6	0	9272	9434	157863	158025	2e-72	268
Scaffold-2585	94.08	152	9	0	4708	4859	157873	158024	3e-61	231
Scaffold-259	93.82	259	16	0	200885	201143	158123	157865	3e-107	390
Scaffold-2593	95.33	150	7	0	1	150	158016	157867	2e-63	239
Scaffold-2597	94.57	258	13	1	8238	8495	157869	158125	3e-111	398
Scaffold-26	94.66	262	13	1	1670811	1671072	157865	158125	5e-111	405
Scaffold-26	94.47	253	14	0	1804080	1804332	157873	158125	1e-106	390
Scaffold-26	95.14	247	12	0	2084250	2084496	157878	158124	1e-106	390
Scaffold-26	93.68	253	15	1	134818	135069	158126	157874	1e-102	377
Scaffold-26	92.08	265	21	0	1254845	1255109	157856	158120	1e-101	374
Scaffold-26	96.17	183	7	0	1402064	1402246	157872	158054	2e-79	300
Scaffold-26	96.05	152	5	1	1481713	1481864	157873	158023	3e-63	246
Scaffold-26	92.81	153	11	0	1837775	1837927	158026	157874	5e-56	222
Scaffold-26	96.9	129	4	0	1421638	1421766	157999	157871	2e-54	217
Scaffold-26	91.82	110	9	0	1031358	1031467	157983	157874	2e-35	154
Scaffold-26	92.31	91	7	0	2774829	2774919	157876	157966	3e-28	130
Scaffold-260	94	250	14	1	403077	403326	158124	157876	2e-103	377
Scaffold-260	92.69	260	18	1	465406	465664	157865	158124	3e-102	374
Scaffold-260	93.03	244	9	2	292996	293231	158128	157885	5e-95	350
Scaffold-260	93.93	214	13	0	521721	521934	157909	158122	3e-87	324
Scaffold-260	97.35	151	3	1	508826	508975	157873	158023	1e-66	255
Scaffold-261	94.09	220	13	0	194218	194437	157905	158124	1e-90	335
Scaffold-261	83.78	259	19	6	312244	312479	157865	158123	3e-57	224
Scaffold-261	95.45	110	5	0	527053	527162	157982	157873	9e-43	176
Scaffold-2615	94.58	166	8	1	663	827	158036	157871	2e-68	255
Scaffold-262	94.05	168	8	2	127847	128014	157860	158025	4e-66	254
Scaffold-262	93.45	168	9	2	126977	127144	157860	158025	2e-64	248
Scaffold-262	95.65	138	6	0	356352	356489	158008	157871	1e-56	222
Scaffold-262	92	150	12	0	446376	446525	158021	157872	3e-53	211
Scaffold-262	92.66	109	7	1	569854	569961	157978	157870	1e-36	156
Scaffold-2621	93.31	254	17	0	392	645	158125	157872	1e-104	375
Scaffold-2621	96.19	105	4	0	224	328	158026	157922	2e-43	172
Scaffold-263	92.96	270	12	2	625968	626236	158125	157862	4e-106	387
Scaffold-263	97.04	135	4	0	679954	680088	157999	157865	3e-58	228
Scaffold-263	95.76	118	5	0	504292	504409	157871	157988	4e-47	191
Scaffold-263	93.81	97	5	1	586721	586817	157924	158019	3e-33	145
Scaffold-263	92	75	6	0	602587	602661	157908	157982	1e-21	106
Scaffold-26379	95.35	258	11	1	138	395	157872	158128	7e-116	409
Scaffold-2638	90	230	19	1	8749	8978	158096	157871	4e-80	294
Scaffold-264	94.38	160	9	0	67514	67673	158025	157866	7e-64	246
Scaffold-264	94.44	144	5	3	466382	466522	157871	158014	2e-55	219
Scaffold-264	84.24	203	8	1	235459	235637	157876	158078	1e-42	176
Scaffold-264	91.94	124	10	0	617355	617478	157874	157997	4e-42	174
Scaffold-264	96.88	96	3	0	467589	467684	157966	157871	3e-38	161
Scaffold-265	93.6	250	16	0	282677	282926	157874	158123	3e-102	374
Scaffold-265	92.69	219	15	1	322770	322988	158078	157861	2e-84	315
Scaffold-265	93.33	90	6	0	259042	259131	157877	157966	6e-30	134
Scaffold-265	92.31	65	5	0	370698	370762	157935	157871	9e-18	93.5
Scaffold-265	100	30	0	0	86955	86984	158124	158095	1e-06	56.5
Scaffold-2654	94.44	252	13	1	502	752	158125	157874	6e-108	387
Scaffold-26598	94.16	257	15	0	90	346	158125	157869	7e-111	392
Scaffold-266	94.33	247	14	0	257821	258067	157872	158118	7e-104	379
Scaffold-266	96.02	176	7	0	46303	46478	158048	157873	4e-76	287
Scaffold-266	84.19	253	13	9	533900	534129	157872	158120	4e-56	220
Scaffold-266	93.98	133	8	0	231540	231672	158004	157872	2e-50	202
Scaffold-266	93.28	134	9	0	359471	359604	158006	157873	2e-49	198
Scaffold-266	87.29	118	7	1	44331	44440	157989	157872	3e-28	128
Scaffold-267	93.72	223	14	0	91991	92213	158085	157863	2e-90	335
Scaffold-267	94.5	109	4	2	413313	413421	157980	157874	6e-40	167
Scaffold-267	93.62	94	6	0	595946	596039	157877	157970	4e-32	141
Scaffold-267	95.95	74	3	0	41504	41577	157946	157873	5e-26	121
Scaffold-267	93.33	60	3	1	578940	578999	157970	157912	5e-16	87.9
Scaffold-268	93.52	247	15	1	31211	31456	158117	157871	5e-100	366
Scaffold-268	93.22	236	15	1	517680	517914	157883	158118	7e-94	346
Scaffold-268	93.66	205	11	1	543259	543461	158116	157912	1e-81	305
Scaffold-268	94.62	186	9	1	62951	63135	157863	158048	4e-76	287
Scaffold-268	90.77	195	15	3	243941	244132	157872	158066	3e-67	257
Scaffold-268	93.55	155	10	0	518391	518545	157973	158127	2e-59	231
Scaffold-268	94.37	142	5	3	430899	431039	158006	157867	2e-54	215
Scaffold-268	92.31	117	8	1	517210	517325	157942	158058	2e-39	165
Scaffold-268	95.71	70	2	1	195080	195149	157882	157950	3e-23	111
Scaffold-2686	93.08	159	11	0	2298	2456	157867	158025	8e-62	233
Scaffold-269	94.87	234	12	0	401453	401686	157882	158115	5e-100	366
Scaffold-2697	92.13	178	13	1	7275	7452	157877	158053	8e-67	250
Scaffold-27	94.82	251	13	0	102725	102975	157873	158123	4e-107	392
Scaffold-27	89.43	246	25	1	2053058	2053302	158121	157876	4e-82	309
Scaffold-27	92.75	193	14	0	2482106	2482298	158126	157934	3e-73	279
Scaffold-27	95.86	169	6	1	102294	102462	157865	158032	6e-71	272
Scaffold-27	95.12	164	8	0	2951698	2951861	157865	158028	4e-67	259
Scaffold-27	95	160	8	0	102514	102673	157873	158032	7e-65	252
Scaffold-27	94.97	159	6	2	2145861	2146018	157868	158025	9e-64	248
Scaffold-27	95.71	140	5	1	2409508	2409646	158019	157880	2e-56	224
Scaffold-27	96.46	113	4	0	2065253	2065365	157982	157870	2e-45	187
Scaffold-27	93.55	93	6	0	42948	43040	157871	157963	6e-31	139
Scaffold-27	92.78	97	2	1	2334100	2334191	157991	157895	8e-30	135
Scaffold-27	96.2	79	3	0	421055	421133	157949	157871	4e-28	130
Scaffold-27	89.47	95	9	1	1710238	1710331	157967	157873	8e-25	119
Scaffold-270	94.57	258	14	0	388635	388892	158124	157867	5e-110	399
Scaffold-270	90	250	24	1	81037	81285	158119	157870	1e-86	322
Scaffold-27069	93.75	256	15	1	240	495	158126	157872	4e-108	383
Scaffold-271	93.7	254	15	1	94519	94772	157872	158124	7e-104	379
Scaffold-271	95.3	234	11	0	293884	294117	158096	157863	1e-101	372
Scaffold-271	90.38	208	13	5	250087	250291	158077	157874	6e-70	267
Scaffold-271	92.24	116	6	1	9555	9670	157984	157872	3e-38	161
Scaffold-271	92.73	110	8	0	635377	635486	157982	157873	1e-37	159
Scaffold-2713	93.15	248	16	1	1573	1819	157865	158112	1e-100	363
Scaffold-27182	93.58	109	6	1	395	503	157990	157883	2e-41	161
Scaffold-272	95	220	11	0	471890	472109	157909	158128	6e-94	346
Scaffold-272	96.67	180	6	0	403369	403548	157873	158052	5e-80	300
Scaffold-273	96.51	172	6	0	55842	56013	158045	157874	1e-75	285
Scaffold-273	95.77	71	3	0	21897	21967	157873	157943	2e-24	115
Scaffold-27383	94.84	252	12	1	126	376	157872	158123	7e-111	392
Scaffold-274	94.64	261	14	0	99704	99964	157865	158125	1e-111	405
Scaffold-274	94.21	259	14	1	494426	494684	157867	158124	2e-108	394
Scaffold-274	93.98	249	14	1	77169	77416	158123	157875	8e-103	375
Scaffold-274	93.28	253	17	0	344752	345004	158125	157873	3e-102	374
Scaffold-274	96.18	157	6	0	575711	575867	158025	157869	3e-67	257
Scaffold-274	95.03	161	8	0	418548	418708	158036	157876	4e-66	254
Scaffold-274	93.51	77	5	0	259304	259380	157874	157950	2e-24	115
Scaffold-2743	92.71	96	7	0	46	141	157871	157966	2e-33	139
Scaffold-275	92.4	263	16	4	123868	124130	158125	157867	1e-101	372
Scaffold-275	93.57	249	15	1	306	554	158118	157871	4e-101	370
Scaffold-2758	93.55	186	11	1	3	188	157946	158130	1e-74	276
Scaffold-276	94.21	259	15	0	319929	320187	157865	158123	6e-109	396
Scaffold-276	84.5	200	20	8	263790	263984	157923	158116	4e-46	187
Scaffold-276	94.74	114	6	0	158952	159065	157987	157874	3e-43	178
Scaffold-277	96.88	96	2	1	88413	88507	157871	157966	9e-38	159
Scaffold-277	94.95	99	4	1	19838	19935	157970	157872	4e-36	154
Scaffold-278	95.04	121	5	1	417909	418029	157990	157871	1e-46	189
Scaffold-279	91.83	257	20	1	650818	651074	157868	158123	4e-97	357
Scaffold-279	96.24	186	7	0	106354	106539	158058	157873	1e-81	305
Scaffold-279	95.8	143	6	0	129725	129867	158013	157871	2e-59	231
Scaffold-279	91.39	151	13	0	178969	179119	158022	157872	4e-52	207
Scaffold-279	91.67	108	8	1	442551	442657	157978	157871	2e-34	148
Scaffold-28	93.87	261	16	0	767787	768047	157865	158125	1e-107	394
Scaffold-28	94.49	254	13	1	568011	568263	157873	158126	1e-106	390
Scaffold-28	92.61	257	17	1	89080	89334	157870	158126	6e-100	368
Scaffold-28	94.04	235	14	0	677143	677377	157873	158107	1e-96	357
Scaffold-28	96.69	151	5	0	2491183	2491333	157875	158025	7e-65	252
Scaffold-28	93.9	164	9	1	1554437	1554600	158038	157876	3e-63	246
Scaffold-28	91.67	156	11	2	1233014	1233167	157865	158020	9e-54	215
Scaffold-28	93.39	121	4	2	247153	247273	157908	158024	4e-42	176
Scaffold-28	100	50	0	0	1730448	1730497	157969	158018	4e-17	93.5
Scaffold-280	94.07	253	15	0	530917	531169	158125	157873	2e-105	385
Scaffold-280	97.14	175	4	1	287647	287821	158047	157874	3e-78	294
Scaffold-280	96.58	146	5	0	352156	352301	158028	157883	1e-62	243
Scaffold-280	92.73	110	8	0	361706	361815	157873	157982	1e-37	159
Scaffold-280	84.08	157	16	6	289477	289632	158021	157873	1e-32	143
Scaffold-280	96.88	32	1	0	240943	240974	158092	158123	5e-06	54.7
Scaffold-2804	83.33	90	7	2	7524	7613	157989	157908	1e-14	76.8
Scaffold-281	91.14	237	17	3	211464	211696	158101	157865	1e-85	318
Scaffold-281	85.71	154	12	3	353617	353768	158045	157900	4e-36	154
Scaffold-2813	92.03	251	20	0	8033	8283	158124	157874	5e-98	353
Scaffold-282	92.56	242	15	3	167589	167827	157874	158115	3e-93	344
Scaffold-282	87.78	221	17	3	113427	113637	158096	157876	6e-65	250
Scaffold-283	94.38	249	14	0	500480	500728	158124	157876	4e-105	383
Scaffold-283	93.25	252	17	0	475301	475552	157873	158124	1e-101	372
Scaffold-284	93.98	266	15	1	318028	318293	157860	158124	1e-110	401
Scaffold-284	87.32	205	21	4	279041	279242	158070	157868	6e-59	230
Scaffold-284	88.11	143	15	2	31803	31944	158023	157882	1e-40	169
Scaffold-285	94.07	253	15	0	519976	520228	157871	158123	1e-105	385
Scaffold-285	93.81	194	6	2	513810	514003	157871	158058	4e-76	287
Scaffold-285	95.71	140	4	2	455111	455248	158008	157869	3e-57	224
Scaffold-286	93.28	253	16	1	204316	204567	158123	157871	1e-101	372
Scaffold-286	91.15	113	10	0	248195	248307	157989	157877	5e-36	154
Scaffold-286	93.55	62	4	0	46781	46842	157874	157935	1e-17	93.5
Scaffold-287	94.78	249	11	1	100889	101135	157876	158124	3e-106	387
Scaffold-287	92.91	254	17	1	377453	377705	158115	157862	1e-100	368
Scaffold-287	95.95	173	7	0	435442	435614	158042	157870	2e-74	281
Scaffold-287	82.23	197	29	4	290229	290422	157889	158082	2e-39	165
Scaffold-287	90.4	125	4	1	329239	329355	157874	157998	3e-37	158
Scaffold-288	96.43	252	9	0	104665	104916	157871	158122	4e-115	416
Scaffold-289	94.84	252	13	0	508734	508985	158124	157873	2e-108	394
Scaffold-289	93.79	145	7	2	525441	525584	157872	158015	5e-55	217
Scaffold-29	94.27	262	15	0	1517300	1517561	157865	158126	6e-110	401
Scaffold-29	95.26	253	12	0	471099	471351	158124	157872	6e-110	401
Scaffold-29	95.56	248	11	0	2037454	2037701	158124	157877	8e-109	398
Scaffold-29	97.03	236	7	0	2501649	2501884	157888	158123	8e-109	398
Scaffold-29	93.85	260	16	0	2643030	2643289	158124	157865	4e-107	392
Scaffold-29	94.05	252	15	0	1599610	1599861	158124	157873	2e-104	383
Scaffold-29	93.06	245	15	1	2124173	2124415	158119	157875	1e-96	357
Scaffold-29	91.47	258	22	0	682574	682831	158124	157867	5e-96	355
Scaffold-29	92.31	247	19	0	902065	902311	157878	158124	6e-95	351
Scaffold-29	92.39	197	14	1	2158944	2159139	157875	158071	3e-73	279
Scaffold-29	89.17	157	14	3	852357	852513	157871	158024	4e-47	193
Scaffold-29	93.6	125	7	1	2411813	2411936	158115	157991	7e-45	185
Scaffold-290	93.02	172	10	2	71714	71884	158040	157870	1e-64	250
Scaffold-290	94.44	162	9	0	152659	152820	158032	157871	1e-64	250
Scaffold-290	96.05	152	6	0	914546	914697	157874	158025	4e-64	248
Scaffold-290	93.33	135	9	0	373892	374026	158010	157876	1e-49	200
Scaffold-290	93.85	130	7	1	254129	254258	157871	157999	5e-48	195
Scaffold-290	91.07	112	9	1	168576	168686	157976	157865	1e-34	150
Scaffold-290	92.52	107	5	2	913477	913583	157870	157973	1e-34	150
Scaffold-290	96.3	54	0	1	1174555	1174608	157973	158024	9e-16	87.9
Scaffold-291	94.54	183	8	2	192952	193133	157873	158054	2e-74	281
Scaffold-291	84.72	229	14	6	477292	477499	157883	158111	9e-53	209
Scaffold-292	94.26	209	10	2	302176	302383	158077	157870	1e-85	318
Scaffold-292	94.83	174	7	2	186424	186595	157867	158040	4e-71	270
Scaffold-292	92.98	171	11	1	232006	232175	158046	157876	2e-64	248
Scaffold-292	96.3	81	3	0	61652	61732	157946	158026	5e-30	134
Scaffold-293	94.02	251	13	1	408757	409005	158124	157874	6e-104	379
Scaffold-293	93.39	242	15	1	132875	133116	157872	158112	3e-97	357
Scaffold-293	91.3	253	13	5	319926	320172	158123	157874	4e-91	337
Scaffold-293	91.74	218	14	3	407815	408031	158086	157872	5e-80	300
Scaffold-293	94.58	166	9	0	39256	39421	157875	158040	3e-67	257
Scaffold-293	96.9	129	4	0	418925	419053	157999	157871	5e-55	217
Scaffold-294	93.75	256	15	1	260766	261020	158124	157869	4e-105	383
Scaffold-294	93.84	146	9	0	517012	517157	157975	158120	4e-56	220
Scaffold-294	85.94	192	15	7	221000	221179	158062	157871	2e-48	195
Scaffold-294	89.26	149	12	4	487735	487881	157862	158008	5e-45	183
Scaffold-295	93.65	252	15	1	386029	386279	157874	158125	7e-103	375
Scaffold-295	93.44	244	16	0	423553	423796	157877	158120	6e-99	363
Scaffold-295	92.09	253	19	1	67815	68066	158124	157872	1e-96	355
Scaffold-295	94.91	216	10	1	414804	415019	158087	157873	3e-91	337
Scaffold-295	89.06	256	22	5	277382	277633	158124	157871	6e-84	313
Scaffold-295	94.21	190	9	2	273495	273682	157869	158058	1e-76	289
Scaffold-2955	95.42	131	6	0	371	501	157865	157995	1e-54	209
Scaffold-296	95.18	249	12	0	605064	605312	157872	158120	3e-108	394
Scaffold-296	93.94	198	11	1	568651	568847	158070	157873	2e-79	298
Scaffold-296	92.99	157	10	1	447129	447284	158027	157871	3e-58	228
Scaffold-297	94.86	214	11	0	449016	449229	157898	158111	1e-90	335
Scaffold-297	92.56	215	14	1	455397	455611	157864	158076	3e-82	307
Scaffold-297	95.83	168	7	0	351202	351369	157887	158054	1e-71	272
Scaffold-297	96.67	150	5	0	554045	554194	157871	158020	5e-65	250
Scaffold-297	95.24	147	6	1	92970	93116	158019	157874	2e-59	231
Scaffold-297	90.91	154	10	4	240031	240182	158015	157864	4e-51	204
Scaffold-298	95.33	214	10	0	511829	512042	158087	157874	3e-92	340
Scaffold-298	89.63	241	23	1	171764	172004	158112	157874	1e-81	305
Scaffold-298	93.07	202	13	1	448886	449087	157924	158124	2e-78	294
Scaffold-298	88.57	245	22	2	210120	210358	158126	157882	8e-78	292
Scaffold-298	94.92	118	6	0	381752	381869	157989	157872	1e-45	185
Scaffold-298	86.89	61	7	1	459708	459767	157884	157944	5e-10	67.6
Scaffold-298	100	29	0	0	459786	459814	157999	158027	4e-06	54.7
Scaffold-299	92.46	252	17	2	322725	322975	157872	158122	8e-98	359
Scaffold-3	94.96	258	13	0	1935922	1936179	157865	158122	8e-111	405
Scaffold-3	94.94	257	13	0	1866953	1867209	157871	158127	3e-110	403
Scaffold-3	94.55	257	13	1	1589099	1589355	158127	157872	5e-108	396
Scaffold-3	93.21	265	16	2	656234	656496	157865	158129	8e-106	388
Scaffold-3	93.41	258	17	0	408765	409022	157867	158124	4e-104	383
Scaffold-3	94.05	252	15	0	1560656	1560907	157874	158125	4e-104	383
Scaffold-3	92.97	256	16	2	728749	729003	158124	157870	8e-101	372
Scaffold-3	95.26	232	11	0	3475332	3475563	158107	157876	1e-99	368
Scaffold-3	92.74	248	18	0	320822	321069	158123	157876	6e-97	359
Scaffold-3	95.34	193	7	2	331749	331941	158063	157873	8e-81	305
Scaffold-3	94	200	12	0	3309915	3310114	157871	158070	3e-80	303
Scaffold-3	95.58	181	8	0	1528354	1528534	157862	158042	2e-76	291
Scaffold-3	94.48	181	8	2	2251200	2251379	158050	157871	2e-72	278
Scaffold-3	94.35	177	7	3	1313177	1313350	158047	157871	1e-69	268
Scaffold-3	85.28	265	22	11	4033236	4033494	157874	158127	2e-66	257
Scaffold-3	88.95	190	17	2	881684	881869	157873	158062	1e-58	231
Scaffold-3	87.37	190	20	2	172503	172688	158062	157873	1e-53	215
Scaffold-3	88.14	177	17	2	233625	233797	157873	158049	2e-51	207
Scaffold-3	94.7	132	7	0	3976913	3977044	157872	158003	8e-51	206
Scaffold-3	93.48	138	9	0	3597320	3597457	157883	158020	8e-51	206
Scaffold-3	82.42	256	16	3	3020105	3020337	157876	158125	5e-48	196
Scaffold-3	93.22	118	8	0	2847588	2847705	157865	157982	2e-41	174
Scaffold-3	95.77	71	3	0	2859474	2859544	157942	157872	1e-23	115
Scaffold-3	84.26	108	12	4	3066955	3067061	157971	157868	4e-19	100
Scaffold-30	95.67	254	11	0	1441452	1441705	158124	157871	4e-112	409
Scaffold-30	94.84	252	13	0	2155554	2155805	157871	158122	1e-107	394
Scaffold-30	94.84	252	12	1	2329758	2330008	158125	157874	4e-107	392
Scaffold-30	93.8	258	15	1	913542	913799	157868	158124	2e-105	387
Scaffold-30	92.91	254	18	0	1691699	1691952	158124	157871	2e-100	370
Scaffold-30	92.49	253	19	0	1454848	1455100	158124	157872	3e-98	363
Scaffold-30	92.71	247	17	1	1256652	1256897	157876	158122	5e-96	355
Scaffold-30	94.63	205	10	1	2550266	2550470	158075	157872	2e-84	316
Scaffold-30	91.75	206	10	2	2179578	2179776	158070	157865	3e-73	279
Scaffold-30	93.08	159	10	1	971315	971472	158022	157864	8e-59	231
Scaffold-30	88.89	180	16	3	2063094	2063269	158054	157875	6e-55	219
Scaffold-30	91.87	123	8	2	574684	574805	157866	157987	2e-40	171
Scaffold-30	87.42	159	7	4	858422	858568	158025	157868	2e-40	171
Scaffold-30	91.74	109	4	4	1712127	1712235	157966	157863	3e-33	147
Scaffold-30	90.72	97	9	0	1965844	1965940	157966	157870	3e-28	130
Scaffold-30	80.74	135	13	4	22487	22608	157872	158006	4e-17	93.5
Scaffold-300	93.31	254	17	0	66455	66708	158124	157871	7e-103	375
Scaffold-300	89.76	205	20	1	458141	458344	157874	158078	2e-68	261
Scaffold-300	84.85	198	22	3	286149	286342	158058	157865	8e-48	193
Scaffold-300	91.54	130	3	1	487147	487268	158012	157883	1e-41	172
Scaffold-301	96.86	255	7	1	181228	181481	157871	158125	7e-118	425
Scaffold-301	93.59	156	6	1	200081	200232	158025	157870	6e-59	230
Scaffold-302	94.78	249	13	0	452653	452901	157875	158123	9e-107	388
Scaffold-302	93.52	247	16	0	189379	189625	157874	158120	1e-100	368
Scaffold-302	87.97	241	12	7	187449	187689	157878	158101	1e-70	268
Scaffold-302	96.27	161	6	0	128460	128620	158031	157871	2e-69	265
Scaffold-302	94.27	157	9	0	218670	218826	157891	158047	3e-62	241
Scaffold-302	92.19	64	5	0	360550	360613	157945	157882	3e-17	91.6
Scaffold-302	92.19	64	5	0	355819	355882	157945	157882	3e-17	91.6
Scaffold-303	94.09	254	14	1	367312	367564	158124	157871	1e-105	385
Scaffold-303	90.12	243	22	2	333673	333914	157883	158124	2e-84	315
Scaffold-303	94.68	188	10	0	491425	491612	158058	157871	8e-78	292
Scaffold-303	95.97	149	6	0	133645	133793	157877	158025	8e-63	243
Scaffold-303	92.5	160	12	0	358230	358389	157873	158032	6e-59	230
Scaffold-304	93.97	232	13	1	556006	556236	158100	157869	5e-95	350
Scaffold-304	88.66	194	17	2	545358	545546	157931	158124	2e-59	231
Scaffold-305	94.84	155	8	0	306678	306832	157870	158024	8e-63	243
Scaffold-305	86.42	162	16	5	341686	341845	158022	157865	1e-41	172
Scaffold-306	92.8	250	18	0	339414	339663	157876	158125	6e-99	363
Scaffold-306	95.65	161	7	0	302768	302928	157871	158031	8e-68	259
Scaffold-306	95	60	3	0	315322	315381	157873	157932	2e-18	95.3
Scaffold-307	97.22	180	5	0	408111	408290	157871	158050	1e-81	305
Scaffold-308	93.65	252	16	0	23776	24027	158123	157872	2e-103	377
Scaffold-308	92.97	256	16	1	169018	169273	158124	157871	9e-102	372
Scaffold-308	93.43	213	12	2	57955	58166	158081	157870	2e-84	315
Scaffold-309	92.69	260	19	0	345662	345921	158124	157865	8e-103	375
Scaffold-309	94.44	72	4	0	349843	349914	157936	157865	3e-23	111
Scaffold-3098	95.16	124	6	0	632	755	157996	157873	8e-51	196
Scaffold-31	93.49	261	17	0	509824	510084	158125	157865	6e-106	388
Scaffold-31	93.16	263	17	1	704263	704525	158124	157863	8e-105	385
Scaffold-31	94.4	250	14	0	478447	478696	158120	157871	8e-105	385
Scaffold-31	94.63	242	13	0	3277429	3277670	158123	157882	5e-102	375
Scaffold-31	93.57	249	16	0	2883506	2883754	157876	158124	6e-101	372
Scaffold-31	92.08	202	14	2	1366464	1366664	157918	158118	3e-74	283
Scaffold-31	95.29	170	8	0	2935491	2935660	157876	158045	2e-70	270
Scaffold-31	95.18	166	7	1	3085303	3085467	158033	157868	1e-67	261
Scaffold-31	90.62	192	17	1	1271356	1271546	157932	158123	2e-65	254
Scaffold-31	96.6	147	4	1	2415418	2415564	158017	157872	5e-62	243
Scaffold-31	83.76	234	30	6	1042428	1042656	158097	157867	1e-53	215
Scaffold-31	95.1	102	5	0	1342697	1342798	157966	157865	1e-37	161
Scaffold-31	95.51	89	4	0	827045	827133	157959	157871	5e-32	143
Scaffold-31	93.48	92	5	1	215904	215994	157956	157865	9e-30	135
Scaffold-31	93.41	91	6	0	2316466	2316556	157873	157963	9e-30	135
Scaffold-31	86.87	99	11	2	228738	228834	157873	157971	5e-22	110
Scaffold-310	94	250	15	0	223036	223285	158124	157875	6e-104	379
Scaffold-310	92.43	251	18	1	129907	130156	158124	157874	3e-97	357
Scaffold-310	94.26	209	12	0	109743	109951	158080	157872	3e-86	320
Scaffold-310	92.5	120	5	2	260822	260941	158001	157886	1e-40	169
Scaffold-3102	95.51	178	7	1	152	328	158054	157877	6e-77	283
Scaffold-311	88.28	256	15	4	116231	116472	158124	157870	7e-78	292
Scaffold-311	92.78	180	7	5	70904	71082	157851	158025	1e-66	255
Scaffold-311	95.17	145	6	1	485316	485460	157860	158003	2e-58	228
Scaffold-312	94.53	256	14	0	168265	168520	158125	157870	5e-109	396
Scaffold-312	96.9	129	4	0	126606	126734	157870	157998	5e-55	217
Scaffold-3132	93.04	115	8	0	37	151	157866	157980	2e-42	169
Scaffold-314	96.46	254	9	0	493804	494057	157871	158124	3e-116	420
Scaffold-314	91.95	261	20	1	411103	411363	157865	158124	2e-99	364
Scaffold-314	93.33	180	12	0	317486	317665	157945	158124	5e-70	267
Scaffold-3149	81.33	150	13	6	6491	6626	158022	157874	4e-24	108
Scaffold-3149	81.33	150	13	6	5794	5929	157874	158022	4e-24	108
Scaffold-315	91.8	256	20	1	474912	475166	157870	158125	9e-97	355
Scaffold-315	95.02	221	9	1	36819	37037	157867	158087	6e-94	346
Scaffold-316	94.84	252	12	1	235028	235278	158124	157873	7e-108	392
Scaffold-316	94.21	242	14	0	356345	356586	158114	157873	3e-101	370
Scaffold-316	92.25	258	18	2	284531	284787	157868	158124	2e-99	364
Scaffold-317	95.18	249	10	2	169105	169351	158117	157869	7e-108	392
Scaffold-317	93.79	177	9	1	514804	514978	157870	158046	2e-69	265
Scaffold-318	96.67	150	5	0	44777	44926	158020	157871	5e-65	250
Scaffold-318	92.81	153	6	5	357605	357753	157864	158015	5e-55	217
Scaffold-319	93.16	234	16	0	142130	142363	157865	158098	2e-93	344
Scaffold-319	92.11	228	17	1	409850	410077	157875	158101	3e-86	320
Scaffold-319	96.71	152	5	0	164270	164421	158025	157874	3e-66	254
Scaffold-319	92.59	135	7	3	239719	239852	158004	157872	3e-47	191
Scaffold-319	90.98	122	8	3	253017	253136	157987	157867	2e-38	161
Scaffold-32	94.82	251	13	0	1759350	1759600	157874	158124	6e-107	392
Scaffold-32	94.44	252	13	1	3688827	3689078	157875	158125	3e-105	387
Scaffold-32	93.31	254	13	1	2972009	2972258	158124	157871	7e-101	372
Scaffold-32	91.73	266	21	1	3390819	3391084	157862	158126	9e-100	368
Scaffold-32	95.54	224	9	1	2594361	2594583	158096	157873	2e-96	357
Scaffold-32	91.97	249	17	3	2483212	2483457	158119	157871	4e-93	346
Scaffold-32	96	200	8	0	1479438	1479637	158073	157874	6e-87	326
Scaffold-32	95.12	205	10	0	1185735	1185939	158079	157875	2e-86	324
Scaffold-32	91.03	223	11	2	1350789	1351002	157865	158087	6e-77	292
Scaffold-32	94.34	159	9	0	162707	162865	158025	157867	2e-62	244
Scaffold-32	94.77	153	8	0	2075099	2075251	157871	158023	8e-61	239
Scaffold-32	95.83	144	6	0	2892109	2892252	158021	157878	4e-59	233
Scaffold-32	92.9	155	11	0	303957	304111	158025	157871	6e-57	226
Scaffold-32	96.3	135	5	0	967527	967661	158010	157876	8e-56	222
Scaffold-32	95.62	137	6	0	3241398	3241534	158007	157871	3e-55	220
Scaffold-32	90.13	152	13	2	2932248	2932397	158023	157872	5e-48	196
Scaffold-32	94.44	126	7	0	3771700	3771825	157871	157996	2e-47	195
Scaffold-32	95.04	121	6	0	1690674	1690794	157994	157874	2e-46	191
Scaffold-32	94.74	114	6	0	129359	129472	157871	157984	2e-42	178
Scaffold-32	88.79	107	7	2	3027818	3027919	157876	157982	6e-27	126
Scaffold-320	94.32	264	15	0	205929	206192	157864	158127	9e-112	405
Scaffold-320	95.04	121	6	0	155813	155933	157997	157877	3e-47	191
Scaffold-321	91.37	197	15	2	23482	23676	157874	158070	1e-70	268
Scaffold-321	93.75	160	9	1	478878	479036	157956	158115	1e-61	239
Scaffold-321	90.07	141	14	0	474199	474339	157882	158022	5e-45	183
Scaffold-322	96.3	162	6	0	32418	32579	158032	157871	4e-70	267
Scaffold-322	80.5	241	22	4	122354	122569	158125	157885	2e-38	161
Scaffold-323	95.69	255	11	0	130334	130588	158125	157871	2e-113	411
Scaffold-323	86.27	255	21	1	115232	115472	158123	157869	2e-69	265
Scaffold-323	95.51	156	7	0	14603	14758	157872	158027	5e-65	250
Scaffold-323	95.77	71	3	0	524761	524831	157943	157873	2e-24	115
Scaffold-323	96.67	60	2	0	530573	530632	157886	157945	6e-20	100
Scaffold-325	90	250	18	1	176024	176266	157871	158120	4e-85	316
Scaffold-325	88.96	154	16	1	272046	272198	157973	158126	1e-46	189
[truncated: 1,989 more rows]
